# Supplementary material for: Vision-related convergent gene losses reveal SERPINE3’s unknown role in the eye
Source: eLife. 2022 Jun 21;11:e77999. doi: 10.7554/eLife.77999 (PMC9355568; doi:10.7554/eLife.77999)
Supplement: Figure 1—source data 8. [file elife-77999-fig1-data8.xls]

## Sheet: Figure 1 - Source data 8
Figure 1 - Source data 8: Reading frame %intact values for all investigated genes and species
Provided are %intact values for all considered genes (18,946) of Ensembl Gene Annotation v87 for all 48 species included in the screen (Figure 1 - Source data 1). Please refer to Figure 1 - Source data 1 for species abbreviations. %intact could not be calculated in all cases due to missing genomic data and is then displayed as NA.
	Assemblies
gene	panTro4	panPan1	ponAbe2	rheMac3	macFas5	papAnu2	chlSab2	rhiRox1	calJac3	saiBol1	tarSyr2	otoGar3	speTri2	micOch1	perManBai1	mm10	rn6	nanGal1	hetGla2	cavPor3	octDeg1	oryCun2	ochPri3	vicPac2	camFer1	turTru2	orcOrc1	balAcu1	panHod1	bosTau8	bisBis1	capHir1	equCab2	cerSim1	felCat8	canFam3	musFur1	odoRosDiv1	lepWed1	pteAle1	pteVam1	eptFus1	myoDav1	myoLuc2	conCri1	loxAfr3	triMan1	chrAsi1
A1BG	1	1	1	1	NA	1	1	1	NA	NA	1	1	NA	NA	NA	0.194	NA	NA	1	1	1	1	1	1	1	1	1	NA	NA	1	NA	NA	1	1	0.838	1	1	1	1	NA	NA	NA	NA	NA	NA	1	1	1
A1CF	1	1	1	1	1	1	1	1	1	1	1	1	1	1	1	1	1	NA	1	1	1	1	1	1	0.908	NA	1	1	NA	1	1	1	1	1	1	1	NA	1	1	1	NA	1	NA	1	1	1	1	1
A2M	1	1	1	1	1	1	1	1	1	1	1	NA	1	1	0.874	1	1	NA	1	NA	NA	1	NA	NA	1	0.675	1	1	1	1	1	1	0.528	1	1	1	1	1	1	1	NA	1	NA	1	1	1	1	1
A2ML1	1	NA	NA	1	1	NA	1	1	1	NA	1	NA	0.122	1	1	0.087	0.28	NA	0.889	0.254	0.2	1	0.680	1	1	NA	0.514	1	NA	1	1	1	0.982	1	1	1	1	0.454	NA	0.881	NA	1	0.639	1	1	1	0.998	1
A3GALT2	NA	NA	0.807	NA	1	1	1	1	1	1	NA	1	1	1	1	1	1	1	1	1	1	1	1	NA	NA	0.652	0.609	0.955	NA	0.590	0.822	NA	NA	1	NA	1	1	1	NA	0.972	0.972	NA	1	0.950	0.712	1	1	1
A4GALT	NA	1	1	1	1	1	1	1	0.783	1	NA	1	NA	1	1	1	1	1	1	1	1	1	1	1	1	1	1	1	NA	1	1	1	1	1	1	1	1	1	1	1	NA	1	0.527	NA	1	1	1	1
A4GNT	1	1	1	1	1	1	1	1	1	1	1	1	1	0.991	1	1	1	1	0.978	1	0.958	1	0.951	1	1	1	1	1	1	1	1	1	1	1	1	1	1	1	1	1	1	1	1	1	1	NA	1	NA
AAAS	1	1	1	1	1	1	NA	1	1	1	1	1	1	1	1	1	1	1	1	NA	NA	1	1	1	1	1	1	1	1	1	1	1	1	1	1	1	1	1	1	1	1	1	1	1	1	1	1	1
AACS	NA	1	1	1	1	0.563	1	1	NA	NA	1	NA	1	1	1	1	1	1	NA	1	NA	1	1	1	1	1	1	1	1	1	1	1	1	1	1	1	1	1	NA	NA	NA	NA	0.661	NA	1	1	1	1
AADAC	1	1	1	1	1	1	1	1	1	1	1	1	NA	NA	NA	NA	1	0.199	0.914	1	1	NA	1	NA	NA	NA	NA	0.32	0.657	0.657	0.657	0.657	1	1	0.387	0.699	NA	0.694	0.694	1	0.502	0.591	0.836	NA	1	1	0.359	1
AADACL2	1	1	1	1	1	1	1	1	1	1	1	NA	NA	1	1	1	1	1	1	1	1	NA	1	0.549	0.525	NA	NA	NA	0.534	0.316	0.316	0.502	0.985	0.538	0.587	1	1	0.482	0.482	NA	NA	NA	1	1	1	1	1	1
AADACL3	1	1	1	1	1	1	1	1	1	1	1	1	1	1	1	1	0.766	NA	1	1	1	1	1	1	1	0.761	0.761	0.641	1	1	1	1	1	1	1	1	1	1	1	1	NA	1	1	1	NA	0.448	1	1
AADACL4	1	1	1	1	1	1	1	1	1	1	NA	1	1	1	1	1	1	1	0.971	0.725	1	1	1	0.685	0.686	0.572	0.479	0.325	0.894	0.690	0.661	0.725	0.341	0.264	0.6	1	1	NA	NA	0.869	NA	NA	NA	NA	0.635	0.352	NA	1
AADAT	1	1	1	1	1	NA	1	1	1	1	1	1	1	1	1	1	1	1	1	1	1	1	1	1	1	NA	0.636	0.815	1	1	1	1	1	1	1	1	NA	1	1	1	NA	NA	1	NA	1	1	1	1
AAED1	1	NA	1	NA	1	1	1	NA	NA	NA	NA	0.199	NA	1	1	1	1	0.618	1	1	NA	1	1	NA	NA	NA	1	0.934	1	1	NA	NA	NA	NA	NA	1	1	1	1	1	NA	NA	NA	0.996	1	1	1	1
AAGAB	1	1	1	1	1	1	1	1	1	1	1	1	1	1	1	1	1	1	1	NA	1	1	1	1	1	NA	1	1	1	1	1	1	1	1	1	1	1	1	1	1	NA	1	0.923	1	1	1	1	1
AAK1	1	1	1	1	1	1	1	1	1	1	NA	1	1	1	NA	1	1	NA	1	1	0.632	1	1	0.631	0.542	0.794	1	1	0.667	1	1	1	1	1	1	1	1	1	NA	1	NA	1	1	NA	0.578	1	1	1
AAMDC	1	1	1	1	1	1	1	1	1	1	1	1	1	1	NA	1	1	1	1	1	1	1	1	1	1	1	1	1	1	1	1	1	1	1	1	1	1	1	NA	1	NA	1	1	1	1	1	1	1
AAMP	1	1	1	1	1	1	1	1	1	1	1	1	1	1	1	1	1	1	1	1	1	1	1	1	1	1	1	1	1	1	NA	1	1	1	1	1	1	1	1	1	NA	1	1	1	1	1	1	1
AANAT	1	1	1	1	1	1	1	1	1	1	1	1	1	1	1	1	1	1	1	1	1	1	1	1	0.918	0.748	0.361	0.49	1	1	1	NA	1	1	1	1	NA	1	1	1	1	1	NA	NA	NA	1	0.511	1
AAR2	1	1	1	1	1	1	1	1	1	1	1	1	1	1	1	1	1	1	1	1	1	1	1	1	1	1	1	1	1	1	NA	1	1	1	1	1	1	1	1	1	1	1	1	1	1	1	1	1
AARD	1	NA	1	1	1	1	1	1	1	1	0.318	0.382	1	1	NA	1	1	1	0.385	NA	NA	1	1	NA	NA	NA	1	1	NA	1	NA	NA	NA	1	0.862	0.654	NA	1	0.692	NA	NA	NA	0.811	0.811	0.969	1	1	0.506
AARS	1	1	1	1	1	1	1	1	1	1	1	1	1	1	1	1	1	1	1	1	NA	1	1	1	1	1	1	1	1	1	1	1	1	1	1	1	1	1	1	NA	NA	1	1	1	1	1	1	1
AARS2	1	1	1	1	1	1	1	1	NA	1	1	1	1	1	NA	1	1	1	1	0.622	1	1	1	1	1	1	1	1	1	NA	0.935	0.695	NA	1	1	1	1	1	NA	1	1	1	1	1	1	1	1	1
AARSD1	NA	1	NA	1	1	1	1	1	NA	1	NA	1	1	1	1	1	1	1	1	1	1	1	1	1	1	1	1	1	0.862	1	1	1	0.943	1	1	1	1	1	1	1	1	1	1	1	1	1	1	1
AASDH	0.872	0.986	1	1	1	1	1	1	1	1	1	NA	1	1	1	1	1	1	1	1	1	1	1	1	1	1	1	1	1	1	1	1	1	NA	1	1	NA	1	1	NA	NA	1	1	1	1	1	1	1
AASDHPPT	1	1	1	1	1	1	1	1	1	1	1	1	1	1	1	1	1	1	1	1	1	1	1	1	1	NA	0.976	1	NA	1	1	1	1	1	1	1	1	1	1	NA	1	1	1	0.995	1	1	1	1
AASS	1	1	0.608	1	1	1	1	1	1	1	1	1	1	1	1	1	NA	1	1	1	1	1	NA	1	1	NA	1	1	1	0.779	1	1	1	1	1	1	NA	1	1	1	NA	1	NA	1	1	1	1	1
AATF	1	1	1	1	1	1	1	1	1	1	1	1	1	1	1	0.712	0.718	1	1	1	1	1	1	NA	1	1	1	1	1	1	1	1	1	1	1	1	1	1	NA	1	1	1	1	1	1	NA	1	0.995
AATK	NA	1	NA	NA	1	1	1	1	1	1	NA	1	1	1	1	1	1	1	1	1	1	NA	0.829	NA	NA	1	1	0.806	NA	0.512	NA	NA	NA	1	NA	NA	NA	1	NA	NA	NA	NA	NA	NA	NA	1	1	1
ABAT	1	1	1	1	1	1	1	1	1	1	1	1	1	1	1	1	1	1	1	1	1	1	1	1	1	1	1	1	1	1	1	1	0.778	1	1	1	1	1	NA	1	1	1	1	1	1	1	NA	1
ABBA01031664.1	NA	NA	NA	NA	NA	NA	NA	NA	NA	NA	NA	NA	NA	NA	NA	NA	NA	NA	NA	NA	NA	NA	NA	NA	NA	NA	NA	NA	NA	NA	NA	NA	NA	NA	NA	NA	NA	NA	NA	NA	NA	NA	NA	NA	NA	NA	NA	NA
ABCA1	1	1	1	1	1	1	1	1	0.905	1	1	1	1	1	1	1	1	1	1	NA	1	1	1	1	1	NA	1	1	1	1	NA	1	1	1	1	1	1	NA	NA	1	0.71	1	0.529	1	1	1	1	1
ABCA10	NA	0.504	0.685	0.58	0.634	1	1	0.474	0.375	0.275	NA	0.628	0.702	NA	NA	NA	NA	0.896	0.898	NA	0.889	NA	0.709	1	NA	NA	0.560	0.618	1	1	1	1	1	0.285	NA	0.413	0.116	0.343	0.467	1	NA	0.830	0.830	NA	0.78	0.463	0.412	NA
ABCA12	1	1	0.961	1	1	1	1	1	NA	1	1	1	1	1	1	1	1	1	NA	1	1	1	NA	1	1	NA	0.999	0.999	0.999	0.999	0.999	NA	1	1	1	1	1	1	NA	1	1	0.999	NA	0.999	1	1	0.998	1
ABCA13	NA	0.974	1	0.538	1	0.661	1	1	1	NA	NA	1	NA	NA	1	1	0.455	0.828	1	0.93	0.981	0.439	0.468	NA	0.864	NA	0.1	0.09	0.627	1	1	0.683	1	1	1	0.853	1	NA	NA	NA	NA	0.864	0.702	NA	1	0.456	0.452	NA
ABCA2	0.539	NA	1	NA	1	1	1	0.752	1	NA	NA	1	1	1	1	1	1	1	1	1	1	NA	NA	0.449	NA	NA	1	NA	NA	0.808	NA	0.377	1	1	0.899	NA	1	1	1	1	NA	NA	0.788	NA	NA	1	NA	1
ABCA3	1	1	NA	1	1	1	1	1	NA	1	1	1	1	1	1	1	1	1	1	1	1	1	1	1	1	NA	1	1	NA	1	NA	NA	1	1	1	1	1	1	NA	1	1	1	NA	1	NA	1	1	1
ABCA4	1	1	1	1	1	1	1	1	1	NA	1	1	0.321	0.999	1	1	1	NA	1	1	0.651	1	1	1	1	1	1	NA	1	1	1	NA	1	1	1	1	1	1	NA	0.969	NA	1	NA	1	NA	1000	NA	0.089
ABCA5	1	0.85	0.777	0.426	1	NA	1	NA	1	1	NA	1	1	1	1	1	1	1	NA	NA	1	1	NA	1	1	NA	1	1	1	1	1	NA	0.911	1	0.687	1	1	1	1	1	NA	1	1	1	1	1	1	1
ABCA6	1	1	NA	NA	1	0.988	1	1	1	1	1	1	1	1	1	1	1	1	NA	1	1	1	1	NA	1	NA	NA	0.508	1	1	0.633	0.586	1	1	1	1	1	1	NA	1	1	0.508	0.508	0.508	1	1	NA	NA
ABCA7	NA	1	1	NA	1	NA	1	1	1	1	NA	1	0.613	0.613	0.500	0.613	0.613	0.500	0.538	1	0.539	NA	NA	0.540	0.369	0.14	0.116	0.196	0.613	0.613	0.613	0.613	NA	0.534	0.174	NA	0.613	0.539	0.539	1	NA	0.613	0.595	0.613	0.613	NA	NA	NA
ABCA8	1	1	1	1	1	NA	1	1	1	1	1	1	1	0.738	NA	1	NA	NA	1	0.348	NA	1	1	NA	NA	NA	NA	NA	0.956	0.966	0.956	NA	1	0.219	1	1	NA	1	0.288	1	1	NA	0.763	1	0.508	1	NA	1
ABCA9	1	1	NA	NA	1	0.704	1	1	0.217	0.598	NA	0.579	1	1	1	1	0.684	NA	0.729	1	1	0.342	1	0.214	0.384	NA	0.847	0.706	1	1	1	NA	1	1	1	1	NA	NA	NA	NA	0.812	NA	0.57	1	1	1	0.215	0.992
ABCB1	1	0.791	NA	0.97	1	1	1	1	1	1	1	1	1	NA	1	1	1	1	NA	NA	NA	1	1	1	NA	NA	1	1	0.338	0.514	NA	NA	1	NA	1	1	1	1	1	1	1	1	1	1	1	1	1	1
ABCB10	NA	NA	NA	NA	1	1	1	1	0.95	NA	NA	NA	NA	1	NA	1	1	1	1	1	1	NA	1	NA	0.883	NA	NA	NA	NA	NA	0.597	NA	NA	NA	NA	NA	NA	1	NA	NA	NA	NA	NA	NA	NA	NA	0.888	1
ABCB11	1	1	1	1	1	1	NA	1	1	1	1	NA	1	1	1	1	0.808	1	1	1	NA	1	1	0.87	1	NA	1	1	1	1	NA	1	1	1	1	1	1	1	NA	1	NA	1	1	1	1	1	1	1
ABCB4	1	1	1	1	1	0.978	1	1	1	1	1	0.997	1	1	1	1	1	1	1	0.287	1	1	1	NA	1	NA	1	1	NA	NA	NA	NA	0.162	1	NA	1	1	1	NA	1	NA	1	1	NA	1	1	1	1
ABCB5	1	1	1	1	1	NA	1	1	NA	NA	NA	1	1	0.241	1	1	1	0.25	0.148	1	NA	1	NA	1	1	NA	0.338	0.277	1	1	1	1	1	1	1	1	1	1	1	1	NA	1	1	1	NA	1	NA	1
ABCB6	1	1	1	1	1	1	1	1	NA	1	1	1	1	1	1	1	0.991	1	1	1	1	0.794	1	1	NA	0.442	1	1	1	1	1	1	0.993	0.993	1	0.996	0.992	0.996	NA	1	NA	1	NA	1	1	1	1	1
ABCB7	NA	1	1	1	1	1	NA	NA	1	1	NA	1	1	1	1	1	1	1	1	1	1	1	1	1	1	NA	1	NA	1	1	NA	1	1	1	1	1	1	1	1	1	NA	0.908	NA	1	1	1	1	1
ABCB8	1	1	1	1	1	1	1	1	1	1	1	1	0.994	1	1	1	1	1	1	1	1	1	1	1	1	1	1	1	1	1	NA	NA	1	1	1	1	1	1	1	1	1	1	1	1	NA	1	0.996	0.994
ABCB9	1	1	1	1	1	1	1	1	1	1	NA	1	1	1	1	1	1	1	1	1	1	1	1	1	NA	0.715	1	1	1	1	1	NA	1	1	1	1	1	1	NA	1	NA	1	NA	NA	1	1	1	1
ABCC1	1	NA	1	1	1	1	1	1	NA	1	1	1	1	1	1	1	0.587	1	1	1	1	1	1	1	1	NA	1	1	1	1	1	1	1	1	1	1	1	1	NA	1	NA	1	1	1	NA	1	1	1
ABCC10	1	1	1	1	1	1	1	1	1	1	1	0.998	1	NA	1	1	1	1	1	1	1	0.998	1	0.998	0.670	NA	0.995	0.998	0.998	0.998	0.812	0.998	0.995	0.998	0.994	0.998	1	0.994	NA	0.998	0.998	NA	0.998	0.998	0.998	0.997	0.998	1
ABCC11	1	1	0.965	1	1	1	1	1	0.997	0.997	1	1	0.569	0.609	0.447	0.575	0.132	0.183	0.284	0.139	0.283	1	NA	0.531	1	NA	0.19	0.435	1	NA	1	1	1	NA	1	1	1	0.727	1	0.454	NA	NA	0.521	NA	NA	1	1	NA
ABCC12	1	1	1	1	1	1	1	1	0.18	0.111	1	0.459	0.459	1	1	0.541	0.541	1	0.256	0.978	0.895	0.943	0.895	0.895	0.459	0.309	0.168	0.289	0.541	0.541	0.541	0.541	0.541	NA	0.459	1	0.459	0.416	0.459	0.083	0.369	0.895	NA	0.745	0.459	0.541	NA	1
ABCC2	NA	0.809	1	1	1	1	NA	1	1	1	1	1	1	1	NA	1	1	1	1	1	1	1	NA	1	1	NA	1	NA	0.785	1	NA	1	1	1	1	1	1	1	NA	1	1	NA	0.805	1	1	1	1	1
ABCC3	1	1	1	1	1	1	1	1	0.699	1	1	NA	1	1	1	1	0.976	1	1	1	1	1	1	1	1	0.661	1	1	1	1	1	0.855	1	1	0.643	1	1	1	1	1	NA	1	0.909	NA	1	1	1	1
ABCC4	1	1	1	1	1	1	NA	1	1	1	NA	NA	1	1	1	1	NA	NA	1	1	1	1	1	1	1	NA	1	1	NA	1	NA	1	NA	1	1	1	1	1	1	1	NA	1	1	NA	NA	1	1	1
ABCC5	NA	1	1	1	1	NA	1	1	1	1	1	1	1	1	1	1	0.972	1	1	1	1	1	1	1	NA	NA	1	1	1	1	1	1	1	1	0.666	1	1	1	NA	1	NA	NA	NA	1	NA	1	1	1
ABCC6	1	NA	1	1	NA	NA	1	1	1	NA	1	NA	1	NA	NA	NA	NA	1	1	NA	1	1	1	1	1	1	1	NA	NA	1	NA	0.9	1	1	1	1	NA	1	NA	1	1	1	NA	1	1	1	1	1
ABCC8	1	1	NA	1	1	1	1	1	NA	1	NA	1	1	1	1	1	1	1	1	1	1	1	1	0.932	1	0.507	1	1	1	1	NA	NA	1	1	1	1	1	1	NA	1	NA	1	NA	NA	1	1	1	1
ABCC9	1	1	1	1	1	1	1	1	NA	1	1	NA	NA	1	NA	1	1	NA	1	NA	NA	1	NA	NA	1	NA	1	0.745	1	1	1	1	1	1	1	1	NA	1	NA	1	1	NA	1	1	1	1	NA	1
ABCD1	NA	1	NA	1	1	1	NA	1	NA	1	1	1	1	1	1	1	1	1	1	0.974	1	1	1	1	NA	NA	1	NA	0.773	1	NA	0.865	1	1	1	1	1	1	1	1	1	1	1	0.637	1	1	1	1
ABCD2	1	1	1	1	NA	1	NA	1	1	1	1	1	1	1	NA	1	1	1	1	1	1	NA	NA	1	1	0.901	1	1	1	1	1	1	0.769	1	1	1	1	1	1	0.995	NA	1	NA	1	NA	1	1	1
ABCD3	1	1	1	0.582	1	1	1	1	1	1	1	1	1	1	NA	1	1	NA	1	NA	1	1	1	0.631	0.631	0.631	0.631	0.631	0.631	0.631	0.631	0.631	1	1	1	1	1	1	1	1	NA	1	NA	1	1	1	1	1
ABCD4	1	1	1	1	1	1	1	1	1	1	1	1	1	1	1	1	1	1	1	1	1	1	1	1	0.982	1	1	1	NA	1	1	1	1	1	1	1	1	1	1	1	NA	1	1	1	NA	1	1	1
ABCE1	1	1	1	1	1	1	1	1	1	1	1	1	1	1	1	1	1	1	1	1	1	1	1	1	1	NA	1	1	1	1	1	1	1	1	1	1	NA	1	1	1	1	1	1	1	1	1	1	1
ABCF1	1	0.914	0.954	1	1	0.525	1	1	1	NA	1	1	1	1	1	1	0.793	1	1	1	1	1	1	NA	NA	1	1	1	1	NA	NA	1	NA	1	1	0.936	1	1	1	1	1	1	NA	1	1	1	1	1
ABCF2	1	1	NA	0.461	1	1	1	1	1	1	1	1	1	1	1	1	1	1	1	1	1	1	1	0.862	1	1	1	1	1	1	1	1	1	1	1	1	1	1	NA	1	1	1	NA	0.967	1	1	1	1
ABCF3	1	1	1	1	1	1	1	1	1	1	1	1	1	1	1	1	1	1	1	1	1	1	1	1	1	1	1	1	1	1	1	1	0.914	1	1	1	1	1	1	1	1	1	1	1	1	1	1	1
ABCG1	1	1	0.724	1	1	1	1	1	NA	1	1	1	1	1	1	1	1	1	1	1	1	NA	1	1	1	1	1	1	1	1	1	1	NA	1	1	1	1	1	NA	1	NA	1	1	1	NA	1	1	1
ABCG2	1	1	NA	1	1	1	1	1	1	1	1	1	1	1	NA	1	NA	1	1	1	NA	NA	NA	1	1	NA	1	1	1	1	1	1	1	1	1	1	1	1	NA	NA	NA	NA	0.573	1	1	1	1	1
ABCG4	1	1	1	1	1	1	1	1	NA	1	1	1	1	1	1	1	1	1	1	1	1	1	1	1	1	0.693	1	1	NA	1	0.735	1	1	1	1	1	1	1	1	1	1	1	1	NA	1	1	1	1
ABCG5	NA	1	1	1	1	0.558	1	1	1	1	1	1	1	1	1	1	1	1	1	1	1	NA	1	1	1	NA	0.794	1	1	1	NA	1	1	1	1	1	1	1	NA	1	NA	1	1	1	1	0.317	0.609	1
ABCG8	1	NA	1	1	1	1	1	1	1	1	1	NA	1	1	1	1	1	1	1	1	1	1	1	NA	1	NA	1	1	1	1	1	0.657	1	0.691	1	1	1	1	NA	1	1	1	1	1	1	0.564	0.542	1
ABHD1	1	1	0.805	1	1	0.566	1	1	NA	0.742	0.606	0.979	1	1	1	0.742	1	1	1	1	1	1	1	1	1	0.486	0.486	0.616	1	1	0.911	1	0.700	1	1	1	0.377	0.45	0.659	1	1	1	1	1	1	1	0.582	0.351
ABHD10	1	1	1	1	1	1	1	1	NA	1	1	NA	0.986	1	1	1	1	NA	1	1	1	1	1	1	1	1	1	1	1	1	1	1	1	1	1	1	NA	1	1	1	NA	1	1	1	1	1	1	1
ABHD11	1	1	1	1	0.981	0.981	1	1	NA	1	NA	1	1	1	1	1	1	1	1	1	1	1	1	1	1	1	1	0.986	1	1	0.986	1	NA	1	1	1	1	0.986	1	0.986	NA	1	1	1	0.986	1	1	0.992
ABHD12	1	1	1	1	1	NA	NA	0.921	1	1	0.92	1	1	1	1	1	1	1	1	1	1	1	NA	1	1	1	1	1	0.730	1	1	1	1	1	1	1	1	1	NA	1	NA	1	1	1	1	1	1	1
ABHD12B	1	1	NA	1	1	1	1	1	1	1	1	1	1	NA	1	1	1	1	1	1	NA	1	1	1	1	0.578	0.825	1	1	1	1	1	1	1	1	1	1	1	1	1	1	1	1	1	1	1	NA	1
ABHD13	1	1	1	1	1	1	1	1	1	1	1	1	1	1	1	1	1	1	1	1	1	1	1	1	1	NA	1	1	0.541	1	1	1	1	1	1	1	1	1	1	1	NA	1	1	0.914	1	1	1	1
ABHD14A	1	1	1	1	1	1	1	1	1	1	1	1	1	0.912	0.912	1	1	1	0.93	0.95	0.903	0.938	NA	0.912	0.912	1	1	1	1	1	1	1	0.915	1	1	1	1	1	1	1	NA	1	NA	NA	1	1	1	1
ABHD14A_ACY1	1	1	1	NA	1	1	1	1	1	1	1	1	1	0.953	0.953	1	0.953	1	0.963	0.973	0.948	0.967	NA	0.953	0.953	1	1	1	1	1	1	1	0.955	1	1	1	1	1	1	1	1	1	1	NA	1	1	1	1
ABHD14B	1	1	1	1	1	1	1	1	1	1	1	NA	1	NA	1	1	1	1	1	1	1	1	1	1	1	1	1	1	1	1	NA	NA	1	1	1	1	1	1	1	1	1	NA	1	NA	1	1	1	1
ABHD15	1	1	1	NA	NA	0.834	1	1	1	1	NA	1	1	1	1	1	1	1	1	1	1	1	1	NA	NA	1	1	NA	NA	1	NA	NA	1	1	1	1	1	1	1	NA	NA	1	NA	0.626	1	1	1	1
ABHD16A	1	1	1	1	1	1	1	NA	1	1	1	1	1	1	1	1	NA	1	1	1	1	1	1	1	1	1	1	1	1	1	1	1	1	1	1	1	1	1	NA	1	1	1	NA	1	1	1	1	1
ABHD16B	1	1	NA	1	NA	1	1	1	NA	NA	1	1	1	1	1	1	1	0.913	0.744	1	1	NA	1	NA	NA	NA	0.559	NA	NA	1	1	NA	NA	1	NA	0.83	1	1	NA	1	NA	1	NA	1	NA	1	1	1
ABHD17A	1	0.868	1	NA	1	1	1	1	1	1	NA	1	1	1	1	1	1	1	1	1	1	NA	1	NA	NA	1	1	1	NA	1	1	NA	1	1	1	1	1	1	1	1	1	1	1	1	1	1	1	1
ABHD17B	1	1	1	1	1	1	1	1	1	1	1	1	1	1	1	1	1	1	1	1	1	1	NA	1	1	1	1	1	1	1	1	1	1	1	1	1	NA	1	1	1	1	1	1	1	1	0.924	1	1
ABHD17C	1	NA	NA	0.691	NA	1	1	NA	1	NA	NA	NA	NA	1	NA	1	1	NA	1	1	1	NA	NA	NA	NA	NA	1	NA	NA	1	NA	NA	NA	NA	NA	NA	NA	1	NA	NA	NA	NA	NA	NA	NA	NA	1	NA
ABHD2	1	1	1	1	1	1	1	1	1	1	1	1	1	1	1	1	1	1	1	1	1	1	NA	1	1	NA	1	1	1	1	1	1	1	1	1	1	1	1	NA	1	NA	1	NA	1	1	1	1	1
ABHD3	1	NA	1	1	1	1	NA	1	1	1	1	1	NA	1	1	1	1	1	1	1	1	1	1	1	1	1	1	1	1	NA	1	1	1	1	1	NA	1	1	NA	1	1	1	1	1	1	1	1	1
ABHD4	1	1	NA	1	1	1	1	1	1	1	1	1	1	1	1	1	1	1	1	1	1	1	1	1	1	NA	1	1	1	1	1	1	1	1	1	1	1	1	1	1	1	1	1	1	1	1	1	1
ABHD5	1	1	1	1	1	1	1	1	1	1	1	1	1	1	1	1	1	1	1	1	1	1	NA	1	1	NA	1	1	1	1	1	1	1	1	1	1	1	NA	1	1	NA	1	1	1	1	1	1	1
ABHD6	1	1	1	1	1	1	NA	1	1	1	1	1	1	1	1	1	1	1	1	1	1	1	1	0.689	1	NA	1	1	1	1	1	1	1	1	1	1	1	1	1	1	NA	1	1	1	1	1	1	1
ABHD8	1	1	0.909	NA	NA	1	1	1	0.92	NA	NA	1	1	1	NA	1	1	1	1	1	1	NA	1	1	1	0.793	1	1	1	1	1	0.706	1	1	1	1	1	1	1	1	1	NA	NA	1	1	1	1	1
ABI1	1	1	1	1	1	1	1	1	1	1	1	1	1	1	1	1	1	0.68	1	1	0.961	1	1	1	1	NA	1	1	1	NA	1	1	1	1	1	1	1	1	1	1	1	1	1	1	1	1	1	1
ABI2	1	1	1	1	1	1	1	1	1	NA	1	1	1	1	1	1	1	1	1	1	1	1	1	0.999	1	1	1	1	1	1	1	1	1	1	1	1	1	1	NA	1	NA	1	1	1	1	1	1	1
ABI3	1	1	1	1	1	1	1	1	1	1	NA	1	1	1	0.728	1	1	1	1	NA	1	1	1	1	NA	1	1	1	1	1	1	1	1	1	NA	1	1	1	1	1	NA	1	1	NA	0.733	0.668	1	1
ABI3BP	0.597	1	1	NA	1	NA	1	NA	1	NA	1	1	0.553	0.528	0.542	0.541	0.541	0.578	0.530	0.532	0.551	1	1	1	1	0.591	1	1	1	1	1	1	1	1	NA	1	1	1	1	1	NA	NA	NA	NA	0.672	NA	1	1
ABL1	1	1	NA	1	0.798	NA	1	1	1	1	NA	1	1	1	1	1	1	1	1	1	1	NA	1	1	1	1	1	1	NA	1	NA	NA	1	1	1	1	1	1	NA	1	1	1	1	1	NA	1	1	1
ABL2	1	1	1	1	1	1	1	1	1	1	1	NA	1	1	1	1	1	1	1	1	1	1	NA	1	1	1	1	NA	NA	1	1	1	1	1	0.743	1	1	1	0.834	1	NA	1	1	1	1	1	1	1
ABLIM1	1	1	1	1	1	1	1	1	1	1	1	1	NA	1	1	1	1	1	1	1	1	1	1	1	1	NA	1	1	1	1	NA	1	1	1	1	1	1	1	NA	1	NA	1	NA	1	1	1	1	1
ABLIM2	1	1	NA	0.997	1	1	0.879	1	NA	1	1	1	1	1	1	1	1	1	1	1	1	NA	NA	1	0.997	NA	1	1	NA	1	1	0.736	1	1	NA	1	1	1	NA	1	NA	NA	NA	NA	NA	0.556	1	1
ABLIM3	1	1	1	1	1	1	1	1	1	1	1	1	1	1	1	1	1	1	1	1	1	1	NA	1	1	NA	1	1	1	1	1	1	1	1	1	1	1	1	NA	1	NA	1	1	1	1	1	1	1
ABR	NA	1	1	1	NA	0.719	NA	1	1	NA	1	1	1	1	1	1	1	1	1	1	1	1	1	1	1	1	1	1	NA	1	NA	1	1	1	1	1	1	1	1	NA	NA	NA	1	1	1	1	1	1
ABRA	1	1	1	1	1	1	1	1	1	1	1	1	1	1	1	1	1	1	1	1	1	1	1	1	1	0.634	1	1	1	1	NA	0.516	1	1	1	1	1	1	1	1	NA	1	1	1	1	1	1	1
ABRACL	1	1	1	1	1	1	1	1	1	1	1	1	1	1	1	1	1	1	1	1	1	1	1	1	1	NA	1	1	1	1	1	1	1	1	1	1	1	1	1	1	1	1	1	1	1	1	1	1
ABT1	1	1	1	1	1	1	1	1	1	1	1	1	1	0.976	0.976	0.976	0.976	0.976	1	1	1	1	1	0.966	1	1	1	1	1	1	0.907	1	1	0.976	1	1	0.976	0.976	0.976	1	1	1	1	1	0.976	1	1	1
ABTB1	NA	1	NA	1	1	1	1	1	1	1	1	1	NA	1	1	1	1	1	1	1	1	1	1	NA	NA	1	1	NA	NA	1	NA	NA	1	1	1	1	1	1	1	1	1	1	1	1	1	1	1	1
ABTB2	1	1	1	1	1	1	1	1	1	1	NA	1	1	1	NA	1	1	1	1	NA	1	1	1	1	NA	0.642	1	1	NA	1	NA	NA	NA	1	1	1	1	1	1	1	NA	1	NA	1	1	0.756	1	1
AC002365.5	NA	1	0.500	1	1	1	1	1	1	1	0.500	1	0.983	NA	0.237	NA	NA	NA	NA	0.281	NA	NA	NA	0.841	1	NA	NA	NA	1	0.257	1	1	0.912	1	1	1	1	1	0.955	0.458	NA	1	1	1	1	NA	NA	1
AC002398.9	1	1	1	1	1	NA	1	1	1	1	1	1	1	1	1	1	1	1	1	1	1	1	1	1	1	1	1	1	1	1	1	1	1	1	1	1	1	1	1	1	NA	1	1	1	1	1	1	1
AC003005.4	1	NA	1	NA	1	1	1	1	NA	NA	1	NA	1	NA	1	NA	NA	1	1	0.805	NA	1	NA	NA	NA	1	1	NA	NA	NA	NA	NA	NA	1	NA	NA	NA	1	1	NA	NA	NA	1	1	1	1	1	NA
AC003976.2	NA	0.219	0.921	NA	NA	NA	NA	NA	NA	NA	NA	NA	NA	NA	NA	NA	NA	NA	NA	NA	NA	NA	NA	NA	NA	NA	NA	NA	NA	NA	NA	NA	NA	NA	NA	NA	NA	NA	NA	NA	NA	NA	NA	NA	NA	NA	NA	NA
AC004076.9	1	1	1	NA	NA	NA	NA	NA	NA	NA	NA	NA	NA	NA	NA	NA	NA	NA	NA	NA	NA	NA	NA	NA	NA	NA	NA	NA	NA	NA	NA	NA	NA	NA	NA	NA	NA	NA	NA	NA	NA	NA	NA	NA	NA	NA	NA	NA
AC004158.1	NA	NA	NA	NA	NA	NA	NA	NA	NA	NA	NA	NA	NA	NA	NA	NA	NA	NA	NA	NA	NA	NA	NA	NA	NA	NA	NA	NA	NA	NA	NA	NA	NA	NA	NA	NA	NA	NA	NA	NA	NA	NA	NA	NA	NA	NA	NA	NA
AC004381.6	1	1	1	0.997	0.997	0.997	0.997	0.997	1	1	NA	NA	1	1	0.357	1	1	1	1	1	0.586	1	1	1	1	NA	0.995	1	1	1	1	1	1	1	1	1	1	1	NA	1	1	0.587	0.674	0.559	1	1	0.988	1
AC004754.3	NA	1	NA	1	1	1	1	NA	0.912	0.988	1	0.952	0.910	1	1	0.953	NA	0.922	0.932	0.907	1	0.926	0.953	1	1	0.907	0.907	1	0.953	0.953	NA	NA	0.911	0.913	0.940	0.953	0.953	0.917	0.917	0.910	NA	1	0.928	0.933	NA	0.953	0.986	0.603
AC004813.1	NA	NA	NA	NA	NA	NA	NA	NA	NA	NA	NA	NA	NA	NA	NA	NA	NA	NA	NA	NA	NA	NA	NA	NA	NA	NA	NA	NA	NA	NA	NA	NA	NA	NA	NA	NA	NA	NA	NA	NA	NA	NA	NA	NA	NA	NA	NA	NA
AC005477.1	0.9	0.9	0.663	1	1	1	1	1	0.724	0.49	0.803	0.371	0.325	0.791	0.755	0.569	0.747	0.534	0.434	0.331	0.287	0.555	0.514	0.594	0.594	NA	0.305	0.534	0.402	1	1	0.402	0.612	0.415	0.470	0.321	0.301	0.333	0.313	0.534	NA	0.534	0.309	0.309	0.397	NA	NA	NA
AC005480.1	1	1	0.821	1	1	1	0.821	1	0.500	NA	0.500	0.500	0.500	0.500	0.500	0.500	0.500	0.500	0.500	0.500	NA	NA	0.500	0.500	0.500	0.500	0.500	0.500	0.500	NA	0.500	NA	0.500	0.500	0.500	0.500	0.500	NA	0.500	0.500	0.500	0.500	0.500	0.500	0.500	NA	NA	0.500
AC006116.20	0.836	1	0.718	0.94	0.766	0.766	0.766	0.766	0.503	0.823	NA	0.826	0.667	NA	NA	0.667	NA	NA	NA	0.54	NA	1	0.706	0.826	0.718	NA	NA	NA	NA	0.692	0.667	NA	0.623	0.718	NA	0.619	0.886	0.873	NA	0.741	0.741	NA	0.667	NA	NA	NA	NA	NA
AC006156.1	NA	NA	NA	NA	NA	NA	NA	NA	NA	NA	NA	NA	NA	NA	NA	NA	NA	NA	NA	NA	NA	NA	NA	NA	NA	NA	NA	NA	NA	NA	NA	NA	NA	NA	NA	NA	NA	NA	NA	NA	NA	NA	NA	NA	NA	NA	NA	NA
AC006157.1	1	1	NA	NA	1	NA	1	1	1	1	1	1	1	1	1	1	1	1	1	1	1	1	1	1	0.615	1	1	1	1	1	1	1	1	1	1	1	1	1	NA	1	0.902	1	1	1	1	1	1	1
AC006157.2	1	1	NA	NA	1	1	1	1	1	1	1	1	1	1	1	1	1	1	1	1	1	1	1	1	0.543	1	1	1	1	1	1	1	1	1	1	1	1	1	1	1	1	1	1	1	1	1	1	1
AC006386.1	NA	NA	NA	NA	NA	NA	NA	NA	NA	0.500	NA	NA	NA	NA	NA	NA	NA	NA	NA	NA	NA	NA	NA	NA	NA	NA	NA	NA	NA	NA	NA	NA	NA	NA	NA	NA	NA	NA	NA	NA	NA	NA	NA	NA	NA	NA	NA	NA
AC006449.2	0.721	1	NA	0.475	0.475	0.475	0.304	0.451	0.349	0.943	0.808	0.561	0.434	0.740	0.303	0.49	NA	0.234	0.490	0.294	0.393	NA	0.675	0.573	0.573	0.519	0.519	0.519	0.803	0.803	0.803	0.803	0.265	1	0.706	0.375	0.362	0.431	0.477	0.262	0.573	0.672	0.688	0.637	0.631	NA	0.556	0.336
AC006547.14	1	1	1	NA	1	1	0.702	1	1	1	NA	0.7	1	0.519	0.519	1	1	0.796	1	1	1	1	1	NA	0.677	0.955	0.955	NA	NA	1	NA	NA	1	1	1	1	1	1	1	1	1	1	1	1	1	NA	NA	NA
AC006994.4	1	1	NA	NA	NA	NA	NA	NA	NA	NA	NA	NA	NA	NA	NA	NA	NA	NA	NA	NA	NA	NA	NA	NA	NA	NA	NA	NA	NA	NA	NA	NA	NA	NA	NA	NA	NA	NA	NA	NA	NA	NA	NA	NA	NA	NA	NA	NA
AC007040.11	1	1	1	1	1	1	0.800	1	0.807	1	1	1	0.908	0.816	0.961	1	1	1	0.856	0.938	0.856	1	0.845	0.803	NA	0.800	0.800	0.800	0.803	0.822	0.803	0.961	0.800	0.845	1	0.800	0.887	0.800	0.800	0.800	0.800	0.800	0.811	0.806	1	0.800	1	0.900
AC007163.2	NA	NA	NA	NA	NA	NA	NA	NA	NA	NA	NA	NA	NA	NA	NA	NA	NA	NA	NA	NA	NA	NA	NA	NA	NA	NA	NA	NA	NA	NA	NA	NA	NA	NA	NA	NA	NA	NA	NA	NA	NA	NA	NA	NA	NA	NA	NA	NA
AC007326.1	NA	NA	NA	NA	NA	NA	NA	NA	NA	NA	NA	NA	NA	NA	NA	NA	NA	NA	NA	NA	NA	NA	NA	NA	NA	NA	NA	NA	NA	NA	NA	NA	NA	NA	NA	NA	NA	NA	NA	NA	NA	NA	NA	NA	NA	NA	NA	NA
AC007379.1	0.497	0.337	NA	NA	NA	NA	0.304	NA	NA	NA	NA	NA	NA	NA	NA	NA	NA	NA	NA	NA	NA	NA	NA	NA	NA	NA	NA	NA	NA	NA	NA	NA	NA	NA	NA	NA	NA	NA	NA	NA	NA	NA	NA	NA	NA	NA	NA	NA
AC007562.2	0.973	NA	NA	NA	NA	NA	NA	0.155	NA	NA	NA	NA	NA	NA	NA	NA	NA	NA	NA	NA	NA	NA	NA	NA	NA	NA	NA	NA	NA	NA	NA	NA	NA	NA	NA	NA	NA	NA	NA	NA	NA	NA	NA	NA	NA	NA	NA	NA
AC007678.1	1	NA	NA	NA	NA	NA	1	1	NA	NA	NA	NA	NA	NA	NA	NA	NA	NA	NA	NA	NA	NA	NA	NA	1	1	1	1	NA	NA	NA	NA	NA	1	NA	NA	NA	1	1	1	1	NA	NA	NA	NA	NA	NA	NA
AC007906.1	1	0.922	1	1	1	1	1	1	1	0.860	0.984	1	1	0.707	1	1	1	0.895	1	1	1	1	1	1	1	1	1	1	1	1	1	1	1	1	1	1	1	1	1	0.725	0.725	0.908	0.869	0.869	0.845	1	1	1
AC008074.1	1	1	1	1	1	1	1	1	1	1	0.606	0.493	0.493	0.513	0.513	0.394	0.513	0.455	0.948	NA	0.49	0.493	0.948	0.582	0.493	0.493	0.493	0.493	0.493	0.493	0.493	0.493	0.493	0.455	0.493	0.545	0.493	0.493	0.493	0.455	NA	0.455	0.455	0.455	0.455	0.455	0.535	0.455
AC008810.1	NA	NA	NA	NA	NA	NA	NA	NA	NA	NA	NA	NA	NA	NA	NA	NA	NA	NA	NA	NA	NA	NA	NA	NA	NA	NA	NA	NA	NA	NA	NA	NA	NA	NA	NA	NA	NA	NA	NA	NA	NA	NA	NA	NA	NA	NA	NA	NA
AC009022.1	NA	NA	NA	NA	NA	NA	NA	NA	NA	NA	NA	NA	NA	NA	NA	NA	NA	NA	NA	NA	NA	NA	NA	NA	NA	NA	NA	NA	NA	NA	NA	NA	NA	NA	NA	NA	NA	NA	NA	NA	NA	NA	NA	NA	NA	NA	NA	NA
AC009060.2	NA	NA	NA	NA	NA	NA	NA	NA	NA	NA	NA	NA	NA	NA	NA	NA	NA	NA	NA	NA	NA	NA	NA	NA	NA	NA	NA	NA	NA	NA	NA	NA	NA	NA	NA	NA	NA	NA	NA	NA	NA	NA	NA	NA	NA	NA	NA	NA
AC009336.19	1	1	0.991	NA	1	1	1	1	1	1	NA	1	1	1	1	1	1	1	1	1	1	NA	1	NA	NA	1	1	NA	NA	1	1	NA	NA	NA	NA	NA	1	1	1	1	NA	NA	NA	1	1	NA	1	1
AC010287.1	1	1	0.628	0.623	0.623	0.372	0.372	0.251	0.241	0.372	0.205	0.264	NA	0.500	0.500	0.500	NA	0.500	0.500	NA	0.500	0.284	0.500	0.499	1	0.401	0.401	0.587	0.496	0.499	0.499	0.309	0.434	0.609	0.634	0.609	0.391	0.366	0.617	0.482	0.518	0.57	0.438	0.547	NA	NA	NA	NA
AC010642.1	1	1	1	0.429	0.429	0.429	0.424	0.429	0.476	0.534	0.560	0.249	1	0.606	0.663	0.725	0.692	0.705	0.655	0.654	0.510	0.347	0.591	0.838	NA	0.627	0.373	0.466	0.359	0.435	0.435	NA	0.386	0.678	0.45	0.622	0.362	0.906	0.466	0.246	0.301	NA	NA	0.69	NA	NA	NA	NA
AC010722.1	NA	0.967	0.967	0.967	0.967	0.968	0.967	0.967	0.967	0.97	1	0.253	1	1	1	1	1	0.969	1	1	0.968	0.967	0.968	0.967	0.967	NA	0.968	1	0.994	0.979	NA	0.987	0.968	0.967	0.42	1	NA	0.967	NA	0.967	NA	0.967	NA	0.961	0.969	0.968	0.968	0.967
AC010722.2	NA	0.977	0.977	0.977	0.977	0.978	0.977	0.977	0.977	0.98	0.979	0.256	0.978	0.978	0.995	0.988	0.988	0.979	1	0.978	0.978	0.977	0.978	0.977	0.977	NA	0.98	0.982	0.99	1	NA	0.99	0.978	0.977	0.424	0.977	NA	0.977	NA	0.977	NA	0.977	NA	0.971	0.979	0.978	0.978	0.977
AC010879.1	1	1	NA	0.888	0.888	0.888	NA	0.888	0.905	0.975	0.888	1	1	NA	NA	NA	NA	0.922	1	0.893	0.944	NA	NA	1	0.944	NA	1	0.912	0.944	0.944	NA	NA	1	0.888	1	0.888	1	0.888	NA	0.888	NA	NA	NA	NA	NA	0.927	0.927	1
AC010879.2	1	1	1	1	1	1	NA	1	NA	1	NA	1	1	NA	NA	NA	NA	1	1	1	1	NA	NA	1	NA	NA	1	NA	NA	1	1	NA	1	1	1	1	1	NA	NA	1	NA	NA	NA	NA	NA	1	1	1
AC010889.1	1	NA	NA	NA	NA	NA	1	NA	NA	NA	1	1	1	1	1	1	1	1	1	NA	1	1	1	1	NA	0.623	1	1	1	1	NA	1	1	1	1	1	1	NA	NA	1	NA	1	0.151	1	1	NA	1	1
AC010889.2	1	NA	NA	NA	NA	NA	NA	NA	NA	NA	NA	NA	NA	NA	NA	NA	NA	NA	NA	NA	NA	NA	NA	NA	NA	NA	NA	NA	NA	NA	NA	NA	NA	NA	NA	NA	NA	NA	NA	NA	NA	NA	NA	NA	NA	NA	NA	NA
AC012005.3	NA	NA	NA	NA	NA	NA	NA	NA	NA	NA	NA	NA	NA	NA	NA	NA	NA	NA	NA	NA	NA	NA	NA	NA	NA	NA	NA	NA	NA	NA	NA	NA	NA	NA	NA	NA	NA	NA	NA	NA	NA	NA	NA	NA	NA	NA	NA	NA
AC013269.5	1	1	NA	0.838	0.838	0.838	0.838	0.838	0.833	0.829	NA	0.833	NA	NA	NA	0.879	NA	1	NA	NA	NA	0.913	NA	NA	NA	NA	1	1	0.471	0.867	0.867	0.922	0.887	0.833	1	NA	0.850	0.833	0.833	0.887	NA	0.887	0.887	NA	NA	NA	NA	NA
AC013412.1	1	1	1	1	1	1	1	1	1	1	1	1	1	1	1	1	1	1	1	NA	1	NA	NA	1	NA	1	1	0.786	NA	0.725	NA	1	1	1	1	1	1	1	1	1	0.725	1	1	0.907	1	1	1	1
AC016142.1	NA	NA	NA	NA	NA	NA	NA	NA	NA	NA	NA	NA	NA	NA	NA	NA	NA	NA	NA	NA	NA	NA	NA	NA	NA	NA	NA	NA	NA	NA	NA	NA	NA	NA	NA	NA	NA	NA	NA	NA	NA	NA	NA	NA	NA	NA	NA	NA
AC016577.1	NA	NA	NA	NA	NA	NA	NA	NA	NA	NA	NA	NA	NA	NA	NA	NA	NA	NA	NA	NA	NA	NA	NA	NA	NA	NA	NA	NA	NA	NA	NA	NA	NA	NA	NA	NA	NA	NA	NA	NA	NA	NA	NA	NA	NA	NA	NA	NA
AC017081.1	NA	NA	NA	NA	NA	NA	NA	NA	NA	NA	NA	NA	NA	NA	NA	NA	NA	NA	NA	NA	NA	NA	NA	NA	NA	NA	NA	NA	NA	NA	NA	NA	NA	NA	NA	NA	NA	NA	NA	NA	NA	NA	NA	NA	NA	NA	NA	NA
AC022431.2	0.534	1	NA	NA	NA	NA	NA	NA	NA	NA	NA	NA	NA	NA	NA	NA	NA	NA	NA	NA	NA	NA	NA	NA	NA	NA	NA	NA	NA	NA	NA	NA	NA	NA	NA	NA	NA	NA	NA	NA	NA	NA	NA	NA	NA	NA	NA	NA
AC022486.2	0.294	0.337	NA	NA	NA	NA	NA	0.578	NA	NA	NA	NA	NA	NA	NA	NA	NA	NA	NA	NA	NA	NA	NA	NA	NA	NA	NA	NA	NA	NA	NA	NA	NA	NA	NA	NA	NA	NA	NA	NA	NA	NA	NA	NA	NA	NA	NA	NA
AC024592.12	NA	1	1	1	1	1	1	0.928	1	1	1	1	1	1	1	1	1	1	1	0.756	1	NA	1	NA	1	1	1	1	1	1	1	1	NA	1	1	0.928	1	1	1	1	1	1	1	1	1	1	1	1
AC037459.4	NA	1	1	1	1	1	1	1	1	1	1	1	1	0.957	1	1	1	0.957	1	1	1	1	1	1	NA	1	1	1	0.957	1	1	1	1	1	1	1	1	1	NA	1	1	1	1	1	1	1	1	1
AC044839.1	1	1	0.610	0.570	0.570	0.570	0.570	0.570	0.291	0.288	0.945	0.708	0.422	0.711	0.259	0.374	0.3	0.591	0.704	0.375	0.543	0.642	0.522	0.32	0.454	0.459	0.431	0.527	1	0.642	0.529	0.616	0.391	0.708	0.450	0.937	0.348	0.485	0.358	0.678	0.385	0.347	0.303	0.444	0.369	NA	NA	NA
AC055733.1	NA	NA	NA	NA	NA	NA	NA	NA	NA	NA	NA	NA	NA	NA	NA	NA	NA	NA	NA	NA	NA	NA	NA	NA	NA	NA	NA	NA	NA	NA	NA	NA	NA	NA	NA	NA	NA	NA	NA	NA	NA	NA	NA	NA	NA	NA	NA	NA
AC068601.1	0.973	NA	NA	NA	NA	NA	0.152	0.155	NA	NA	NA	NA	NA	NA	NA	NA	NA	NA	NA	NA	NA	NA	NA	NA	NA	NA	NA	NA	NA	NA	NA	NA	NA	NA	NA	NA	NA	NA	NA	NA	NA	NA	NA	NA	NA	NA	NA	NA
AC069063.2	1	0.752	0.730	0.73	0.73	0.73	0.784	NA	0.667	0.662	NA	0.500	0.667	0.500	0.500	0.500	NA	0.500	0.473	1	0.392	0.824	0.500	0.824	0.824	NA	0.784	0.608	0.973	0.991	0.626	0.635	0.667	1	1	1	1	0.595	0.784	1	NA	NA	0.815	0.500	0.500	1	1	NA
AC069547.1	1	1	0.638	0.638	0.638	0.638	0.638	0.396	0.339	0.339	0.509	0.262	0.336	0.75	0.318	0.892	0.336	0.423	0.287	0.202	0.437	0.314	NA	0.575	0.579	NA	0.357	0.357	0.357	0.207	0.207	0.362	0.500	0.500	0.452	0.701	0.512	0.276	0.299	0.322	0.172	0.500	0.500	0.500	0.493	0.378	0.921	0.416
AC073333.1	NA	NA	NA	NA	NA	NA	NA	NA	NA	NA	NA	NA	NA	NA	NA	NA	NA	NA	NA	NA	NA	NA	NA	NA	NA	NA	NA	NA	NA	NA	NA	NA	NA	NA	NA	NA	NA	NA	NA	NA	NA	NA	NA	NA	NA	NA	NA	NA
AC087762.1	1	0.543	0.543	0.543	0.543	0.543	0.546	0.543	0.454	0.535	0.500	0.500	NA	NA	NA	0.500	0.500	0.500	0.500	0.500	0.500	0.500	0.54	0.280	0.285	NA	0.505	0.328	0.598	1	0.840	0.598	NA	0.393	0.627	0.333	0.289	0.774	0.54	0.500	NA	NA	0.500	NA	0.500	NA	NA	NA
AC092159.1	1	1	1	1	1	1	NA	1	0.553	NA	0.500	0.500	NA	0.500	0.500	0.500	0.500	NA	NA	NA	NA	NA	NA	0.500	0.553	NA	0.500	0.500	0.500	NA	0.500	0.500	0.879	0.372	0.695	0.340	NA	1	0.355	0.401	NA	NA	NA	NA	NA	NA	NA	NA
AC092835.2	1	1	0.971	0.806	1	1	1	1	1	1	1	1	0.988	NA	0.703	0.41	0.856	0.813	1	1	0.964	1	1	0.983	0.983	0.808	0.808	0.808	1	1	1	1	0.957	1	1	1	0.611	0.611	NA	0.885	0.883	0.972	1	1	1	NA	1	0.993
AC092881.1	0.58	0.58	0.789	0.577	0.577	0.577	0.734	0.734	0.353	0.602	0.305	0.563	0.367	0.404	0.594	0.453	0.585	0.429	0.633	0.246	0.246	0.486	0.37	0.316	0.281	0.794	0.655	0.453	0.358	0.702	0.702	0.599	0.375	0.746	0.564	0.5	0.752	0.787	0.573	0.367	0.367	0.748	0.511	0.511	0.295	0.424	0.354	0.626
AC093323.1	0.93	NA	1	1	1	0.728	0.584	0.652	0.585	0.457	NA	0.500	0.257	NA	NA	NA	NA	0.500	0.401	0.500	NA	NA	NA	NA	0.500	NA	NA	NA	0.334	0.404	0.404	NA	0.578	0.323	NA	0.294	NA	0.349	0.349	NA	0.819	NA	NA	NA	0.500	NA	NA	NA
AC104532.2	1	1	1	NA	1	1	1	1	1	1	NA	0.307	1	1	NA	1	1	0.85	1	1	1	NA	1	NA	NA	1	1	NA	1	1	NA	1	1	1	1	1	1	1	1	1	1	1	NA	1	1	1	1	1
AC104809.3	0.823	1	NA	0.998	NA	NA	NA	0.998	1	1	0.986	0.664	1	1	0.990	0.571	0.538	0.908	0.961	0.887	0.902	NA	0.291	0.667	0.623	0.571	0.505	0.331	0.569	0.835	NA	NA	0.571	0.571	1	0.413	0.949	0.629	0.363	NA	NA	0.986	0.986	0.986	NA	NA	0.571	0.571
AC104981.1	NA	NA	NA	NA	NA	NA	NA	NA	NA	NA	NA	NA	NA	NA	NA	NA	NA	NA	NA	NA	NA	NA	NA	NA	NA	NA	NA	NA	NA	NA	NA	NA	NA	NA	NA	NA	NA	NA	NA	NA	NA	NA	NA	NA	NA	NA	NA	NA
AC108925.1	NA	NA	NA	NA	NA	NA	NA	NA	NA	NA	NA	NA	NA	NA	NA	NA	NA	NA	NA	NA	NA	NA	NA	NA	NA	NA	NA	NA	NA	NA	NA	NA	NA	NA	NA	NA	NA	NA	NA	NA	NA	NA	NA	NA	NA	NA	NA	NA
AC108938.5	0.910	NA	NA	0.910	0.910	0.910	0.910	0.910	0.910	0.910	0.915	0.910	0.910	0.910	0.910	0.910	0.937	0.910	1	0.910	NA	0.910	NA	0.910	NA	NA	0.910	0.910	1	0.937	0.937	1	0.910	0.937	0.910	0.910	0.910	0.910	0.910	0.915	0.915	0.910	0.910	0.910	0.924	0.910	0.910	0.910
AC109829.2	NA	NA	NA	NA	NA	NA	NA	NA	NA	NA	NA	NA	NA	NA	NA	NA	NA	NA	NA	NA	NA	NA	NA	NA	NA	NA	NA	NA	NA	NA	NA	NA	NA	NA	NA	NA	NA	NA	NA	NA	NA	NA	NA	NA	NA	NA	NA	NA
AC110615.1	1	1	1	1	1	1	1	1	1	1	1	0.749	NA	1	1	1	1	0.599	0.749	0.749	1	0.749	0.577	0.599	0.599	0.599	0.599	0.599	0.749	0.599	0.599	0.599	1	0.749	0.749	0.749	0.754	0.749	0.749	0.599	0.599	0.749	0.749	0.566	0.749	0.749	0.749	0.749
AC114494.1	1	1	1	0.7	0.7	0.896	0.512	1	0.518	0.474	0.812	0.941	0.524	0.59	0.6	0.376	0.521	0.503	0.47	0.47	0.604	0.412	0.786	0.983	0.983	1	0.518	0.482	0.589	0.589	0.589	0.589	0.475	0.482	0.719	0.78	0.607	0.456	0.882	0.364	0.364	0.518	0.378	0.518	0.785	NA	NA	NA
AC124312.1	0.712	1	0.755	0.755	0.755	0.755	0.438	0.461	0.397	0.467	NA	NA	NA	NA	NA	0.500	NA	NA	NA	NA	NA	0.367	0.585	0.500	NA	NA	0.675	0.409	NA	0.500	NA	NA	NA	NA	0.500	0.500	NA	NA	NA	NA	NA	NA	0.500	NA	NA	NA	NA	NA
AC129492.1	1	1	1	1	1	1	1	1	1	1	0.614	1	0.614	1	1	0.614	0.614	1	0.652	1	0.923	NA	NA	0.512	NA	0.512	0.512	0.512	0.512	0.512	0.512	0.512	0.488	0.488	NA	1	0.512	0.512	0.512	0.512	NA	0.512	0.512	0.512	0.512	0.512	0.512	0.512
AC135068.1	NA	NA	0.511	1	1	1	1	NA	NA	1	1	NA	0.973	0.973	0.973	0.973	0.973	0.973	0.973	NA	0.973	0.973	0.973	NA	0.973	NA	NA	NA	0.660	0.973	0.973	0.973	NA	0.973	0.973	NA	0.973	0.973	NA	NA	NA	0.973	0.604	NA	0.973	0.973	0.973	0.973
AC243945.1	NA	NA	NA	NA	NA	NA	NA	NA	NA	NA	NA	NA	NA	NA	NA	NA	NA	NA	NA	NA	NA	NA	NA	NA	NA	NA	NA	NA	NA	NA	NA	NA	NA	NA	NA	NA	NA	NA	NA	NA	NA	NA	NA	NA	NA	NA	NA	NA
ACAA1	1	0.859	1	1	1	1	1	1	1	1	1	1	1	1	NA	1	0.657	0.72	0.942	0.314	1	1	1	1	NA	NA	1	1	0.866	1	1	1	1	1	1	1	NA	NA	NA	1	1	1	1	1	1	1	1	1
ACAA2	1	1	NA	1	1	1	1	1	1	1	1	1	1	1	1	1	1	1	1	1	1	1	NA	1	1	NA	1	1	1	1	1	1	1	1	1	NA	1	1	NA	1	1	1	1	1	1	1	NA	1
ACACA	1	1	0.678	1	1	NA	1	1	1	1	1	1	1	1	1	1	1	1	1	1	1	1	0.91	NA	1	0.587	1	1	1	1	1	1	NA	1	1	1	1	1	NA	1	1	1	1	1	1	1	1	1
ACACB	1	1	NA	1	NA	1	NA	1	NA	NA	0.993	1	NA	0.86	1	1	1	1	1	1	NA	NA	1	NA	1	NA	1	1	1	0.991	NA	1	1	NA	1	0.998	1	1	NA	1	NA	1	0.534	1	1	0.993	1	1
ACAD10	1	1	0.889	1	1	NA	1	1	1	NA	1	1	1	1	1	1	0.654	1	1	1	1	1	1	1	1	NA	NA	NA	NA	NA	NA	NA	1	NA	0.587	0.594	0.575	0.587	0.585	0.574	0.574	1	NA	1	0.640	0.709	1	1
ACAD11	1	1	1	1	1	1	0.936	1	NA	1	1	1	1	1	1	1	1	1	1	1	0.671	1	NA	1	NA	NA	1	1	1	NA	1	NA	1	1	1	1	1	1	NA	0.641	0.462	NA	NA	1	NA	1	1	1
ACAD8	1	1	1	1	1	1	1	1	1	1	1	1	1	1	1	1	NA	1	1	1	1	NA	1	1	1	1	1	NA	NA	1	1	NA	1	1	1	1	1	1	1	1	1	1	1	1	1	1	1	1
ACAD9	1	1	1	1	1	1	NA	1	1	1	1	1	NA	0.775	0.706	NA	NA	NA	1	1	1	NA	1	1	1	NA	NA	NA	NA	1	1	NA	1	NA	1	1	1	1	1	NA	NA	NA	NA	1	1	1	1	0.942
ACADL	1	1	0.565	1	1	1	1	1	0.236	0.236	1	1	1	1	1	0.97	1	1	1	1	1	NA	NA	1	1	NA	1	1	1	NA	1	1	0.208	0.735	1	1	1	1	1	NA	NA	1	1	1	0.991	1	1	1
ACADM	1	1	1	1	1	1	1	1	1	NA	1	1	NA	1	1	1	1	1	1	NA	1	1	NA	1	1	NA	1	0.671	1	1	NA	NA	1	1	1	1	1	1	1	1	NA	1	1	1	1	1	1	NA
ACADS	1	1	1	1	1	1	1	1	1	1	1	1	1	1	1	1	1	1	1	1	1	1	1	1	1	1	1	1	1	NA	1	NA	1	1	1	1	1	1	1	1	NA	1	0.803	1	0.989	1	1	1
ACADSB	NA	1	1	1	1	1	1	0.657	1	NA	1	1	1	1	1	1	1	1	1	1	1	1	1	1	1	NA	1	1	1	1	1	1	1	1	1	1	1	1	NA	0.803	0.853	1	1	NA	1	1	NA	1
ACADVL	NA	1	NA	1	1	1	1	1	1	1	1	1	1	1	1	1	1	1	1	1	1	1	1	1	1	0.576	1	1	1	1	1	1	1	1	1	1	1	1	1	1	1	1	1	1	1	1	1	1
ACAN	NA	NA	NA	NA	NA	NA	NA	NA	NA	NA	NA	NA	NA	NA	NA	NA	NA	NA	NA	NA	NA	NA	NA	NA	NA	NA	NA	NA	NA	NA	NA	NA	NA	NA	NA	NA	NA	NA	NA	NA	NA	NA	NA	NA	NA	NA	NA	NA
ACAP1	1	1	NA	1	1	1	1	NA	1	NA	1	1	1	1	1	1	1	1	1	1	1	1	1	1	0.806	0.747	1	1	1	1	NA	1	NA	1	1	NA	1	1	1	1	1	1	1	1	1	1	1	1
ACAP2	1	1	NA	1	1	1	1	0.989	NA	1	1	1	NA	1	1	1	1	1	1	1	1	1	1	1	1	0.549	1	0.989	1	1	1	1	1	1	1	NA	1	1	NA	1	NA	1	1	0.556	1	0.981	1	1
ACAP3	NA	NA	NA	NA	1	1	1	0.912	NA	1	1	1	NA	1	1	1	1	1	1	1	1	NA	1	1	NA	NA	1	NA	1	1	0.732	NA	NA	1	1	1	NA	1	1	NA	0.986	NA	0.433	NA	NA	0.809	1	1
ACAT1	1	1	1	1	1	1	1	1	NA	1	1	1	1	1	1	1	1	1	1	1	1	1	1	1	1	1	1	1	1	1	1	1	1	1	1	1	1	1	NA	1	1	1	1	1	1	1	1	1
ACAT2	1	1	1	1	1	1	1	1	1	1	1	1	1	NA	1	1	1	1	1	1	0.876	1	1	1	1	NA	1	1	1	1	1	1	0.975	1	1	1	1	1	1	1	1	1	1	1	1	1	1	1
ACBD3	1	0.643	1	1	1	1	1	1	1	1	1	1	1	1	1	1	1	1	1	1	1	1	1	1	1	1	1	1	1	1	1	1	1	1	NA	1	1	1	NA	1	NA	1	NA	1	1	1	1	1
ACBD4	1	1	1	1	1	1	1	1	1	1	1	1	1	1	1	0.754	1	1	1	0.760	1	1	1	1	1	0.531	1	1	1	1	1	1	1	1	1	1	1	1	1	1	NA	1	1	1	1	1	1	1
ACBD5	1	1	NA	1	1	1	1	1	1	1	1	1	1	1	NA	1	1	1	1	1	NA	1	NA	1	1	NA	1	1	1	1	1	0.87	1	1	1	1	1	NA	1	1	NA	1	1	1	1	1	1	1
ACBD7	1	1	1	1	1	1	1	1	1	NA	1	1	0.339	NA	1	1	1	1	1	1	1	1	1	1	1	1	0.717	0.339	1	1	1	1	1	1	1	1	1	1	NA	1	1	1	1	1	1	1	1	1
ACCS	1	1	1	1	1	1	1	1	NA	0.970	1	0.970	NA	1	NA	1	0.988	1	1	1	0.970	0.983	1	1	1	0.979	1	NA	0.961	1	NA	1	1	1	1	1	1	1	1	0.993	0.520	NA	1	1	1	1	0.993	1
ACCSL	1	0.951	1	1	1	1	1	1	NA	1	0.39	1	1	1	0.346	0.977	1	0.787	0.872	1	0.962	1	1	1	1	0.504	0.504	0.602	1	1	1	1	1	0.265	NA	0.415	1	1	0.593	1	NA	1	0.789	0.789	1	0.549	1	1
ACD	1	1	1	1	1	1	1	1	0.974	1	1	1	0.552	1	0.566	0.577	0.593	0.589	0.599	0.576	0.558	0.552	1	NA	1	1	1	1	1	1	1	0.825	1	1	1	1	1	1	1	1	NA	1	1	1	0.612	1	1	1
ACE2	NA	1	NA	1	1	NA	1	1	1	1	1	1	1	1	1	1	0.977	1	1	1	1	1	1	1	1	NA	1	1	1	1	NA	1	1	1	1	1	1	NA	NA	1	NA	1	1	1	1	1	1	1
ACER1	1	1	NA	1	1	1	NA	1	1	1	NA	1	1	1	1	1	1	1	1	1	1	NA	1	1	1	1	1	0.933	1	1	1	1	NA	1	1	1	1	1	1	1	1	1	1	1	1	1	1	1
ACER2	1	1	NA	1	1	1	1	1	1	1	NA	1	1	1	1	1	1	1	1	1	1	1	NA	1	1	1	1	1	1	1	1	1	1	1	1	1	1	1	NA	1	NA	0.524	1	1	1	1	1	1
ACER3	1	1	NA	1	1	1	1	1	1	1	1	1	1	1	NA	1	1	1	NA	1	1	1	1	NA	NA	NA	1	1	1	1	NA	1	1	1	1	1	1	1	1	1	NA	1	1	0.956	1	1	1	1
ACHE	1	1	NA	1	1	1	1	1	1	1	NA	1	1	1	1	1	0.886	1	1	1	1	NA	1	1	1	1	1	1	1	1	1	NA	1	1	1	1	1	1	1	1	1	1	1	1	1	1	1	1
ACIN1	1	1	1	1	1	1	1	1	1	1	1	1	1	NA	1	1	1	1	1	1	1	1	1	0.996	1	1	1	1	NA	1	NA	NA	1	1	1	1	1	1	NA	1	0.833	1	1	1	1	1	1	1
ACKR1	1	1	1	1	1	1	1	1	1	1	1	1	1	1	1	1	0.962	1	1	1	1	1	1	1	1	1	1	1	1	1	NA	1	1	1	1	1	1	1	1	1	1	1	1	0.985	1	1	NA	1
ACKR2	1	1	1	1	1	1	1	1	1	1	1	0.993	1	1	NA	0.993	0.993	0.993	1	1	1	1	1	0.991	0.991	1	1	NA	1	NA	1	1	0.993	0.993	1	0.993	0.993	1	1	1	1	1	1	1	0.988	1	1	1
ACKR3	1	1	1	1	1	1	1	1	1	1	1	1	1	1	1	1	1	1	1	1	1	1	1	1	1	1	1	1	1	1	1	1	1	1	1	1	1	1	1	1	1	1	1	1	1	1	NA	1
ACKR4	1	1	1	1	1	1	1	1	1	1	1	1	1	1	1	1	1	1	1	1	1	1	1	1	1	0.564	1	1	1	1	1	1	1	1	1	1	1	1	1	1	1	1	1	1	1	1	1	1
ACLY	NA	1	NA	1	1	NA	NA	1	1	1	1	NA	1	1	1	1	1	1	1	1	1	0.985	1	1	1	0.597	1	1	1	1	1	1	1	1	1	1	1	1	1	1	1	1	1	1	1	1	1	1
ACMSD	1	1	1	1	1	NA	1	1	1	1	1	1	1	1	1	1	1	1	1	1	1	1	1	1	1	NA	1	1	1	1	1	1	1	1	1	1	1	1	NA	0.573	0.707	1	1	NA	1	1	1	1
ACN9	1	1	1	1	1	1	1	1	1	0.899	1	1	NA	1	1	1	1	1	1	1	1	1	1	1	NA	NA	1	1	1	1	1	1	1	1	0.697	1	1	1	1	1	NA	1	NA	1	1	1	1	1
ACO1	1	1	1	1	1	1	1	1	NA	1	1	1	1	1	1	1	1	1	1	1	NA	1	NA	1	NA	NA	1	1	1	1	1	0.876	1	1	1	1	1	1	1	1	NA	NA	NA	NA	1	NA	1	1
ACO2	NA	1	1	0.997	1	1	1	1	1	NA	1	NA	1	1	1	1	1	1	1	1	1	1	1	1	NA	NA	1	1	1	1	1	NA	1	1	1	1	1	1	1	1	NA	1	1	0.659	1	1	1	1
ACOT1	NA	NA	1	NA	1	1	NA	0.668	0.807	NA	NA	NA	NA	0.994	0.977	0.982	0.982	NA	NA	NA	NA	1	NA	NA	0.639	1	1	1	NA	1	NA	0.778	NA	1	0.639	1	NA	1	0.56	0.766	0.813	0.985	0.985	1	NA	1	0.978	1
ACOT11	1	1	1	1	1	1	1	1	1	1	NA	1	1	1	1	1	1	1	1	1	1	1	1	1	1	NA	1	1	1	1	1	NA	1	1	1	1	1	1	NA	1	1	1	1	1	1	1	1	1
ACOT12	1	1	1	1	1	1	1	1	1	1	0.378	1	1	1	1	1	1	1	1	1	NA	1	1	1	1	NA	1	1	1	1	1	1	0.527	1	1	1	1	1	NA	0.254	0.744	1	1	1	1	0.296	NA	1
ACOT13	1	1	1	1	1	1	1	1	1	1	1	1	NA	1	1	1	1	1	1	1	1	1	NA	1	1	1	1	1	1	1	1	NA	1	1	1	1	NA	1	1	1	1	1	1	1	0.981	1	1	1
ACOT2	1	NA	NA	NA	1	1	1	NA	0.308	NA	NA	NA	NA	NA	1	1	1	1	0.620	1	NA	NA	NA	NA	NA	NA	1	1	0.486	1	NA	0.486	NA	1	NA	0.676	NA	NA	NA	NA	NA	0.987	NA	1	NA	1	NA	1
ACOT4	1	0.844	1	0.915	1	1	1	1	0.361	1	NA	NA	1	1	1	1	1	0.824	NA	1	NA	1	1	NA	NA	1	1	NA	NA	1	NA	NA	NA	NA	1	1	NA	1	1	NA	NA	NA	NA	1	1	1	NA	1
ACOT6	0.663	0.771	1	1	1	1	1	1	1	1	1	0.609	1	1	1	1	1	1	1	0.561	1	1	0.366	1	1	NA	1	1	1	1	1	1	1	0.868	1	1	1	1	1	1	1	1	1	1	1	1	1	1
ACOT7	1	1	1	1	1	1	1	1	NA	1	1	1	1	NA	1	1	1	1	1	1	1	1	1	NA	1	NA	1	1	1	1	1	1	1	1	1	1	1	1	NA	1	NA	1	1	1	NA	1	1	NA
ACOT8	1	1	1	1	1	1	1	1	1	1	1	1	1	1	1	1	1	1	1	1	1	1	1	1	1	1	1	1	1	1	1	1	1	1	1	1	1	1	NA	1	1	1	1	1	1	1	1	1
ACOT9	1	1	1	1	1	1	1	1	1	1	NA	1	1	1	1	1	1	1	1	1	1	NA	1	1	1	NA	1	1	1	1	1	1	1	1	1	1	1	0.992	0.992	0.990	0.990	1	1	1	1	0.966	1	1
ACOX1	1	1	NA	1	1	NA	1	1	1	1	1	1	1	1	1	1	0.893	1	1	1	1	1	1	1	1	1	1	NA	1	NA	1	1	1	1	1	1	1	1	NA	1	1	1	1	1	1	1	1	1
ACOX2	1	1	1	1	1	1	1	1	1	1	1	1	1	1	1	1	1	1	1	1	1	1	1	1	1	0.641	1	1	1	1	1	1	1	1	1	1	1	1	NA	1	NA	NA	1	1	1	NA	0.715	1
ACOX3	NA	1	1	1	1	1	0.543	1	NA	NA	1	1	1	1	1	1	1	1	1	1	1	NA	NA	NA	NA	NA	1	NA	1	1	NA	NA	1	1	1	1	1	1	1	1	NA	NA	NA	NA	NA	0.920	1	1
ACOXL	NA	0.548	1	NA	0.655	0.586	0.513	0.533	0.738	1	1	1	NA	1	1	1	1	NA	0.716	0.395	0.182	1	1	0.776	1	NA	0.495	0.458	NA	1	1	1	1	1	0.585	1	1	0.959	NA	1	NA	0.357	0.232	NA	1	0.28	0.542	NA
ACP1	1	1	1	1	1	1	1	1	1	1	1	1	1	1	1	1	1	1	1	1	1	0.918	1	1	1	1	1	1	1	1	1	1	1	1	1	NA	1	1	1	1	1	1	1	1	NA	1	1	1
ACP2	1	1	1	1	1	1	1	1	NA	1	1	1	1	1	NA	1	1	1	1	1	1	1	1	1	1	1	1	1	1	1	1	NA	1	1	1	1	1	1	1	NA	NA	1	1	1	1	1	1	1
ACP5	NA	1	1	1	1	1	1	1	1	1	1	1	1	NA	1	1	1	1	NA	NA	NA	NA	1	NA	NA	0.597	1	1	1	1	1	1	1	1	1	NA	1	1	1	1	1	1	1	1	1	1	1	1
ACP6	1	1	0.981	1	1	1	1	1	NA	1	1	1	1	1	1	1	1	1	1	1	1	1	1	1	1	1	1	1	1	1	1	1	1	1	1	1	1	1	1	1	1	1	1	1	1	1	1	1
ACPP	1	1	1	1	1	NA	1	1	1	1	1	1	1	1	1	1	1	1	1	1	1	1	1	1	1	NA	0.897	1	1	1	1	1	1	1	1	1	1	1	1	1	1	1	1	0.698	NA	1	1	1
ACPT	NA	1	1	1	1	1	1	1	NA	1	NA	1	1	1	1	1	1	1	1	1	1	NA	1	1	NA	1	1	0.355	0.859	1	1	NA	1	1	1	1	1	1	1	1	1	1	NA	NA	NA	1	1	1
ACR	NA	1	NA	NA	NA	1	NA	NA	NA	1	NA	1	NA	1	1	1	1	1	0.947	1	0.964	NA	0.780	1	NA	NA	NA	NA	NA	NA	NA	NA	1	1	0.823	1	1	NA	NA	0.967	NA	NA	NA	NA	NA	1	NA	NA
ACRBP	1	1	1	1	1	1	1	1	1	1	NA	1	1	1	1	1	1	1	0.604	1	1	1	1	1	1	NA	1	1	0.987	1	1	NA	1	1	1	1	1	1	1	1	NA	1	0.69	1	1	1	1	1
ACRC	0.326	0.360	1	NA	1	1	0.737	0.588	NA	NA	NA	NA	NA	NA	NA	NA	NA	NA	NA	NA	NA	NA	NA	NA	NA	NA	NA	NA	NA	NA	NA	NA	NA	NA	NA	NA	NA	NA	NA	NA	NA	NA	NA	NA	NA	NA	NA	NA
ACRV1	1	1	1	1	1	1	1	1	1	1	1	1	1	1	1	1	1	1	0.763	1	1	1	NA	1	1	NA	1	1	1	1	1	1	0.86	1	1	1	1	1	1	1	NA	0.809	NA	1	1	1	1	1
ACSBG1	1	1	1	1	1	1	1	1	1	1	1	0.992	1	1	1	1	1	1	1	1	0.979	NA	1	1	NA	1	1	1	0.982	0.982	0.982	0.982	0.982	1	0.981	0.981	NA	0.981	NA	0.687	0.411	NA	NA	0.526	NA	1	1	1
ACSBG2	1	1	NA	1	1	1	NA	1	1	1	1	0.372	NA	NA	NA	NA	NA	NA	0.417	1	1	1	1	1	1	1	1	1	1	1	1	1	1	1	1	1	1	1	1	1	NA	1	NA	1	1	1	NA	1
ACSF2	1	1	1	1	1	1	1	1	1	1	1	1	1	1	1	1	1	1	1	1	1	1	1	1	1	1	1	1	1	0.662	1	1	1	1	1	1	1	1	NA	NA	1	1	1	NA	1	1	1	1
ACSF3	1	1	1	1	NA	1	1	1	1	NA	1	1	1	1	1	1	1	1	1	1	1	NA	1	1	NA	NA	1	1	1	1	1	0.807	1	1	1	1	1	1	NA	1	NA	1	1	1	NA	1	1	1
ACSL1	1	1	1	1	1	1	1	1	1	1	1	1	1	1	1	1	1	1	1	1	1	0.830	1	1	1	NA	1	1	0.62	1	1	1	1	1	1	1	1	NA	1	1	1	NA	NA	1	1	1	1	1
ACSL3	1	1	1	1	1	1	1	1	1	1	1	1	1	1	1	1	1	1	1	1	NA	1	1	1	1	NA	1	1	1	0.503	1	1	1	1	1	1	1	1	1	1	NA	1	1	1	1	1	1	1
ACSL4	1	1	1	1	1	NA	NA	1	NA	1	1	1	1	1	1	1	1	1	1	1	1	1	1	1	1	NA	1	0.691	1	1	NA	1	1	1	1	1	1	1	1	NA	NA	1	1	1	1	1	1	1
ACSL5	1	1	NA	1	1	NA	1	1	1	1	1	1	1	1	1	1	0.557	1	1	1	1	1	1	1	1	NA	1	1	1	1	1	1	1	1	1	1	1	1	1	0.996	1	1	1	1	1	1	1	1
ACSL6	1	1	1	1	1	0.897	NA	1	1	1	1	1	1	1	1	1	1	1	1	NA	1	1	1	1	1	NA	1	NA	1	1	1	1	1	1	1	1	1	1	NA	0.833	NA	1	NA	1	1	1	1	1
ACSM1	0.653	0.708	0.736	NA	0.834	0.834	NA	0.834	NA	NA	NA	0.823	NA	NA	1	1	1	1	1	1	1	NA	NA	1	1	NA	NA	1	1	1	1	1	1	NA	1	NA	NA	NA	NA	NA	0.892	NA	0.611	NA	1	1	1	1
ACSM2A	1	NA	1	1	1	0.730	1	1	1	1	1	1	1	1	1	0.994	0.990	1	1	1	1	1	NA	NA	1	NA	NA	NA	1	NA	1	1	NA	0.195	NA	1	1	1	1	0.482	0.83	NA	0.531	1	0.990	0.994	1	NA
ACSM2B	1	NA	NA	NA	NA	NA	NA	NA	NA	NA	NA	NA	NA	NA	NA	NA	NA	NA	NA	NA	NA	NA	NA	NA	NA	NA	0.337	NA	NA	NA	NA	NA	0.241	0.424	NA	NA	NA	NA	NA	NA	0.83	NA	NA	NA	NA	NA	NA	NA
ACSM3	1	1	1	1	1	1	1	1	1	1	1	1	1	1	1	1	1	1	1	1	NA	1	1	1	1	0.327	0.217	0.429	1	1	1	1	1	1	1	1	1	1	1	1	NA	NA	1	1	1	1	1	NA
ACSM4	1	1	1	1	1	1	1	NA	1	1	NA	NA	NA	NA	NA	NA	NA	NA	NA	NA	NA	NA	NA	NA	NA	NA	NA	NA	NA	NA	NA	NA	NA	NA	NA	NA	NA	NA	NA	NA	NA	NA	NA	NA	NA	NA	NA	NA
ACSM5	1	0.885	1	1	1	1	1	1	1	1	1	1	1	1	1	1	1	1	1	1	NA	1	1	1	1	0.163	0.163	NA	1	1	1	1	1	0.846	1	1	1	NA	0.656	NA	NA	NA	0.508	0.508	1	NA	1	1
ACSM6	1	1	1	0.832	0.832	0.832	NA	NA	0.232	1	NA	NA	NA	NA	NA	NA	NA	NA	NA	NA	NA	NA	NA	NA	NA	NA	NA	NA	NA	NA	NA	NA	NA	NA	NA	NA	NA	NA	NA	NA	NA	NA	NA	NA	NA	NA	NA	NA
ACSS1	1	1	1	1	1	1	NA	1	NA	1	1	1	1	1	1	1	1	NA	1	0.994	1	NA	1	1	1	NA	1	1	0.708	1	1	1	1	1	1	1	1	1	1	1	1	1	1	NA	1	1	1	1
ACSS2	1	0.979	NA	1	1	NA	1	1	1	1	1	1	1	1	1	1	1	1	1	1	1	1	1	1	1	NA	1	1	1	1	1	1	1	1	1	1	1	1	1	1	1	1	1	1	1	1	1	1
ACSS3	1	1	1	0.704	1	1	1	1	1	1	1	NA	1	1	1	1	1	1	1	NA	1	1	1	0.613	1	NA	1	1	1	1	1	1	1	1	1	1	1	1	NA	1	NA	1	1	1	1	1	NA	1
ACTA1	NA	1	1	NA	1	1	1	1	1	NA	NA	1	1	1	1	1	1	1	1	1	1	1	1	NA	NA	1	1	NA	0.687	1	1	0.873	1	1	NA	1	NA	1	NA	NA	1	1	NA	NA	1	1	1	1
ACTA2	1	1	1	1	1	1	1	1	1	1	1	1	1	1	1	1	0.623	1	1	1	1	1	1	1	1	1	1	1	1	1	1	1	1	1	1	1	1	1	NA	1	NA	1	1	1	1	1	1	1
ACTB	1	0.711	1	0.502	1	1	NA	1	1	1	NA	1	1	1	1	1	1	1	1	1	NA	0.952	1	1	1	1	1	1	1	0.715	1	1	1	1	1	1	1	1	1	1	NA	1	1	1	1	1	1	NA
ACTBL2	1	1	1	1	1	1	1	1	1	1	1	1	1	1	1	1	1	NA	1	1	1	1	1	1	1	NA	0.314	0.680	1	1	1	1	1	1	1	1	1	1	NA	1	NA	1	0.619	NA	1	1	1	1
ACTC1	1	1	1	1	1	1	1	1	1	1	1	1	1	1	1	1	1	1	1	1	1	1	1	1	1	1	1	NA	1	1	1	1	1	1	1	1	1	1	1	NA	NA	1	1	1	1	1	1	1
ACTG1	NA	1	1	1	1	1	1	1	NA	1	NA	1	1	1	NA	1	1	1	1	1	NA	NA	1	1	NA	1	1	1	1	1	1	1	1	1	1	1	1	NA	1	1	NA	1	1	NA	1	1	1	1
ACTG2	1	1	0.91	1	1	1	1	1	1	1	1	1	1	1	1	1	1	1	1	1	1	1	1	1	1	1	1	1	1	1	1	1	1	1	1	1	NA	1	NA	1	1	1	1	1	1	1	1	1
ACTL10	1	1	1	1	1	1	1	1	1	1	NA	1	1	1	1	1	1	NA	1	1	1	1	1	1	NA	1	1	1	NA	1	1	NA	1	1	1	1	1	1	1	1	1	1	NA	1	1	1	1	1
ACTL6A	1	1	1	1	1	1	1	1	1	NA	1	1	NA	1	1	1	1	1	1	1	1	1	1	1	1	1	1	1	1	1	1	1	1	1	1	1	1	1	1	NA	1	NA	1	NA	1	1	1	1
ACTL6B	1	1	1	1	1	1	1	1	1	1	NA	1	1	1	1	1	1	1	1	1	1	1	1	1	1	0.99	1	1	0.66	1	1	0.92	1	1	1	1	1	1	NA	1	0.913	1	1	1	1	NA	1	1
ACTL7A	1	1	1	1	1	1	1	1	1	1	1	1	1	1	1	1	1	1	1	1	1	1	1	1	1	0.997	0.997	1	1	1	NA	1	1	1	1	1	1	1	1	1	1	1	1	1	1	1	1	1
ACTL7B	1	1	1	1	1	1	1	1	0.940	1	NA	1	1	1	1	1	1	1	1	1	1	1	1	1	1	1	1	1	0.776	1	1	NA	1	1	1	1	1	1	1	NA	1	1	1	1	1	1	1	1
ACTL8	1	1	1	1	1	1	1	1	1	1	1	1	1	0.203	NA	0.351	0.299	NA	1	1	1	NA	1	1	1	NA	1	1	NA	1	1	1	1	1	1	1	1	1	1	1	NA	0.990	0.990	0.990	1	1	1	1
ACTL9	1	1	1	1	1	1	1	1	1	1	NA	1	1	1	1	1	1	1	1	NA	1	1	1	0.911	0.988	1	1	1	1	1	NA	1	0.504	NA	1	1	1	1	1	NA	NA	NA	NA	NA	1	NA	1	1
ACTN1	1	1	NA	1	1	1	1	1	NA	1	1	1	1	1	1	1	1	1	1	1	1	1	1	NA	1	1	1	1	NA	1	1	0.423	1	1	1	1	1	1	NA	1	NA	1	NA	1	1	1	1	1
ACTN2	NA	1	1	1	1	1	1	1	1	NA	1	1	1	1	1	1	1	NA	1	1	1	1	1	1	1	NA	1	1	1	1	1	0.621	1	1	1	1	1	1	1	1	NA	1	0.859	NA	NA	1	1	1
ACTN3	NA	1	1	1	1	1	1	1	1	1	1	1	1	1	1	1	1	0.912	1	1	1	1	1	1	1	0.889	1	1	1	NA	NA	0.982	1	1	1	1	1	1	1	1	1	1	1	1	1	1	1	1
ACTN4	1	1	NA	1	1	1	1	1	1	1	NA	1	1	1	1	1	1	1	1	1	1	NA	1	1	1	1	1	1	NA	1	1	NA	1	1	1	1	1	1	1	1	NA	1	1	1	1	NA	NA	1
ACTR10	1	1	1	NA	1	1	1	1	1	NA	1	1	1	1	1	1	1	NA	1	0.975	NA	1	NA	1	1	1	1	1	1	1	1	1	0.953	1	1	1	NA	1	1	1	1	1	0.969	1	0.537	1	1	1
ACTR1A	1	1	1	1	1	1	1	1	1	1	1	1	1	1	1	1	1	1	1	1	1	1	1	1	1	NA	1	1	1	1	1	1	1	1	1	1	1	1	1	1	NA	1	1	1	1	1	1	1
ACTR1B	1	1	1	1	1	1	1	1	1	1	1	1	1	1	1	1	1	1	1	1	1	1	1	1	1	0.833	1	1	1	NA	1	1	1	1	1	1	1	1	1	1	1	1	1	1	1	1	1	1
ACTR2	1	1	1	0.952	1	1	1	1	1	1	1	NA	1	1	1	1	1	1	1	1	NA	1	NA	1	1	NA	1	1	1	1	1	1	1	1	1	1	1	1	NA	1	NA	1	1	1	1	1	NA	1
ACTR3	1	1	1	1	1	1	1	1	1	1	1	NA	1	1	1	1	1	1	1	1	1	1	1	1	1	NA	1	1	1	1	1	1	1	1	1	1	1	1	NA	1	NA	1	NA	1	1	1	1	1
ACTR3B	1	NA	1	1	1	1	1	1	1	1	1	1	1	1	1	1	NA	1	1	1	1	1	NA	1	NA	NA	1	1	1	1	1	1	1	1	1	1	1	1	1	1	NA	1	1	1	NA	NA	1	1
ACTR3C	1	NA	NA	NA	NA	NA	NA	NA	NA	NA	NA	NA	1	NA	NA	NA	NA	NA	NA	NA	NA	1	NA	NA	NA	NA	1	NA	NA	1	NA	NA	1	1	1	NA	NA	NA	NA	NA	NA	NA	NA	NA	NA	NA	1	NA
ACTR5	1	1	1	1	1	1	1	1	1	1	NA	1	1	1	1	1	1	1	1	1	1	1	1	NA	NA	0.925	1	NA	NA	1	1	NA	NA	1	NA	1	1	1	NA	1	NA	1	NA	NA	1	1	1	1
ACTR6	1	1	1	1	1	1	1	1	1	1	1	1	1	1	1	1	1	1	1	1	1	1	1	1	1	NA	1	1	1	0.669	1	1	1	1	1	1	NA	1	1	1	1	1	1	1	1	1	1	1
ACTR8	1	1	NA	1	1	1	1	1	1	1	1	1	1	1	1	1	1	1	1	1	1	1	1	1	1	1	1	1	1	1	1	1	1	1	1	1	1	1	1	1	1	1	1	1	1	1	1	1
ACTRT1	1	1	1	1	1	1	1	NA	1	1	NA	NA	NA	NA	NA	NA	NA	NA	NA	NA	NA	1	1	1	NA	NA	0.723	NA	1	1	NA	1	NA	NA	0.459	1	NA	NA	1	NA	NA	NA	NA	0.443	1	1	1	1
ACTRT2	1	1	1	1	1	0.996	1	1	1	1	1	1	0.799	1	1	1	1	1	1	1	1	NA	1	1	1	NA	1	NA	1	1	1	1	1	1	1	1	1	1	1	1	NA	1	NA	NA	1	1	1	1
ACTRT3	1	1	1	1	1	1	1	1	1	1	1	1	1	1	1	1	1	1	1	1	1	1	NA	1	1	1	1	NA	NA	1	1	1	1	1	1	1	1	1	1	1	1	1	1	1	1	1	1	1
ACVR1	1	1	1	1	1	1	1	1	1	1	1	1	1	1	1	1	1	1	1	1	1	1	1	1	1	NA	1	1	1	1	1	1	1	1	1	1	1	1	1	1	NA	1	1	1	1	1	1	1
ACVR1B	1	1	1	NA	1	1	1	1	1	1	1	1	1	1	1	1	1	1	1	1	1	1	NA	1	1	1	1	1	1	1	1	1	1	1	1	1	1	1	NA	1	NA	1	1	1	1	1	1	1
ACVR1C	1	1	1	1	1	1	1	1	1	1	NA	1	1	1	1	1	1	1	1	1	1	1	1	1	1	NA	1	1	1	1	NA	1	1	1	1	1	1	1	1	1	1	1	1	1	1	1	1	1
ACVR2A	1	1	1	1	1	1	1	1	1	1	1	1	1	1	1	1	1	1	1	1	1	1	1	1	1	1	1	1	1	1	1	1	1	1	1	1	1	1	1	1	NA	1	1	1	1	1	1	1
ACVR2B	1	1	1	1	1	1	1	1	0.953	0.953	1	1	1	1	NA	1	1	1	1	1	1	1	1	1	1	0.76	1	1	1	1	0.895	NA	1	1	1	1	1	1	NA	1	1	1	0.643	NA	1	1	1	1
ACVRL1	1	1	1	1	1	1	1	1	1	1	1	1	1	1	1	1	1	1	1	1	1	NA	1	NA	NA	1	1	1	1	1	1	0.574	1	1	1	1	1	1	1	1	1	1	1	1	1	1	1	1
ACY1	1	1	1	NA	1	1	1	1	1	1	1	1	1	1	1	1	1	1	1	1	1	1	NA	1	1	1	1	1	0.959	1	1	1	1	1	1	1	1	1	1	1	1	1	1	1	1	1	1	1
ACY3	1	1	NA	1	1	1	1	1	NA	1	NA	1	1	0.959	1	1	1	NA	1	1	1	NA	1	0.345	0.396	0.247	0.247	0.32	0.798	0.807	0.807	0.798	0.402	1	0.412	0.399	0.256	0.372	0.372	1	1	1	1	0.6	0.369	0.506	NA	1
ACYP1	1	1	1	1	1	1	1	1	1	1	1	1	1	1	1	1	1	1	1	1	1	1	1	1	1	1	1	1	1	1	1	1	1	1	1	1	1	1	NA	1	NA	1	1	1	1	1	1	1
ACYP2	1	1	1	1	1	1	1	1	1	1	1	1	1	1	1	1	1	1	1	1	1	1	1	1	1	NA	1	1	1	1	1	1	1	1	1	1	1	1	1	1	NA	1	1	1	1	1	NA	1
AD000671.6	1	1	NA	1	1	NA	1	1	1	1	0.427	0.386	0.287	0.537	0.526	0.505	0.526	0.531	0.423	0.451	0.26	0.561	0.267	1	1	0.663	1	1	0.551	0.551	0.551	0.551	0.551	0.551	1	0.551	0.551	1	0.519	0.566	0.549	0.534	0.338	0.338	0.796	0.566	0.566	0.566
ADA	1	1	1	0.521	1	1	1	1	1	1	1	1	1	1	1	0.968	0.968	0.976	1	1	NA	1	1	1	1	0.819	1	1	0.990	1	1	NA	1	1	1	1	1	1	NA	1	NA	1	1	1	0.971	0.983	0.382	1
ADAD1	1	1	NA	1	1	1	1	1	NA	1	1	1	1	1	1	1	1	1	1	NA	NA	1	1	1	1	NA	0.676	1	1	1	1	1	1	1	1	1	1	1	1	1	1	1	1	1	1	1	1	1
ADAD2	1	1	1	1	1	1	1	1	NA	NA	NA	1	1	1	1	1	0.627	1	0.666	1	1	1	1	1	1	0.650	0.650	1	0.875	1	0.576	0.846	0.827	0.87	1	1	1	1	1	1	NA	1	NA	1	0.822	0.824	1	0.857
ADAL	1	0.802	NA	1	1	1	1	1	1	1	1	1	1	1	NA	1	1	1	1	1	1	1	NA	1	1	NA	1	1	1	1	1	1	1	1	1	1	NA	1	1	1	1	1	0.679	1	1	1	1	1
ADAM10	1	1	1	1	1	1	1	1	1	1	NA	1	1	1	1	1	1	1	1	NA	1	1	NA	1	0.925	NA	1	1	1	1	1	1	1	1	1	NA	1	1	1	1	NA	1	1	1	1	1	1	1
ADAM11	1	1	NA	1	1	1	1	1	NA	1	NA	1	1	1	1	1	1	1	1	1	1	1	1	1	1	0.781	1	NA	1	1	1	NA	1	1	1	1	1	0.326	1	1	NA	1	NA	NA	1	1	1	1
ADAM12	1	1	1	1	1	NA	1	1	0.963	1	1	1	NA	1	1	1	1	1	1	NA	1	1	0.873	NA	0.991	NA	1	1	1	1	1	1	1	1	1	1	1	1	NA	1	NA	0.968	0.577	NA	NA	1	1	1
ADAM15	1	1	NA	1	1	0.823	1	1	1	1	1	1	1	1	1	1	1	1	1	1	1	1	1	1	1	1	1	NA	1	1	1	1	1	1	1	1	1	1	1	NA	1	1	NA	1	1	1	1	1
ADAM17	1	1	1	1	1	1	1	1	1	1	1	NA	1	1	1	1	1	1	1	0.916	1	1	1	1	1	NA	1	1	1	1	1	1	1	1	1	1	NA	1	1	1	1	1	1	1	1	1	1	1
ADAM18	NA	NA	1	0.570	1	NA	1	NA	0.974	NA	1	NA	1	0.963	0.963	0.963	0.963	0.963	0.507	0.988	1	1	NA	1	1	NA	1	1	1	1	1	1	1	1	NA	NA	NA	0.964	NA	0.76	NA	NA	NA	NA	1	1	1	NA
ADAM19	1	1	1	1	1	1	1	NA	1	1	1	1	1	1	1	1	1	1	1	1	1	1	1	1	1	NA	1	1	1	1	1	1	NA	1	1	1	1	1	0.966	1	NA	1	1	1	1	NA	1	1
ADAM2	1	1	1	NA	1	1	1	1	1	1	1	1	NA	NA	NA	NA	NA	NA	NA	NA	NA	NA	NA	NA	NA	NA	1	NA	1	NA	NA	NA	NA	NA	1	1	NA	1	1	1	NA	1	1	1	1	1	NA	1
ADAM20	1	1	NA	1	1	0.915	NA	1	1	0.971	NA	0.952	0.893	0.933	0.92	0.65	0.918	NA	0.943	0.941	0.97	NA	NA	0.938	0.938	NA	0.469	0.938	0.929	0.885	0.885	0.936	0.946	0.953	0.869	0.955	0.987	0.872	0.871	NA	NA	0.921	0.938	0.938	0.987	0.938	0.938	0.94
ADAM21	1	0.612	1	1	1	1	NA	1	NA	1	NA	NA	1	NA	NA	NA	NA	NA	NA	NA	NA	NA	NA	1	0.500	NA	NA	1	0.522	1	1	1	0.508	1	1	NA	1	NA	1	NA	NA	0.987	0.987	0.987	1	0.989	NA	NA
ADAM22	1	1	1	1	1	NA	1	1	1	1	NA	1	1	1	1	1	0.814	1	1	1	NA	1	NA	NA	1	NA	1	1	1	NA	1	1	1	1	1	1	1	1	NA	1	NA	1	1	1	1	1	1	1
ADAM23	1	1	1	NA	1	1	1	NA	1	1	NA	1	1	1	1	1	1	0.959	NA	1	1	0.986	1	1	1	NA	1	1	1	1	0.957	1	1	1	1	1	1	1	NA	1	NA	1	1	1	1	1	1	1
ADAM28	1	1	NA	0.984	0.984	0.984	0.984	0.984	1	1	NA	1	0.936	0.991	0.965	0.991	0.926	0.964	NA	1	NA	1	0.974	1	0.977	NA	1	1	0.960	0.960	0.951	0.936	1	1	1	0.964	1	1	1	NA	1	NA	1	1	NA	0.989	0.991	1
ADAM29	1	0.852	NA	0.964	1	1	1	1	1	NA	1	1	1	0.914	0.866	0.894	NA	0.953	0.383	0.964	1	0.944	0.964	0.898	0.898	NA	0.946	0.968	0.944	NA	0.887	0.950	1	1	1	1	0.627	1	1	0.784	0.11	1	0.966	1	0.827	NA	NA	NA
ADAM30	0.975	0.975	1	1	1	1	0.970	0.918	1	0.963	0.864	1	NA	0.983	0.955	0.942	0.945	0.900	NA	0.271	0.246	NA	0.500	NA	NA	NA	0.353	0.903	0.912	0.896	NA	0.468	NA	0.674	0.256	0.587	0.984	0.921	0.921	NA	NA	NA	NA	1	NA	NA	1	0.901
ADAM32	1	1	1	NA	1	1	1	NA	1	NA	NA	NA	1	1	1	0.816	0.874	1	0.561	1	1	1	NA	0.982	0.982	NA	1	1	1	NA	NA	1	NA	NA	1	1	NA	1	1	0.993	NA	0.993	0.993	NA	1	1	1	NA
ADAM33	NA	1	1	0.975	0.975	0.975	0.975	0.975	0.983	NA	NA	0.962	0.962	0.962	0.964	0.964	0.967	NA	0.962	0.962	0.962	0.962	NA	1	1	NA	0.962	0.962	0.963	0.963	0.963	NA	0.962	0.962	0.962	0.962	0.962	0.962	0.962	0.962	NA	0.962	NA	0.962	0.956	0.962	0.962	0.904
ADAM7	1	1	1	1	1	NA	1	1	1	1	0.999	0.997	0.997	0.996	0.999	0.999	0.999	0.932	0.974	0.991	0.999	0.999	0.995	0.997	0.997	NA	0.326	0.608	0.997	NA	0.999	0.997	0.997	0.997	0.997	0.999	0.999	0.999	0.999	0.999	NA	NA	NA	0.997	0.999	0.999	0.999	0.999
ADAM8	NA	1	NA	1	1	1	1	1	1	NA	0.988	0.988	1	0.988	0.988	0.988	0.979	0.988	0.988	0.956	1	1	0.951	NA	0.988	NA	0.988	NA	NA	0.988	NA	NA	NA	0.987	1	NA	1	0.988	0.988	1	0.902	1	1	1	NA	NA	1	0.965
ADAM9	1	1	1	1	1	1	1	1	0.982	1	1	1	1	1	1	1	1	1	1	0.976	1	1	NA	1	1	NA	1	1	1	1	1	1	1	1	1	1	1	NA	NA	1	NA	1	NA	1	1	1	1	1
ADAMDEC1	1	0.722	1	1	1	1	1	1	1	1	1	NA	NA	1	1	1	1	1	0.967	1	0.977	1	1	0.987	0.982	NA	0.987	0.987	0.987	0.987	0.987	0.987	1	1	1	0.998	1	1	1	1	1	1	0.762	1	0.988	1	1	1
ADAMTS1	1	1	1	1	1	1	1	1	1	1	NA	NA	1	NA	1	1	1	1	1	1	1	0.9	1	0.507	NA	NA	1	NA	NA	1	NA	NA	NA	1	NA	1	1	1	NA	0.99	0.99	1	NA	1	1	1	1	1
ADAMTS10	1	1	0.932	1	1	0.618	1	1	1	NA	0.803	1	1	1	1	1	1	1	1	0.521	1	1	1	NA	0.797	NA	1	0.918	0.383	1	NA	NA	1	1	0.673	1	1	1	1	NA	1	1	NA	1	NA	0.521	0.521	1
ADAMTS12	NA	1	NA	NA	1	1	1	NA	1	1	NA	1	NA	1	NA	1	1	1	1	1	1	1	NA	1	1	NA	0.775	0.913	1	1	1	1	1	1	NA	NA	1	1	NA	NA	NA	1	1	NA	1	NA	NA	NA
ADAMTS13	NA	0.784	1	1	1	1	1	0.809	NA	NA	0.717	NA	0.703	1	1	0.717	NA	0.871	0.705	0.544	0.544	NA	0.945	0.716	NA	NA	0.988	NA	NA	0.993	0.704	NA	NA	NA	0.583	1	1	0.554	0.706	NA	NA	1	0.542	NA	NA	0.572	0.557	0.543
ADAMTS14	1	1	1	1	1	1	1	1	1	1	1	1	1	1	1	1	1	0.993	0.990	1	NA	1	1	0.849	0.989	1	1	0.989	1	1	NA	1	1	1	1	1	0.992	1	NA	1	NA	1	NA	1	1	1	NA	1
ADAMTS15	1	0.892	1	1	1	1	1	1	0.664	1	NA	1	1	1	1	1	1	1	1	1	1	1	1	NA	0.863	0.881	1	NA	NA	1	NA	0.667	0.902	1	1	1	1	1	1	1	1	1	NA	1	1	1	1	1
ADAMTS16	1	0.99	1	1	1	NA	NA	0.99	1	1	1	1	NA	1	0.996	1	1	1	1	1	NA	1	NA	NA	1	NA	1	0.814	1	1	NA	1	1	1	1	1	1	1	NA	NA	NA	1	1	1	NA	1	1	NA
ADAMTS17	1	1	NA	1	1	NA	1	NA	NA	1	NA	1	1	1	NA	1	1	1	1	NA	1	1	1	1	NA	NA	1	1	NA	1	1	1	1	1	1	1	1	1	NA	0.752	NA	NA	NA	1	1	1	1	1
ADAMTS18	1	1	1	1	1	1	1	1	1	1	1	1	1	1	1	1	NA	1	1	0.975	1	1	NA	NA	1	NA	1	1	1	1	NA	1	1	0.988	1	1	1	1	NA	1	NA	0.988	1	0.963	1	1	1	1
ADAMTS19	1	NA	1	NA	1	1	1	1	1	NA	NA	NA	NA	NA	1	1	1	1	NA	NA	1	NA	1	NA	NA	NA	1	NA	NA	1	0.835	NA	NA	1	NA	NA	NA	1	NA	0.878	1	NA	NA	NA	NA	NA	1	NA
ADAMTS2	1	1	1	1	1	NA	1	1	1	1	NA	1	1	1	1	1	1	1	1	1	1	1	1	1	0.814	NA	1	1	NA	1	1	NA	1	0.981	1	1	1	1	NA	0.998	NA	0.998	NA	0.998	1	1	1	1
ADAMTS20	NA	0.704	1	1	1	1	1	1	1	1	1	NA	NA	1	1	1	0.809	1	1	1	NA	0.965	NA	NA	1	NA	1	1	NA	1	1	1	1	1	0.602	1	1	1	1	1	0.841	1	NA	1	1	0.662	1	1
ADAMTS3	1	1	1	1	1	1	1	NA	1	1	NA	NA	1	1	1	1	1	NA	NA	NA	0.99	0.609	NA	0.679	1	NA	1	1	1	1	1	NA	NA	1	1	1	1	1	1	NA	NA	1	1	1	1	1	1	NA
ADAMTS4	1	1	1	1	1	1	1	1	1	1	1	1	1	1	1	1	1	1	1	1	1	1	1	1	1	1	1	1	1	1	1	0.962	1	1	0.729	1	1	1	1	1	NA	1	NA	1	1	1	1	1
ADAMTS5	1	1	1	NA	1	0.513	1	1	1	1	1	1	NA	1	1	1	1	1	1	1	1	1	1	1	1	NA	1	NA	NA	1	0.647	1	NA	1	NA	NA	1	1	NA	NA	1	1	NA	NA	1	1	1	1
ADAMTS6	1	1	1	1	1	1	1	1	1	1	NA	1	1	1	1	1	1	1	1	NA	NA	1	NA	1	1	NA	1	NA	1	1	1	1	1	1	1	1	1	1	NA	1	NA	1	0.613	1	1	1	1	1
ADAMTS7	0.560	NA	NA	NA	NA	1	NA	NA	1	NA	NA	1	0.998	1	NA	1	1	1	0.989	0.780	0.787	1	1	0.699	NA	NA	1	0.523	1	NA	NA	0.515	NA	1	0.551	0.666	1	1	NA	1	NA	NA	0.869	NA	NA	1	1	1
ADAMTS8	1	NA	NA	NA	NA	1	NA	1	1	NA	NA	1	1	1	1	1	1	1	0.939	NA	NA	NA	1	NA	NA	NA	1	NA	NA	1	NA	NA	NA	NA	NA	NA	NA	1	NA	NA	1	NA	NA	NA	1	NA	NA	1
ADAMTS9	1	1	1	1	1	1	1	1	0.942	1	NA	1	NA	NA	1	1	1	1	1	1	NA	1	NA	1	1	NA	1	1	0.99	1	1	1	1	1	1	1	1	1	NA	1	NA	1	1	0.689	1	1	1	1
ADAMTSL1	1	1	NA	1	1	1	1	0.732	NA	1	NA	1	1	1	1	1	0.582	1	0.568	0.972	NA	1	NA	0.777	1	NA	1	1	1	1	NA	1	1	1	1	1	1	1	1	1	NA	1	0.574	0.732	1	1	1	1
ADAMTSL2	NA	1	1	1	1	1	1	1	NA	1	1	1	1	1	1	1	1	1	1	1	0.996	0.370	1	1	NA	NA	1	0.854	NA	1	NA	NA	1	1	1	1	1	1	1	NA	NA	1	NA	NA	NA	1	1	1
ADAMTSL3	1	1	1	1	1	1	1	NA	NA	NA	NA	1	1	1	1	1	1	1	1	1	1	1	NA	0.678	1	NA	0.823	1	0.835	NA	NA	NA	NA	1	1	1	1	NA	1	NA	1	NA	NA	NA	NA	1	NA	0.942
ADAMTSL4	1	1	NA	1	1	0.992	1	1	1	1	NA	1	1	1	1	1	1	1	1	1	1	0.829	1	NA	0.704	0.931	1	1	1	1	1	0.855	NA	1	1	1	1	1	1	1	NA	1	NA	1	1	1	1	1
ADAMTSL5	1	0.992	NA	1	1	1	1	1	1	NA	NA	0.999	1	1	1	1	1	1	1	0.983	0.987	NA	1	1	1	1	1	1	NA	NA	1	NA	0.682	1	1	1	1	1	1	1	NA	1	1	1	NA	1	1	1
ADAP1	1	1	NA	1	1	1	1	1	1	1	NA	1	1	1	1	1	1	1	1	1	1	NA	1	NA	NA	NA	1	1	0.762	1	NA	NA	NA	1	1	1	1	1	1	1	NA	NA	NA	NA	1	1	1	1
ADAP2	1	1	1	1	1	1	0.886	1	1	1	1	1	NA	1	1	1	0.560	1	1	1	1	1	1	1	1	NA	1	1	1	NA	1	1	1	1	1	1	1	1	1	1	1	1	1	NA	1	1	1	1
ADAR	1	0.705	1	1	1	1	1	1	1	1	1	1	1	1	1	1	1	1	1	NA	1	1	1	NA	1	0.82	1	1	1	1	1	1	1	1	NA	1	1	1	1	0.678	0.576	1	1	1	1	1	1	1
ADARB1	1	1	1	1	1	1	1	1	1	NA	1	1	1	1	1	1	1	1	1	NA	1	1	NA	1	1	NA	1	NA	1	1	NA	1	1	1	1	1	1	1	1	NA	NA	1	1	1	NA	1	1	1
ADARB2	NA	0.626	NA	NA	1	1	NA	1	NA	NA	NA	1	1	1	1	1	1	1	NA	1	1	1	1	NA	0.668	NA	1	NA	0.536	1	1	0.629	0.866	NA	1	NA	1	1	1	NA	NA	1	1	1	1	1	1	0.935
ADAT1	1	1	1	1	1	1	1	1	NA	1	1	1	1	1	1	1	1	1	1	1	NA	1	1	1	1	1	1	NA	NA	0.841	1	1	1	1	1	1	1	0.912	1	1	1	1	1	1	1	1	1	1
ADAT2	1	1	1	1	1	1	1	1	1	1	1	1	1	1	1	1	0.779	1	1	NA	1	1	NA	1	1	1	1	0.898	1	1	1	1	1	1	1	1	1	1	NA	1	1	1	1	1	1	1	1	1
ADAT3	1	NA	NA	NA	1	1	1	1	NA	NA	NA	0.987	0.987	0.967	NA	0.967	0.967	0.967	0.967	NA	1	NA	0.926	NA	0.247	NA	0.967	NA	0.967	0.967	NA	NA	0.967	0.966	NA	0.967	0.967	0.967	0.967	0.967	0.967	0.967	0.967	0.967	1	0.967	NA	0.976
ADCK1	1	1	NA	1	1	1	1	1	1	1	1	1	1	1	1	1	1	1	1	1	1	1	1	NA	1	NA	1	1	1	1	1	1	0.814	1	1	1	1	1	NA	1	1	1	1	1	1	1	1	1
ADCK2	1	1	1	1	1	1	1	1	NA	1	1	1	1	1	1	1	1	1	1	1	NA	1	1	1	1	1	1	1	1	1	1	1	0.951	1	1	1	1	1	1	1	1	1	1	1	1	NA	1	1
ADCK3	1	1	NA	1	1	1	1	1	1	1	NA	1	1	1	1	1	1	1	1	1	1	1	1	1	1	NA	1	1	NA	1	NA	1	1	1	NA	1	NA	1	1	1	NA	1	1	NA	NA	1	1	1
ADCK4	NA	1	1	1	1	1	1	1	1	1	1	NA	0.963	0.967	0.967	0.961	0.961	NA	0.959	0.963	0.969	0.961	0.963	0.967	0.967	0.967	0.967	0.967	0.967	0.967	0.967	NA	0.967	0.967	0.967	0.967	0.963	0.964	0.964	0.963	0.908	0.963	0.963	0.963	0.973	0.963	0.964	0.966
ADCK5	1	1	1	NA	1	1	1	1	1	1	1	1	1	1	1	1	1	1	1	1	1	NA	1	1	1	1	1	1	1	1	NA	NA	1	1	1	1	1	0.727	1	1	NA	1	1	1	NA	1	1	1
ADCY1	1	1	NA	NA	1	1	1	0.949	NA	1	NA	1	1	NA	1	1	0.992	1	1	1	1	NA	NA	0.759	NA	NA	1	1	1	1	1	1	0.629	1	0.995	1	1	1	NA	NA	NA	NA	NA	NA	1	1	0.991	0.989
ADCY10	1	1	NA	1	1	NA	1	1	NA	1	NA	1	1	1	1	1	1	1	1	1	1	1	NA	NA	1	NA	1	1	1	1	1	NA	1	NA	1	1	1	1	1	1	1	1	1	1	1	1	1	1
ADCY2	NA	1	NA	1	1	0.931	1	0.988	1	1	1	1	NA	1	1	1	NA	1	1	1	NA	1	1	1	NA	NA	1	1	1	1	1	1	1	NA	NA	1	NA	1	NA	1	NA	1	1	1	NA	1	1	1
ADCY3	1	1	1	1	1	1	1	1	NA	1	1	NA	1	1	1	1	1	1	1	1	NA	1	1	1	1	1	1	1	1	1	1	1	1	1	1	1	1	1	NA	1	NA	1	1	1	NA	1	1	1
ADCY4	1	1	1	1	1	1	0.806	1	1	1	1	1	1	0.996	0.996	0.997	1	0.995	1	1	1	1	1	1	0.996	1	1	1	1	NA	1	1	1	1	1	1	1	1	NA	1	NA	1	1	1	1	NA	1	1
ADCY5	NA	1	NA	NA	NA	0.955	1	NA	1	NA	NA	NA	NA	1	NA	1	1	1	1	NA	NA	NA	1	NA	NA	NA	1	NA	0.561	1	NA	NA	1	NA	NA	1	NA	1	NA	NA	1	NA	0.558	NA	NA	1	NA	NA
ADCY6	NA	1	NA	1	1	1	1	NA	NA	1	1	1	1	1	1	1	1	1	1	1	1	1	1	1	1	1	1	1	1	1	NA	NA	1	1	1	1	1	1	1	1	1	1	1	1	1	1	1	1
ADCY7	NA	1	1	NA	1	NA	1	1	1	1	1	NA	1	1	1	1	1	1	1	1	1	1	1	1	1	1	1	1	1	1	NA	NA	NA	1	1	NA	1	1	1	0.787	NA	1	NA	NA	1	1	1	1
ADCY8	1	1	1	1	1	NA	1	NA	NA	NA	NA	1	1	1	1	1	1	1	1	1	1	1	NA	NA	1	NA	1	NA	NA	1	NA	NA	1	1	1	1	1	1	NA	1	NA	1	NA	0.815	1	NA	1	NA
ADCY9	NA	1	1	1	NA	1	1	1	1	1	1	1	1	1	1	1	1	1	1	1	1	1	1	1	1	NA	1	1	NA	1	1	0.951	1	1	1	1	1	1	NA	1	NA	1	1	1	NA	1	1	1
ADCYAP1	1	0.825	1	NA	1	1	1	1	1	1	1	1	1	1	1	1	1	1	1	1	1	1	1	1	1	NA	1	1	1	1	1	NA	1	1	1	1	1	1	1	1	NA	1	1	1	1	1	1	1
ADCYAP1R1	1	1	NA	1	1	1	1	1	1	1	1	1	NA	1	1	1	1	1	1	1	1	1	1	1	1	NA	1	1	1	1	1	1	1	1	1	1	1	1	NA	1	NA	1	1	1	1	1	1	1
ADD1	1	1	1	1	1	1	1	1	1	1	1	1	1	NA	1	1	1	1	1	1	0.933	NA	NA	1	1	NA	1	1000	1	1	NA	1	1	1	1	1	1	1	NA	1	1	1	1	1	NA	1	1	1
ADD2	1	1	1	1	1	1	1	1	1	1	1	1	1	1	1	1	1	1	1	1	1	1	1	0.796	1	NA	1	1	1	1	1	1	1	1	1	1	1	1	1	1	1	1	1	0.622	1	1	NA	1
ADD3	1	1	1	1	1	NA	1	1	1	1	1	1	1	1	NA	1	1	1	NA	1	1	1	1	0.990	1	NA	1	1	1	1	1	1	1	1	1	1	1	1	1	1	1	1	1	1	1	1	1	1
ADGB	1	1	0.996	1	1	1	1	NA	NA	1	1	1	0.652	1	0.907	0.808	0.808	0.783	NA	NA	NA	0.65	0.783	0.652	0.652	NA	0.65	0.783	0.877	0.637	0.869	0.877	1	0.783	1	1	1	NA	NA	1	NA	0.694	NA	1	1	1	1	1
ADH1A	1	1	1	0.52	0.697	0.692	1	NA	1	NA	1	1	1	1	0.794	1	1	1	NA	1	1	NA	NA	1	1	NA	1	0.592	1	NA	1	1	NA	1	NA	NA	NA	0.68	NA	NA	NA	0.382	NA	1	NA	1	NA	NA
ADH1B	1	1	1	1	1	1	1	1	1	NA	1	1	NA	1	NA	1	1	0.686	NA	0.35	NA	NA	NA	1	1	NA	1	1	1	1	1	1	1	1	NA	NA	NA	0.759	1	NA	NA	NA	NA	NA	NA	1	NA	NA
ADH1C	1	1	1	1	1	1	1	1	1	1	0.716	1	1	1	NA	1	1	1	NA	1	NA	1	NA	1	1	NA	1	1	1	NA	1	1	NA	1	1	1	1	0.679	NA	NA	NA	NA	NA	0.939	NA	1	1	NA
ADH4	1	1	1	1	1	1	1	1	1	1	0.922	NA	NA	1	NA	1	1	1	NA	0.248	NA	1	NA	NA	1	0.617	0.617	0.492	1	1	1	NA	NA	1	1	1	1	1	1	1	NA	NA	1	1	NA	0.361	0.409	NA
ADH5	1	1	1	0.899	1	1	NA	1	1	1	1	NA	1	NA	1	1	1	1	1	0.98	NA	1	NA	1	1	1	1	1	1	0.695	1	1	NA	1	1	1	1	1	1	1	1	1	1	1	NA	1	1	NA
ADH6	1	1	0.902	1	1	1	1	NA	NA	NA	NA	NA	0.378	1	0.785	0.639	1	0.967	NA	NA	NA	1	0.671	0.899	1	0.269	0.894	NA	1	1	1	NA	NA	1	1	0.251	0.816	1	0.495	NA	NA	1	1	1	NA	0.597	1	NA
ADH7	1	1	1	1	1	1	1	1	1	1	1	1	1	1	1	1	1	0.694	NA	0.337	0.631	NA	NA	0.519	0.86	0.592	NA	0.644	0.594	0.686	0.478	0.594	0.754	0.457	0.591	0.342	0.173	0.248	NA	NA	NA	1	1	1	NA	0.262	NA	0.273
ADHFE1	NA	1	0.951	1	1	1	1	1	1	1	1	1	1	1	1	1	1	1	1	1	1	NA	NA	1	1	1	1	1	1	1	1	1	1	1	1	1	1	1	1	1	1	1	1	1	1	NA	NA	1
ADI1	1	1	1	NA	1	1	1	1	1	1	1	1	1	1	1	1	1	1	1	1	1	1	NA	1	1	1	1	NA	1	1	1	1	1	1	1	1	1	1	NA	NA	1	1	1	NA	NA	1	1	1
ADIG	1	0.837	1	1	1	1	1	1	1	1	0.868	1	1	1	1	1	1	0.504	0.510	0.342	0.767	1	1	1	1	1	1	1	1	1	1	1	1	1	1	0.893	0.636	0.893	0.658	1	1	1	1	1	1	NA	1	1
ADIPOQ	1	1	1	1	1	1	1	1	1	1	1	1	1	1	1	1	1	1	1	1	1	1	1	1	1	NA	1	1	1	1	1	1	1	1	1	1	1	1	1	1	1	1	1	1	1	1	1	1
ADIPOR1	1	1	1	1	1	1	1	1	NA	NA	1	1	1	1	1	1	1	1	1	1	1	1	1	1	1	1	1	1	1	1	1	0.547	1	1	1	1	1	1	1	NA	1	1	0.868	1	1	1	1	1
ADIPOR2	1	1	1	1	1	1	1	1	1	1	1	NA	1	1	1	1	1	1	1	1	1	1	1	1	1	0.528	1	1	1	1	1	1	1	1	1	1	1	1	NA	1	1	1	1	1	1	1	1	1
ADIRF	NA	1	1	1	1	1	1	1	1	1	1	1	1	0.647	NA	0.6	0.6	1	1	1	1	1	1	1	1	1	1	1	1	1	1	1	1	1	1	1	1	1	1	1	1	1	1	NA	1	1	1	1
ADK	1	1	1	NA	1	1	1	NA	1	1	NA	1	1	NA	1	1	1	1	1	1	1	1	1	NA	1	NA	1	1	NA	1	1	1	1	1	1	1	1	1	1	1	NA	1	NA	1	1	1	1	1
ADM	1	1	1	1	1	1	1	1	1	1	NA	1	0.933	1	0.945	0.946	1	1	1	1	1	1	1	1	0.945	1	1	1	1	NA	1	1	1	0.946	1	1	1	1	1	1	1	0.957	1	0.960	0.945	1	1	1
ADM2	1	1	NA	1	1	1	1	1	NA	1	NA	0.5	1	1	1	1	1	1	1	0.553	1	NA	1	1	1	0.966	1	0.611	NA	1	NA	NA	1	1	1	1	1	1	1	1	NA	1	NA	1	NA	NA	1	0.680
ADM5	1	1	0.63	0.63	0.63	0.63	0.63	0.615	0.437	0.63	NA	0.463	0.370	0.5	0.5	0.5	NA	0.5	0.38	1	0.617	0.512	0.423	0.370	0.766	NA	0.396	0.396	0.396	0.396	0.396	0.396	0.383	0.383	0.4	0.63	0.389	0.63	0.623	0.370	NA	0.765	0.405	0.401	0.450	0.408	0.377	0.312
ADNP	1	1	1	1	1	0.812	1	1	1	1	1	1	1	1	1	1	1	1	1	1	1	1	1	0.981	1	1	0.495	1	1	1	1	1	1	1	1	1	1	1	NA	1	NA	1	NA	1	1	1	1	1
ADNP2	1	1	1	1	1	1	1	1	0.654	1	1	1	0.639	NA	0.636	0.623	1	0.637	0.616	0.626	0.622	1	1	1	1	1	1	NA	NA	1	1	1	1	1	1	1	1	1	1	NA	NA	1	NA	1	NA	1	1	1
ADO	1	0.908	1	NA	1	1	1	1	1	1	1	1	1	NA	NA	1	1	NA	1	1	1	1	1	1	NA	1	1	NA	0.858	1	NA	NA	NA	1	0.590	1	1	1	1	1	NA	1	NA	NA	1	1	1	1
ADORA1	1	1	1	1	1	1	1	1	NA	1	1	1	1	1	1	1	1	1	1	1	1	1	1	1	1	NA	1	1	1	1	NA	1	1	1	1	1	1	1	NA	1	NA	1	1	NA	1	1	1	1
ADORA2A	1	1	1	1	1	1	1	1	1	1	1	1	1	1	1	1	1	1	1	1	1	1	1	1	1	1	1	1	NA	1	NA	NA	NA	1	1	1	1	1	1	0.618	NA	NA	NA	NA	1	1	1	1
ADORA2B	1	1	1	1	1	1	1	1	NA	1	1	1	1	1	1	1	1	1	1	NA	1	1	1	NA	NA	1	1	NA	NA	1	NA	NA	1	1	1	1	1	1	NA	1	1	1	NA	NA	0.988	NA	1	0.970
ADORA3	1	1	1	1	1	1	1	1	1	1	1	1	1	1	1	1	1	1	1	1	1	1	1	1	1	NA	1	1	1	1	1	1	1	1	1	0.985	1	1	NA	1	NA	1	1	1	1	1	1	1
ADPGK	0.449	1	1	1	1	1	1	1	1	1	NA	1	1	1	1	1	1	1	1	1	1	1	1	1	1	1	1	1	1	1	1	1	1	1	1	1	NA	0.990	1	1	NA	1	1	1	1	0.993	1	1
ADPRH	1	1	1	1	1	1	1	1	1	1	1	0.972	1	1	1	1	1	1	1	1	1	1	1	1	1	NA	0.986	1	1	1	1	1	1	1	1	1	1	1	1	1	1	1	1	NA	1	1	1	0.982
ADPRHL1	NA	1	NA	1	1	1	1	1	1	1	NA	1	1	1	1	1	1	1	1	1	1	1	1	1	1	0.757	1	1	1	1	1	NA	1	1	1	1	1	1	1	1	1	1	1	1	NA	1	NA	1
ADPRHL2	1	1	1	1	1	1	1	1	1	1	1	1	1	1	1	1	1	1	1	1	1	0.926	1	1	0.993	1	1	1	1	1	1	1	1	1	1	1	1	1	1	1	1	1	1	1	1	0.948	1	1
ADPRM	1	1	1	1	1	1	1	1	1	1	1	1	1	1	1	1	1	1	1	1	1	1	1	1	1	1	1	1	1	1	1	1	1	1	1	1	1	1	1	1	1	1	NA	1	1	0.978	0.978	1
ADRA1A	1	1	1	1	1	1	1	1	1	1	NA	1	1	1	1	1	1	1	1	1	1	1	1	1	1	NA	1	1	1	1	1	NA	1	1	1	1	1	1	1	1	1	1	NA	1	1	1	1	1
ADRA1B	NA	NA	NA	NA	NA	1	1	NA	1	NA	NA	1	1	1	1	1	NA	1	1	1	1	1	1	NA	NA	NA	1	NA	NA	1	NA	NA	NA	1	NA	NA	1	1	NA	NA	NA	1	NA	0.956	1	1	1	1
ADRA1D	1	NA	1	NA	NA	1	1	0.893	1	NA	NA	1	NA	1	1	1	1	1	1	NA	1	NA	1	NA	NA	NA	1	NA	NA	1	1	NA	NA	NA	NA	NA	NA	1	NA	NA	NA	NA	NA	1	NA	NA	NA	1
ADRA2A	1	NA	1	NA	NA	0.539	1	0.631	0.577	NA	NA	1	NA	1	1	1	1	1	1	NA	NA	1	1	NA	NA	NA	1	NA	NA	1	0.773	NA	NA	1	NA	NA	NA	1	NA	NA	NA	NA	NA	NA	NA	1	1	1
ADRA2B	NA	1	1	1	1	1	1	1	NA	1	NA	1	1	1	1	1	1	1	1	1	1	1	1	1	1	NA	1	1	1	1	NA	NA	1	1	1	1	1	1	1	1	1	1	1	1	1	1	1	1
ADRA2C	NA	NA	NA	NA	NA	1	1	NA	NA	NA	NA	NA	NA	1	1	1	1	NA	1	1	NA	NA	NA	NA	NA	NA	1	NA	NA	NA	NA	NA	NA	NA	NA	NA	NA	1	NA	NA	NA	NA	NA	NA	NA	NA	NA	NA
ADRB1	1	NA	NA	NA	NA	NA	1	NA	NA	NA	NA	1	NA	1	1	1	NA	NA	1	1	1	1	1	NA	NA	NA	1	NA	NA	1	NA	NA	NA	NA	NA	0.910	NA	1	NA	NA	1	NA	NA	NA	NA	NA	1	NA
ADRB2	1	1	1	1	1	1	1	1	1	1	NA	1	1	1	1	1	1	1	1	1	1	1	1	1	1	NA	1	1	1	1	1	1	1	1	1	1	1	1	NA	1	NA	1	NA	1	1	NA	1	1
ADRB3	1	NA	1	0.928	0.924	0.924	0.924	0.924	1	0.910	NA	1	0.989	1	1	0.987	1	NA	1	0.991	1	1	0.991	1	1	0.818	0.818	NA	NA	1	NA	NA	0.928	1	1	1	0.980	1	1	NA	1	1	NA	NA	1	0.990	0.990	1
ADRBK1	1	1	1	1	1	1	1	1	0.676	1	NA	1	1	1	1	1	1	1	1	1	1	NA	1	1	1	1	1	1	NA	1	NA	NA	1	1	1	1	1	1	NA	NA	1	1	1	1	NA	NA	1	1
ADRBK2	1	1	1	1	1	NA	1	1	1	NA	NA	1	NA	1	1	1	0.874	1	1	1	1	1	NA	1	1	NA	1	1	1	1	1	1	1	1	1	1	1	1	NA	1	NA	NA	0.668	NA	1	1	1	1
ADRM1	NA	1	1	1	1	1	1	1	1	1	1	1	1	1	1	1	1	1	1	1	1	NA	1	1	NA	1	1	1	1	1	1	NA	0.939	1	1	1	1	0.427	1	1	NA	1	1	1	1	1	1	1
ADSL	1	1	1	1	1	1	NA	1	1	1	1	1	1	1	1	1	1	1	1	1	1	1	1	1	1	1	1	1	1	1	1	1	0.984	1	1	1	1	1	1	1	NA	1	NA	1	1	1	1	1
ADSS	1	1	1	1	1	1	1	0.829	NA	1	NA	NA	1	1	1	1	1	1	1	1	1	1	1	1	1	1	1	1	1	1	1	1	1	1	1	1	1	1	1	1	NA	1	1	0.972	1	1	1	1
ADSSL1	1	1	1	1	1	1	1	1	NA	1	1	1	1	1	1	1	1	1	1	1	1	NA	1	1	1	0.583	1	1	NA	1	NA	NA	1	1	1	0.758	1	1	NA	1	NA	1	0.742	NA	1	0.983	1	1
ADTRP	1	1	1	1	1	1	1	1	1	1	1	1	1	1	1	1	1	1	1	1	1	1	1	1	NA	NA	1	1	1	1	1	1	1	1	1	1	1	1	1	1	NA	1	1	NA	1	1	1	1
AEBP1	1	1	NA	1	1	1	1	1	1	1	1	1	1	0.961	1	1	1	0.961	1	1	1	NA	1	0.964	NA	NA	1	NA	0.900	NA	NA	1	0.889	NA	1	NA	1	0.858	0.858	0.960	0.960	1	0.761	NA	0.964	0.969	0.827	0.811
AEBP2	NA	1	1	NA	1	0.858	1	NA	NA	NA	NA	1	NA	NA	NA	1	0.861	1	1	NA	1	NA	1	NA	NA	NA	1	NA	NA	1	NA	NA	NA	1	NA	NA	NA	1	1	NA	NA	NA	NA	NA	1	0.919	1	NA
AEN	1	1	1	1	1	0.571	1	1	NA	1	1	1	1	0.952	1	1	1	0.983	1	1	1	NA	1	1	1	1	1	1	NA	1	1	NA	1	1	1	1	1	1	1	1	1	1	1	NA	0.971	0.940	1	1
AES	NA	1	NA	NA	1	1	1	1	NA	1	NA	1	NA	1	1	1	1	1	1	1	1	NA	1	1	NA	0.617	1	1	1	1	1	NA	NA	1	NA	NA	1	1	NA	1	NA	1	1	1	1	NA	1	1
AF131216.1	1	1	0.660	0.373	0.373	0.373	0.579	0.579	0.287	NA	0.683	0.689	0.357	0.325	0.249	0.606	0.345	0.594	0.831	0.715	0.274	0.539	NA	NA	NA	NA	NA	NA	NA	NA	NA	NA	NA	NA	NA	NA	NA	NA	NA	NA	NA	NA	NA	NA	NA	NA	NA	NA
AF165138.7	1	1	1	1	1	1	1	1	1	1	1	0.801	0.801	1	0.5	0.901	0.901	0.396	0.391	0.545	1	1	1	0.834	0.834	0.801	0.801	0.801	0.833	0.833	0.833	0.833	0.801	1	1	0.753	0.821	0.822	0.879	0.901	0.901	0.569	0.371	0.204	0.588	0.833	1	0.383
AF196779.12	1	1	NA	1	1	1	1	1	NA	1	1	1	1	1	1	1	1	1	1	1	1	NA	1	1	NA	1	1	NA	NA	1	NA	0.699	1	1	1	1	1	1	1	1	1	1	NA	NA	1	1	1	1
AFAP1	1	1	1	1	1	NA	1	1	1	1	NA	1	1	1	1	1	1	1	1	1	1	NA	1	1	1	1	1	1	1	0.774	1	1	1	1	1	1	1	1	1	1	NA	1	1	NA	NA	NA	1	1
AFAP1L1	1	1	1	1	1	1	1	0.997	1	1	1	NA	1	1	1	1	1	1	1	1	1	1	1	1	1	NA	1	1	1	1	1	1	0.811	1	1	1	1	1	NA	1	NA	0.997	1	1	1	1	1	1
AFAP1L2	1	1	1	1	1	1	1	1	1	1	1	1	1	1	1	1	1	1	1	1	1	1	1	1	0.693	1	1	1	1	1	1	1	NA	1	1	1	1	1	NA	1	1	1	1	NA	1	1	1	1
AFF1	1	1	NA	1	1	NA	1	1	1	1	NA	NA	1	1	NA	1	1	1	1	1	NA	1	1	NA	NA	NA	1	NA	NA	1	1	0.804	NA	1	1	1	1	1	NA	1	NA	1	1	1	0.994	1	1	1
AFF2	1	1	1	1	1	1	1	NA	0.914	1	NA	1	1	NA	1	1	1	1	1	1	1	1	1	1	NA	NA	1	1	NA	1	NA	1	NA	1	NA	0.924	1	1	NA	NA	NA	1	NA	1	1	1	1	1
AFF3	1	0.905	NA	0.532	1	1	1	1	1	1	NA	NA	1	1	0.993	1	0.593	NA	1	NA	1	0.577	0.579	NA	0.555	NA	1	NA	NA	1	NA	NA	NA	1	1	1	1	1	NA	1	NA	1	0.527	NA	1	1	NA	1
AFF4	1	1	1	1	1	1	1	1	1	1	1	NA	1	1	1	1	1	1	1	1	1	1	1	1	1	NA	1	0.844	1	1	1	1	1	1	1	1	1	1	NA	0.842	NA	1	NA	1	1	1	1	1
AFG3L2	1	1	1	1	1	NA	1	1	1	1	NA	1	NA	1	1	1	1	NA	1	1	0.668	NA	1	1	1	0.810	1	NA	1	1	1	1	NA	1	1	1	1	1	1	0.711	1	1	NA	0.966	1	1	1	1
AFM	1	1	1	1	0.643	NA	1	1	1	1	1	NA	1	1	NA	1	1	NA	0.592	1	1	1	1	1	1	1	1	1	1	1	1	1	1	NA	1	1	1	1	1	1	NA	1	1	1	0.463	0.398	0.429	NA
AFMID	1	NA	1	1	1	1	1	1	NA	1	1	NA	1	1	1	1	1	NA	1	1	1	NA	1	1	1	NA	1	1	1	1	1	1	1	1	1	1	1	NA	NA	0.646	NA	1	0.663	NA	1	1	1	1
AFP	1	1	1	1	1	1	1	1	1	1	1	1	1	1	1	1	1	1	1	1	1	1	1	1	1	1	1	1	1	1	1	1	1	1	1	1	1	1	1	1	1	1	1	1	1	1	NA	1
AFTPH	1	1	NA	1	1	1	1	NA	1	1	1	1	1	1	1	1	1	1	1	NA	1	1	1	1	1	NA	1	1	1	1	1	1	1	1	1	1	1	1	1	1	NA	1	1	1	1	1	1	1
AGA	1	1	1	1	1	1	1	1	1	NA	NA	1	1	1	1	1	1	1	1	1	1	1	1	1	1	NA	1	1	1	1	1	1	1	1	1	1	1	1	1	1	NA	1	1	1	NA	1	1	1
AGAP1	1	1	1	1	1	NA	1	1	1	NA	1	1	1	1	1	1	0.968	1	1	1	1	NA	NA	1	NA	NA	1	1	0.593	1	NA	1	0.644	1	1	1	1	1	NA	0.921	NA	1	1	NA	NA	1	NA	1
AGAP10	NA	NA	NA	NA	NA	NA	NA	NA	NA	NA	NA	NA	NA	NA	NA	NA	NA	NA	NA	NA	NA	NA	NA	NA	NA	NA	NA	NA	NA	NA	NA	NA	NA	NA	NA	NA	NA	NA	NA	NA	NA	NA	NA	NA	NA	NA	NA	NA
AGAP2	NA	1	1	NA	1	1	1	1	1	1	NA	1	1	1	1	1	1	1	1	1	1	NA	1	1	1	1	1	1	1	1	1	0.798	1	1	1	NA	1	1	1	1	1	1	NA	1	NA	1	1	1
AGAP3	1	1	1	1	1	1	1	1	NA	1	1	1	0.609	1	NA	1	1	1	1	1	1	0.998	1	0.607	0.772	0.607	0.607	0.607	0.764	0.607	0.607	NA	0.607	0.607	0.546	1	1	0.607	NA	0.609	NA	0.609	0.609	0.609	0.609	0.997	1	1
AGAP4	NA	NA	NA	NA	NA	NA	NA	NA	NA	NA	NA	NA	NA	NA	NA	NA	NA	NA	NA	NA	NA	NA	NA	NA	NA	NA	NA	NA	NA	NA	NA	NA	NA	NA	NA	NA	NA	NA	NA	NA	NA	NA	NA	NA	NA	NA	NA	NA
AGAP5	NA	NA	NA	NA	NA	NA	NA	NA	NA	NA	NA	NA	NA	NA	NA	NA	NA	NA	NA	NA	NA	NA	NA	NA	NA	NA	NA	NA	NA	NA	NA	NA	NA	NA	NA	NA	NA	NA	NA	NA	NA	NA	NA	NA	NA	NA	NA	NA
AGAP6	0.712	NA	1	NA	NA	NA	NA	NA	NA	NA	NA	NA	NA	NA	NA	NA	NA	NA	NA	NA	NA	NA	NA	NA	NA	NA	NA	NA	NA	NA	NA	NA	NA	NA	NA	NA	NA	NA	NA	NA	NA	NA	NA	NA	NA	NA	NA	NA
AGBL1	NA	1	0.894	0.894	0.894	0.894	0.997	NA	0.979	NA	NA	0.894	0.892	0.892	0.892	0.893	0.892	0.894	0.908	0.892	0.894	NA	1	0.894	1	NA	0.892	1	NA	0.895	0.895	0.897	0.904	0.912	0.892	1	0.892	NA	NA	0.578	NA	0.893	0.796	0.902	0.895	0.892	NA	0.893
AGBL2	1	0.883	1	1	1	0.886	NA	1	0.949	NA	NA	0.949	0.951	0.937	1	1	NA	0.949	0.796	0.794	0.794	0.949	1	0.949	0.949	NA	0.952	1	1	NA	0.951	1	1	1	1	0.951	1	1	0.968	0.951	NA	0.946	0.787	0.827	0.874	1	1	0.895
AGBL3	1	1	1	1	1	1	1	NA	1	1	NA	0.936	0.981	NA	0.998	1	0.998	0.262	NA	0.981	0.981	1	1	NA	NA	NA	0.347	0.543	0.997	0.997	0.997	0.997	1	1	1	1	1	1	1	1	NA	1	1	0.662	0.998	1	1	0.985
AGBL4	1	1	NA	1	1	1	1	NA	1	1	NA	0.920	NA	1	0.920	0.902	1	1	1	1	1	0.920	NA	0.920	NA	NA	0.920	0.920	NA	1	1	1	1	0.907	0.920	1	NA	NA	NA	NA	NA	0.920	0.521	0.920	1	1	1	0.920
AGBL5	1	1	1	1	1	1	1	1	1	1	NA	1	1	1	1	1	1	1	1	1	1	1	1	1	1	NA	1	1	1	1	1	1	1	1	1	1	1	1	1	1	1	1	1	1	1	1	1	1
AGER	1	1	1	1	1	1	1	1	1	1	1	1	1	1	1	1	1	1	1	1	1	1	1	1	1	1	1	1	1	1	1	1	1	1	1	1	1	1	1	0.653	1	1	1	1	1	1	1	1
AGFG1	1	1	1	1	1	1	1	1	1	1	1	1	1	1	1	1	1	1	1	1	1	1	1	1	1	NA	1	1	1	1	1	1	1	1	1	1	1	1	1	1	NA	1	1	1	1	1	1	1
AGFG2	1	1	NA	1	1	1	1	1	1	1	1	1	1	0.595	1	1	1	1	NA	1	1	1	1	1	1	1	1	1	1	1	1	1	0.953	1	0.965	1	1	1	NA	1	1	1	1	1	1	1	1	1
AGGF1	1	1	1	1	1	1	1	NA	1	1	1	1	1	1	1	1	0.546	1	1	0.537	1	1	1	0.923	1	NA	1	1	1	1	1	1	1	1	1	1	1	1	1	0.896	NA	1	1	1	1	NA	1	NA
AGK	1	1	1	1	1	1	1	1	1	1	1	1	1	NA	1	1	1	1	1	1	NA	NA	1	1	1	NA	1	1	1	1	1	1	1	1	1	1	1	1	NA	1	1	1	1	1	1	NA	1	0.858
AGL	1	1	1	1	1	NA	1	1	1	1	1	1	NA	1	1	1	1	1	1	1	NA	1	1	1	1	0.611	1	1	1	1	1	1	1	1	1	1	1	1	NA	1	NA	NA	NA	1	1	1	1	1
AGMAT	1	1	1	NA	1	1	1	1	NA	1	NA	1	1	1	1	1	1	1	1	NA	NA	1	1	NA	0.857	NA	1	1	1	1	0.872	NA	1	1	NA	1	1	1	1	1	1	NA	1	NA	NA	1	1	1
AGMO	1	1	NA	NA	1	1	1	1	1	1	NA	1	1	1	1	1	1	NA	0.156	0.267	0.167	1	1	NA	1	NA	1	1	1	1	1	1	1	1	1	1	1	1	1	1	NA	1	1	1	1	1	NA	1
AGO1	1	1	1	1	1	1	1	1	1	1	1	1	1	1	1	1	1	1	1	1	1	1	NA	1	1	1	1	1	1	1	1	1	1	1	1	1	1	1	NA	1	1	1	1	1	1	1	1	1
AGO2	1	1	NA	1	1	NA	1	1	1	1	1	1	1	1	1	1	0.996	1	1	1	1	NA	1	0.726	NA	1	1	NA	1	1	NA	1	0.934	1	1	1	1	1	NA	1	NA	1	0.706	NA	NA	1	1	1
AGO3	1	1	1	1	1	1	1	1	1	1	NA	1	1	NA	NA	1	1	1	1	0.902	1	1	1	1	1	1	1	1	1	1	1	1	1	1	1	1	1	1	1	1	NA	NA	NA	1	1	1	1	NA
AGO4	1	1	1	1	1	1	1	1	1	1	1	1	1	1	NA	1	1	1	1	0.91	1	1	NA	1	0.996	NA	1	NA	0.549	1	1	1	NA	1	1	1	1	1	1	1	NA	1	1	1	1	1	1	1
AGPAT1	1	1	1	1	1	1	1	1	1	1	1	1	1	1	1	1	1	1	1	1	1	1	1	1	1	0.708	1	1	1	1	1	1	1	1	1	1	1	1	1	1	1	1	NA	1	1	0.985	1	1
AGPAT2	NA	1	1	NA	1	1	1	1	NA	NA	NA	NA	NA	1	1	1	1	1	1	1	1	NA	NA	NA	NA	NA	1	NA	NA	1	NA	NA	NA	1	NA	0.983	NA	1	NA	NA	NA	NA	NA	NA	NA	NA	1	1
AGPAT3	1	1	1	NA	1	1	1	1	NA	1	1	1	1	1	1	1	1	1	1	1	1	NA	NA	NA	NA	NA	1	1	1	1	1	1	1	1	1	1	1	1	NA	1	1	1	1	1	NA	1	1	1
AGPAT4	0.623	1	1	1	0.623	1	1	1	1	1	1	1	1	1	1	1	1	1	1	1	NA	NA	1	NA	NA	1	1	0.778	NA	1	NA	1	1	1	1	1	1	1	NA	1	NA	1	0.579	NA	NA	0.991	1	NA
AGPAT5	1	1	1	1	1	NA	1	1	NA	1	1	1	1	1	1	1	1	1	1	1	1	1	NA	1	1	NA	1	1	1	1	1	1	1	1	1	1	1	1	NA	1	NA	1	1	1	NA	NA	NA	1
AGPAT6	1	1	1	1	1	1	1	1	NA	1	NA	1	1	NA	1	1	1	1	1	1	1	1	1	1	1	1	1	1	1	1	1	1	1	1	1	1	1	1	NA	1	NA	1	1	1	1	NA	1	1
AGPAT9	1	1	1	1	NA	NA	1	1	1	1	1	1	NA	1	1	1	1	1	1	1	1	1	NA	1	1	NA	1	1	1	1	1	1	1	1	1	1	1	1	NA	1	NA	1	1	1	1	1	NA	1
AGPS	1	1	NA	NA	1	NA	1	1	1	1	1	NA	1	1	1	1	NA	1	1	1	NA	1	1	1	1	NA	1	1	1	1	0.974	1	NA	1	1	1	NA	1	NA	1	NA	1	1	1	1	1	1	1
AGR2	1	1	1	1	1	1	1	1	1	1	1	1	1	1	1	1	1	1	1	1	1	1	1	1	1	1	1	1	1	1	1	1	1	1	1	1	1	1	1	1	1	1	1	1	1	1	1	1
AGR3	1	1	NA	1	1	1	1	1	1	1	1	1	NA	1	1	1	1	0.454	0.228	0.754	0.655	1	1	0.408	0.716	1	1	0.685	1	1	1	1	1	1	0.276	NA	0.719	0.396	0.491	1	1	1	1	NA	1	1	NA	0.746
AGRN	NA	NA	1	NA	1	1	1	0.699	1	NA	NA	1	1	1	1	1	1	1	1	0.985	1	NA	1	0.604	NA	NA	1	NA	1	1	NA	NA	NA	1	1	1	0.946	1	1	1	NA	1	0.472	NA	NA	1	1	1
AGRP	1	1	1	1	1	1	1	1	1	1	1	1	1	1	1	1	1	1	1	1	1	1	1	1	1	0.55	1	1	1	1	1	1	1	1	1	1	1	1	1	1	1	1	1	1	1	1	1	1
AGT	1	1	1	1	1	1	1	1	1	1	1	1	1	1	0.986	1	1	1	1	1	1	0.987	1	NA	NA	NA	0.987	0.987	0.988	0.987	0.987	0.987	1	1	1	1	1	0.993	0.993	1	NA	NA	NA	1	1	0.999	1	0.993
AGTPBP1	1	1	1	NA	1	1	1	1	NA	1	1	0.994	1	1	1	1	1	NA	1	NA	NA	NA	NA	1	1	NA	1	1	1	1	NA	1	1	1	1	1	1	1	1	NA	NA	1	1	1	1	1	1	1
AGTR1	1	1	1	1	1	1	1	1	1	1	1	1	1	1	1	1	1	1	1	1	1	1	1	1	1	NA	1	1	1	1	1	1	1	1	1	1	1	1	1	1	NA	1	1	1	1	1	1	1
AGTR2	1	1	1	1	1	NA	1	NA	1	1	1	NA	1	1	1	1	1	NA	NA	0.316	NA	1	1	NA	NA	NA	NA	NA	NA	NA	NA	NA	1	1	1	1	1	1	1	1	NA	1	1	1	1	1	1	1
AGTRAP	1	1	1	1	1	1	1	1	1	NA	1	1	1	1	1	1	1	1	0.977	1	1	1	1	1	1	1	1	1	1	1	1	1	1	1	1	1	1	1	1	1	1	1	0.956	NA	1	1	1	1
AGXT	NA	1	NA	1	1	1	1	1	1	1	1	1	1	1	1	1	1	1	1	1	1	NA	1	NA	NA	0.674	1	1	NA	1	NA	0.505	1	1	1	1	1	1	1	1	NA	1	1	1	NA	1	1	1
AGXT2	1	1	1	1	1	1	1	1	1	1	1	1	1	1	1	1	1	1	1	1	1	1	1	1	NA	NA	1	1	1	1	1	1	1	1	1	1	1	1	1	1	NA	1	NA	1	1	1	1	1
AHCTF1	NA	0.787	NA	1	1	1	1	1	1	1	1	0.941	1	0.966	1	1	1	1	1	1	0.614	1	1	1	1	NA	1	NA	1	0.997	0.997	1	1	1	0.850	0.821	0.821	0.820	0.820	1	NA	1	0.899	1	1	1	1	1
AHCY	1	1	1	1	1	NA	1	1	1	1	1	NA	1	1	NA	1	1	NA	1	1	1	1	NA	1	1	1	1	0.61	1	1	1	1	NA	NA	1	NA	1	1	1	1	1	1	1	1	1	1	1	1
AHCYL1	1	NA	1	1	1	1	1	1	1	1	1	1	1	1	1	1	1	1	1	1	1	1	1	1	1	1	1	1	1	1	1	1	1	1	1	1	1	1	1	1	1	1	1	1	1	1	1	1
AHCYL2	1	1	NA	1	1	1	1	1	1	NA	1	1	1	1	1	1	1	1	1	NA	NA	1	1	1	1	NA	1	1	1	1	1	1	1	1	1	1	1	1	1	1	NA	1	1	1	1	1	1	1
AHDC1	1	0.979	NA	NA	1	1	1	0.968	1	NA	NA	1	1	1	1	1	1	1	1	1	1	NA	1	0.547	NA	NA	1	NA	NA	1	NA	NA	0.982	1	1	NA	1	1	1	NA	1	1	0.631	NA	NA	NA	1	1
AHI1	1	0.749	1	NA	1	1	1	1	1	0.962	NA	1	NA	0.894	0.913	0.893	0.886	0.893	NA	NA	NA	1	1	0.802	1	NA	1	1	0.955	1	NA	NA	1	1	1	1	1	NA	NA	0.949	NA	0.985	1	1	0.948	0.955	1	1
AHNAK	NA	NA	NA	NA	NA	NA	NA	NA	NA	NA	NA	NA	NA	NA	NA	NA	NA	NA	NA	NA	NA	NA	NA	NA	NA	NA	NA	NA	NA	NA	NA	NA	NA	NA	NA	NA	NA	NA	NA	NA	NA	NA	NA	NA	NA	NA	NA	NA
AHNAK2	NA	NA	NA	NA	NA	NA	NA	NA	NA	NA	NA	NA	NA	NA	NA	NA	NA	NA	NA	NA	NA	NA	NA	NA	NA	NA	NA	NA	NA	NA	NA	NA	NA	NA	NA	NA	NA	NA	NA	NA	NA	NA	NA	NA	NA	NA	NA	NA
AHR	1	1	1	1	1	1	1	NA	1	1	NA	1	1	1	0.743	0.946	1	1	1	1	1	1	NA	1	1	NA	1	NA	1	1	1	1	0.975	1	1	1	1	1	1	NA	NA	1	1	1	1	1	1	1
AHRR	NA	1	1	1	1	1	1	1	1	1	1	0.976	1	1	1	1	1	1	1	0.904	1	NA	0.703	1	1	NA	1	1	NA	NA	1	NA	1	1	0.845	1	NA	1	NA	NA	NA	1	1	1	NA	NA	1	1
AHSA1	1	1	1	1	1	1	1	1	1	1	1	1	1	1	1	1	1	1	1	1	1	1	1	1	1	1	1	1	1	1	1	1	1	1	1	1	1	1	NA	1	NA	1	0.943	1	1	1	1	1
AHSA2	0.781	0.781	1	1	1	1	1	1	0.625	1	0.762	1	1	1	1	1	1	1	1	1	1	1	1	1	1	1	0.969	1	1	1	1	1	1	1	1	0.411	0.521	0.966	0.964	0.613	NA	1	1	1	1	0.678	0.524	0.336
AHSG	1	1	1	1	1	1	1	1	1	1	1	1	0.688	1	1	0.688	NA	1	1	1	1	1	1	1	1	1	1	1	1	1	1	1	1	1	1	1	1	1	1	1	NA	1	1	1	1	1	1	1
AHSP	1	1	1	1	1	1	1	1	1	1	NA	1	1	1	1	NA	1	1	1	1	1	1	1	0.896	0.896	0.896	0.896	1	0.896	0.896	0.896	0.896	0.883	0.883	0.883	0.874	0.893	0.874	0.874	0.883	0.883	0.883	0.896	0.883	0.916	0.893	0.874	0.893
AICDA	1	1	1	1	1	1	1	1	1	NA	1	1	1	1	1	1	1	1	NA	1	1	1	1	0.952	NA	NA	1	1	1	1	1	1	1	1	NA	1	1	1	1	1	1	1	1	1	1	1	1	1
AIDA	1	1	1	NA	1	1	1	1	NA	1	1	1	NA	NA	1	1	1	1	1	0.932	1	1	1	1	1	1	1	1	1	1	1	1	1	1	1	1	1	1	1	1	1	1	0.716	1	1	1	1	NA
AIF1	1	1	1	1	1	1	NA	1	1	NA	1	1	1	1	1	1	1	1	1	1	1	1	1	1	1	1	1	1	1	1	NA	1	1	1	1	1	1	1	1	1	1	1	1	1	1	1	1	1
AIF1L	1	1	NA	1	1	1	1	1	NA	1	NA	1	1	1	1	1	1	1	1	1	1	1	1	NA	NA	1	1	1	NA	NA	NA	1	0.94	1	NA	1	1	NA	NA	NA	1	1	NA	NA	1	NA	1	1
AIFM1	NA	1	NA	1	1	1	1	1	NA	0.58	1	1	1	1	1	1	1	1	1	1	1	1	1	1	1	NA	1	NA	1	1	NA	1	1	1	1	1	NA	1	NA	NA	1	1	1	1	1	1	1	1
AIFM2	1	1	1	1	1	1	1	1	1	1	1	1	1	NA	1	1	1	1	1	1	1	1	1	1	1	1	1	1	1	1	1	1	1	1	1	1	1	1	NA	1	NA	1	1	1	1	1	1	1
AIFM3	1	1	0.975	NA	1	1	1	1	1	1	1	1	1	1	1	1	1	1	1	1	1	NA	1	1	1	0.906	1	1	1	1	NA	NA	1	1	1	NA	1	1	1	1	NA	1	NA	1	1	0.676	1	1
AIG1	1	1	1	1	1	1	1	1	1	1	NA	1	1	1	1	1	1	1	1	1	1	1	1	1	1	NA	1	1	1	1	1	1	1	1	1	1	1	1	NA	1	NA	1	1	1	1	0.902	1	1
AIM1	1	1	1	0.998	0.998	0.627	0.998	0.998	0.998	NA	0.998	0.998	0.998	0.998	0.998	0.998	0.998	0.998	0.998	0.998	0.998	0.788	0.998	0.998	0.998	NA	NA	0.998	0.91	1	0.998	0.998	0.939	0.998	0.998	0.998	0.998	0.998	NA	0.998	0.998	0.998	0.998	0.998	0.998	0.998	NA	0.998
AIM1L	1	0.676	NA	0.681	1	0.626	1	NA	0.634	0.634	0.576	NA	0.625	NA	0.68	0.671	0.7	0.629	0.614	0.625	0.657	0.634	NA	0.625	0.625	0.613	0.613	0.576	0.589	0.576	0.576	NA	0.603	0.683	0.597	0.602	0.683	0.59	0.59	0.581	0.581	0.641	0.683	0.625	1	NA	NA	NA
AIM2	1	1	1	1	1	1	1	1	1	0.924	0.214	1	0.992	1	NA	1	1	1	0.506	0.587	NA	0.24	0.273	NA	NA	0.791	NA	NA	NA	NA	NA	NA	1	0.616	0.348	0.493	0.2	0.192	0.319	NA	NA	NA	NA	NA	0.447	0.799	0.337	0.878
AIMP1	1	1	1	1	1	1	1	NA	1	NA	1	1	1	1	1	1	1	1	1	1	1	1	1	1	1	NA	1	1	1	1	1	1	1	1	1	1	1	1	1	1	1	1	1	1	1	1	1	NA
AIMP2	1	1	1	1	1	1	1	1	1	1	1	1	1	1	1	1	1	1	1	1	1	1	1	1	1	1	1	1	1	1	1	NA	1	1	1	1	1	1	1	1	1	1	1	1	1	1	1	1
AIP	1	1	1	1	1	1	1	1	1	1	NA	1	1	1	1	1	1	1	1	1	1	NA	1	1	1	1	1	1	1	1	1	1	1	1	1	1	1	1	1	1	1	1	1	1	1	1	1	1
AIPL1	1	1	1	0.878	1	1	1	1	0.941	1	NA	1	0.884	0.853	NA	0.868	0.853	0.853	0.853	0.854	0.853	0.853	0.853	0.936	NA	0.854	0.854	0.853	0.853	0.853	0.853	NA	NA	0.853	0.852	0.853	0.853	0.853	0.853	1	1	0.853	0.853	NA	NA	NA	NA	NA
AIRE	1	0.983	1	1	1	1	1	1	1	NA	NA	1	1	1	1	1	1	1	1	NA	1	NA	1	NA	NA	0.676	0.918	NA	NA	NA	NA	NA	1	1	NA	1	1	0.692	NA	NA	NA	1	NA	NA	NA	NA	1	1
AJ239318.1	NA	NA	NA	NA	NA	NA	NA	NA	NA	NA	NA	NA	NA	NA	NA	NA	NA	NA	NA	NA	NA	NA	NA	NA	NA	NA	NA	NA	NA	NA	NA	NA	NA	NA	NA	NA	NA	NA	NA	NA	NA	NA	NA	NA	NA	NA	NA	NA
AJAP1	1	1	0.946	NA	1	1	1	1	1	1	NA	1	NA	1	1	1	1	NA	1	1	1	NA	1	NA	NA	NA	1	1	NA	1	1	1	1	1	1	1	1	NA	NA	NA	NA	NA	NA	NA	NA	1	1	1
AJUBA	NA	1	1	1	1	1	1	1	1	1	NA	1	1	1	1	1	1	1	1	0.978	1	NA	1	1	NA	1	1	1	1	1	NA	NA	NA	1	1	1	1	1	NA	1	1	1	NA	1	1	1	1	1
AK1	1	1	1	1	1	1	1	1	1	1	NA	1	1	1	1	1	NA	1	1	1	1	1	1	1	1	1	1	1	1	1	1	NA	1	1	1	1	1	1	1	1	NA	1	1	1	1	1	1	1
AK2	1	1	1	1	1	1	1	1	1	1	1	1	1	1	1	1	1	1	1	1	1	1	1	1	1	1	1	1	1	1	1	1	1	1	1	1	1	1	1	1	1	1	1	1	1	1	1	1
AK3	NA	NA	1	NA	1	1	1	1	1	NA	NA	1	1	1	1	1	1	1	1	NA	1	1	1	1	NA	NA	1	1	NA	1	1	NA	NA	1	NA	NA	1	0.980	NA	1	1	1	1	NA	1	NA	1	1
AK4	1	1	1	0.568	1	1	1	1	1	1	1	1	1	1	1	1	1	NA	1	1	1	1	1	1	1	NA	1	1	1	1	1	1	1	1	1	1	1	1	NA	1	1	NA	1	1	1	1	1	1
AK5	1	1	1	1	1	1	1	NA	1	1	NA	1	1	1	1	1	1	1	1	1	NA	NA	1	1	1	NA	1	1	1	1	1	1	1	1	1	1	1	1	NA	1	NA	NA	1	NA	1	1	1	1
AK6	1	1	1	1	1	0.785	1	1	1	1	1	1	1	1	1	1	1	1	1	1	NA	1	1	1	1	0.743	1	1	1	1	1	1	1	1	1	1	1	1	1	1	1	1	NA	1	1	1	1	NA
AK7	1	1	1	1	1	1	1	1	1	NA	NA	NA	NA	1	1	1	1	0.62	1	0.913	1	NA	1	1	1	1	1	1	1	1	1	1	NA	1	NA	1	1	NA	1	1	NA	NA	1	1	1	1	1	1
AK8	1	1	1	1	1	NA	NA	1	1	1	NA	1	1	1	1	1	1	NA	1	1	1	NA	NA	1	NA	NA	1	1	NA	1	1	1	1	1	1	1	1	1	NA	1	NA	NA	NA	NA	NA	1	1	1
AK9	1	0.635	1	1	1	NA	0.803	1	1	1	NA	0.719	1	0.708	1	0.707	0.711	NA	NA	NA	0.744	1	NA	0.618	0.618	0.739	0.739	0.739	1	1	1	1	1	1	0.517	0.705	0.706	0.712	NA	1	NA	1	1	NA	1	NA	1	NA
AKAP1	1	1	1	1	1	1	1	1	1	0.642	0.644	0.642	0.642	1	1	0.634	1	NA	1	1	1	0.647	0.639	NA	0.642	NA	1	1	NA	1	NA	NA	0.642	0.642	1	0.552	0.647	1	1	0.634	NA	0.543	0.546	0.543	0.647	0.55	1	1
AKAP10	1	1	1	1	1	1	1	1	NA	0.983	1	1	0.983	0.922	1	0.922	1	NA	1	1	1	1	1	1	1	NA	1	1	1	1	1	1	1	1	1	1	1	1	NA	NA	NA	1	1	1	1	1	1	1
AKAP11	1	1	1	1	1	1	1	1	1	1	1	1	1	1	NA	1	1	1	1	1	1	1	1	NA	1	1	1	1	1	1	1	1	1	1	1	1	1	1	NA	1	1	1	1	1	1	1	1	1
AKAP12	1	1	1	1	1	1	1	1	1	1	1	NA	1	1	1	0.941	0.936	1	0.948	0.955	0.957	1	1	1	1	0.736	1	1	1	1	1	1	1	1	1	1	1	1	1	1	1	1	0.398	1	1	1	1	1
AKAP13	1	1	1	NA	1	1	1	1	NA	NA	1	1	1	1	1	1	NA	1	1	NA	1	1	0.514	0.630	1	NA	1	1	NA	0.571	0.571	NA	1	1	1	1	NA	1	NA	NA	NA	1	1	NA	NA	0.875	1	1
AKAP14	1	1	1	1	1	1	NA	1	1	1	0.953	0.971	0.970	1	1	1	1	1	NA	NA	0.944	0.971	1	1	1	0.916	0.916	0.916	1	1	1	1	0.971	0.971	1	0.971	0.971	0.971	0.971	0.971	NA	0.888	0.971	NA	0.971	0.971	1	NA
AKAP17A	NA	0.455	1	NA	NA	1	1	1	NA	NA	NA	1	NA	NA	NA	NA	NA	NA	1	NA	NA	NA	NA	NA	NA	0.432	1	NA	NA	NA	NA	NA	1	1	NA	1	1	1	NA	NA	1	NA	NA	NA	NA	1	NA	NA
AKAP2	NA	1	1	1	1	1	1	1	1	1	1	1	1	1	1	0.666	1	1	0.76	1	1	1	1	1	1	NA	1	1	1	1	1	NA	1	1	1	1	1	1	NA	1	NA	1	1	1	1	1	1	1
AKAP3	1	1	1	1	1	1	1	1	1	1	0.824	1	1	1	1	1	1	1	0.947	1	1	0.549	1	1	NA	0.636	1	1	1	1	1	1	1	1	1	1	1	1	NA	NA	1	1	1	1	1	1	1	1
AKAP4	NA	1	NA	1	1	1	1	NA	0.562	1	1	1	1	1	1	1	NA	1	1	NA	NA	NA	1	1	1	NA	0.850	0.615	1	1	NA	1	1	1	NA	1	1	1	1	1	NA	1	1	1	1	NA	1	1
AKAP5	1	1	1	1	1	1	1	1	1	1	1	0.985	1	NA	0.687	1	1	0.631	0.990	0.985	1	1	1	1	1	0.689	1	NA	1	1	1	1	1	1	1	1	1	1	1	1	1	1	1	1	1	1	1	1
AKAP6	1	1	1	1	1	1	1	NA	0.954	1	NA	1	1	1	1	1	1	NA	1	NA	1	1	1	1	1	NA	1	1	1	1	1	1	NA	1	1	1	1	1	NA	1	NA	1	1	0.699	1	1	1	1
AKAP7	1	1	1	1	1	1	1	NA	1	0.991	1	1	1	1	1	1	1	1	0.976	1	1	0.991	1	1	1	NA	1	1	1	1	NA	1	1	1	1	1	1	1	NA	1	NA	1	1	1	1	1	1	NA
AKAP8	NA	1	1	1	1	1	1	1	1	1	1	1	1	1	1	1	1	1	1	1	1	1	1	1	1	0.882	1	1	1	1	1	NA	1	1	1	1	1	1	1	0.921	0.921	1	1	1	1	1	1	1
AKAP8L	NA	1	1	1	1	1	1	1	1	1	1	1	1	1	1	1	1	1	1	1	1	1	1	1	1	NA	1	1	1	1	1	1	1	1	0.903	1	1	1	1	1	1	1	1	0.753	1	1	1	1
AKAP9	1	1	0.947	1	1	0.821	1	NA	1	1	1	NA	NA	0.801	0.783	1	1	1	NA	NA	1	1	0.913	1	1	NA	1	NA	1	1	1	1	1	1	1	1	1	1	NA	0.985	NA	NA	0.375	0.668	1	NA	NA	NA
AKIP1	1	1	1	1	1	1	1	1	1	1	1	1	1	1	1	1	1	1	1	1	1	1	1	1	NA	1	1	1	0.882	1	1	NA	1	1	1	1	1	1	1	1	NA	1	1	0.683	1	1	1	1
AKIRIN1	1	0.98	1	NA	NA	1	1	1	1	1	NA	1	1	1	1	1	1	1	1	1	1	1	1	NA	NA	1	1	NA	NA	1	1	NA	NA	1	NA	NA	1	1	0.934	1	NA	1	NA	1	1	1	1	1
AKIRIN2	1	NA	1	1	1	1	1	1	NA	1	NA	1	NA	1	NA	1	1	1	1	NA	1	1	1	NA	NA	1	1	NA	NA	1	1	NA	NA	1	1	1	0.784	1	NA	1	1	1	NA	NA	1	1	1	1
AKNA	0.515	0.782	NA	1	1	1	1	1	NA	1	1	NA	0.542	NA	1	1	1	0.876	0.633	0.994	1	1	1	1	1	NA	1	1	1	1	1	NA	NA	1	1	1	1	1	NA	1	NA	1	0.870	1	1	0.949	1	1
AKNAD1	1	1	1	1	1	1	1	1	0.603	1	1	0.812	0.704	0.705	0.670	0.670	0.670	0.51	1	1	0.704	0.641	0.636	1	1	0.636	0.656	0.999	0.999	0.999	0.999	0.999	1	1	1	1	1	1	1	0.509	0.509	1	1	0.943	1	1	0.974	0.964
AKR1A1	1	1	1	1	1	1	1	1	NA	1	1	1	1	NA	1	1	1	1	1	1	1	1	1	1	1	1	1	1	1	1	1	1	1	1	1	1	1	1	1	1	1	1	1	1	1	1	1	1
AKR1B1	1	1	1	1	1	1	1	1	1	1	1	1	1	1	1	1	1	1	1	1	1	1	1	1	1	1	1	1	1	1	1	1	1	1	1	1	1	1	NA	1	1	1	1	NA	1	1	NA	1
AKR1B10	1	0.763	1	NA	0.931	NA	1	1	1	NA	NA	NA	NA	1	1	1	1	0.467	0.446	1	0.649	NA	NA	NA	NA	0.616	NA	NA	0.549	NA	1	0.549	0.752	1	0.374	NA	NA	NA	NA	NA	NA	NA	NA	1	1	1	NA	0.549
AKR1B15	1	1	1	NA	0.904	0.938	1	NA	NA	NA	0.636	NA	NA	1	1	0.928	1	0.398	1	0.928	0.799	NA	NA	NA	NA	NA	NA	0.774	0.495	0.774	NA	0.267	0.569	1	NA	NA	NA	NA	0.420	0.555	NA	0.718	NA	NA	NA	0.507	NA	0.504
AKR1C1	1	1	1	NA	1	1	NA	NA	1	0.798	NA	1	1	NA	1	NA	1	0.365	1	NA	0.206	NA	NA	0.682	0.54	1	1	1	1	1	1	1	1	0.800	NA	0.307	1	NA	NA	1	NA	NA	NA	NA	NA	NA	NA	NA
AKR1C2	NA	NA	0.983	1	1	1	1	1	1	NA	NA	NA	1	0.551	1	1	1	0.936	NA	1	NA	NA	1	0.388	1	NA	1	1	1	1	1	1	1	0.476	NA	NA	NA	NA	NA	0.788	NA	NA	NA	NA	NA	0.498	NA	1
AKR1C3	1	1	1	1	1	1	NA	1	NA	1	NA	1	1	NA	1	1	1	NA	NA	1	0.794	1	1	0.384	1	NA	1	1	1	0.635	1	1	NA	1	NA	0.279	1	1	NA	1	NA	1	NA	1	1	0.335	0.417	0.482
AKR1C4	1	1	1	NA	NA	0.412	0.412	NA	1	NA	NA	1	1	1	NA	1	1	0.365	1	NA	1	1	NA	NA	0.560	NA	NA	NA	1	1	NA	1	1	0.706	NA	1	NA	0.810	NA	NA	NA	NA	NA	NA	1	NA	NA	1
AKR1D1	1	1	NA	1	1	1	1	1	0.931	NA	1	1	NA	1	1	1	1	1	1	1	1	1	1	1	1	NA	1	1	1	1	1	1	1	1	1	0.890	1	1	NA	1	NA	1	0.789	1	1	1	1	NA
AKR1E2	1	1	0.594	NA	1	1	1	1	1	1	NA	0.651	1	0.655	0.652	0.643	1	0.627	0.65	1	0.655	NA	NA	NA	0.253	0.691	NA	0.691	0.906	0.906	0.555	0.906	0.631	0.631	1	0.906	1	0.5	0.611	1	NA	1	1	1	NA	NA	NA	NA
AKR7A2	1	NA	NA	NA	1	1	1	1	1	NA	NA	1	1	1	1	1	0.897	1	1	1	1	1	1	NA	NA	0.987	1	1	NA	NA	NA	NA	NA	1	NA	1	1	1	1	NA	1	NA	NA	NA	1	1	1	1
AKR7A3	NA	NA	NA	1	1	1	NA	1	NA	NA	NA	NA	NA	NA	1	NA	NA	NA	NA	1	1	NA	1	NA	0.893	NA	0.846	NA	NA	NA	NA	NA	NA	NA	NA	NA	NA	NA	NA	NA	NA	0.558	NA	NA	NA	NA	NA	NA
AKR7L	NA	1	1	0.521	1	1	NA	1	1	1	NA	1	NA	NA	NA	NA	NA	0.854	0.580	1	0.840	NA	1	NA	NA	0.569	0.415	0.569	NA	NA	NA	NA	NA	1	0.391	NA	0.361	0.836	0.491	NA	0.386	NA	NA	NA	NA	NA	NA	NA
AKT1	NA	1	NA	1	1	1	1	1	NA	1	NA	1	1	1	1	1	1	1	1	1	1	NA	NA	1	NA	NA	1	NA	NA	NA	NA	0.738	1	1	1	1	1	1	1	1	1	1	NA	NA	NA	NA	1	1
AKT1S1	1	1	1	NA	1	NA	1	1	1	1	NA	1	1	1	1	1	1	1	1	1	1	NA	1	1	1	1	1	NA	NA	1	NA	NA	1	NA	NA	1	1	1	1	0.783	1	1	NA	0.981	NA	1	1	1
AKT2	1	1	1	1	1	1	1	1	1	1	1	1	NA	1	1	1	1	1	1	1	1	NA	NA	1	1	1	1	1	1	1	0.538	1	1	1	1	1	1	1	NA	0.938	1	1	1	NA	1	1	1	1
AKT3	1	1	1	0.958	1	1	1	1	1	1	NA	1	1	1	NA	1	1	1	1	1	1	1	1	1	1	NA	1	NA	1	1	NA	1	1	1	1	1	1	1	1	1	NA	1	NA	1	1	1	NA	1
AKTIP	1	1	1	1	1	1	1	1	1	1	1	1	1	1	1	1	1	1	1	0.901	1	1	1	1	1	1	1	1	1	1	1	1	1	1	1	1	1	1	1	1	1	1	1	1	1	1	1	1
AL008723.1	0.791	0.791	0.786	0.913	1	0.94	1	1	NA	NA	NA	NA	NA	NA	NA	NA	NA	NA	NA	NA	NA	NA	NA	NA	NA	NA	NA	NA	NA	NA	NA	NA	0.500	NA	NA	NA	NA	NA	0.418	NA	NA	NA	NA	NA	NA	NA	NA	NA
AL022578.1	0.628	0.628	0.317	0.526	0.526	0.478	0.628	1	NA	NA	NA	NA	NA	NA	NA	NA	NA	NA	NA	NA	NA	NA	NA	NA	NA	NA	NA	NA	NA	NA	NA	NA	NA	NA	NA	NA	NA	NA	NA	NA	NA	NA	NA	NA	NA	NA	NA	NA
AL023806.1	NA	NA	NA	NA	NA	NA	NA	NA	NA	NA	NA	NA	NA	NA	NA	NA	NA	NA	NA	NA	NA	NA	NA	NA	NA	NA	NA	NA	NA	NA	NA	NA	NA	NA	NA	NA	NA	NA	NA	NA	NA	NA	NA	NA	NA	NA	NA	NA
AL049794.1	1	1	1	1	1	1	1	1	0.443	NA	NA	0.664	0.558	0.321	0.338	0.386	0.522	0.289	0.267	0.475	0.211	0.411	0.661	0.614	0.614	0.525	0.525	0.525	0.304	0.488	0.571	0.303	0.336	0.35	0.401	0.254	0.248	0.35	0.35	0.308	0.308	0.336	0.336	0.264	0.379	NA	NA	NA
AL109659.1	1	1	0.719	1	1	1	1	1	0.524	0.540	0.61	0.61	0.562	0.390	0.417	0.390	0.417	NA	0.453	0.6	0.390	0.719	0.436	1	1	NA	0.451	0.451	0.562	0.562	0.562	0.562	0.415	0.451	0.451	0.413	0.451	0.451	0.451	0.451	0.451	0.894	0.894	0.894	0.459	NA	NA	NA
AL109927.1	1	1	1	0.459	0.459	0.459	0.459	0.459	0.415	0.596	0.415	0.409	0.315	0.605	1	1	0.553	0.283	0.682	0.409	1	0.608	1	0.409	0.409	0.415	0.415	0.415	0.415	0.415	0.415	0.415	0.415	0.52	0.544	0.591	0.480	0.480	0.480	0.409	0.409	0.52	1	0.573	0.298	1	1	0.886
AL133335.1	NA	NA	NA	NA	NA	NA	NA	NA	NA	NA	NA	NA	NA	NA	NA	NA	NA	NA	NA	NA	NA	NA	NA	NA	NA	NA	NA	NA	NA	NA	NA	NA	NA	NA	NA	NA	NA	NA	NA	NA	NA	NA	NA	NA	NA	NA	NA	NA
AL135745.1	NA	NA	NA	NA	NA	NA	NA	NA	NA	NA	NA	NA	NA	NA	NA	NA	NA	NA	NA	NA	NA	NA	NA	NA	NA	NA	NA	NA	NA	NA	NA	NA	NA	NA	NA	NA	NA	NA	NA	NA	NA	NA	NA	NA	NA	NA	NA	NA
AL158801.1	1	1	NA	NA	NA	NA	NA	NA	NA	NA	NA	NA	NA	NA	NA	NA	NA	NA	NA	NA	NA	NA	NA	NA	NA	NA	NA	NA	NA	NA	NA	NA	NA	NA	NA	NA	NA	NA	NA	NA	NA	NA	NA	NA	NA	NA	NA	NA
AL356289.1	NA	0.408	0.466	0.803	0.543	0.531	0.627	0.538	NA	0.695	0.344	0.616	NA	0.415	0.272	0.322	0.340	0.347	0.376	0.541	0.449	0.928	0.699	0.305	0.445	NA	0.500	0.500	0.33	NA	0.415	0.415	0.502	0.326	0.424	0.362	0.541	0.269	0.218	NA	NA	0.519	NA	0.377	0.500	NA	NA	NA
AL357140.1	0.969	1	0.846	0.421	0.421	0.421	NA	NA	NA	0.411	0.324	0.482	0.503	0.671	0.397	0.244	0.638	0.477	0.500	0.500	0.500	0.604	0.806	0.42	0.42	0.423	0.577	0.596	0.386	0.401	0.401	0.386	0.612	0.604	0.345	0.277	0.598	0.184	0.304	0.574	0.574	0.789	0.526	0.474	0.599	0.523	0.294	0.315
AL358852.1	0.539	0.539	0.896	0.907	0.907	0.907	0.907	1	0.542	0.393	0.944	0.907	NA	0.473	NA	0.343	0.389	0.934	0.534	0.674	0.35	0.691	NA	NA	NA	0.907	0.907	NA	NA	0.663	0.661	NA	NA	NA	0.907	0.497	0.907	1	0.566	0.94	0.94	0.555	NA	NA	NA	0.767	0.534	0.647
AL365181.2	1	0.542	0.963	NA	NA	NA	NA	NA	NA	NA	NA	NA	NA	NA	NA	NA	NA	NA	NA	NA	NA	NA	NA	NA	NA	NA	NA	NA	NA	NA	NA	NA	NA	NA	NA	NA	NA	NA	NA	NA	NA	NA	NA	NA	NA	NA	NA	NA
AL513478.1	NA	NA	NA	NA	NA	NA	NA	NA	NA	NA	NA	NA	NA	NA	NA	NA	NA	NA	NA	NA	NA	NA	NA	NA	NA	NA	NA	NA	NA	NA	NA	NA	NA	NA	NA	NA	NA	NA	NA	NA	NA	NA	NA	NA	NA	NA	NA	NA
AL513523.2	1	1	0.604	1	1	0.534	0.95	0.908	0.398	0.272	0.384	0.355	0.239	0.565	1	0.771	0.779	0.571	0.606	0.35	0.6	0.800	0.593	0.688	0.489	0.837	0.3	0.388	0.489	1	NA	0.489	0.511	0.489	0.604	0.954	0.283	0.459	NA	NA	0.801	0.534	0.612	0.253	0.475	NA	NA	NA
AL589743.1	NA	NA	NA	NA	NA	NA	NA	NA	NA	NA	NA	NA	NA	NA	NA	NA	NA	NA	NA	NA	NA	NA	NA	NA	NA	NA	NA	NA	NA	NA	NA	NA	NA	NA	NA	NA	NA	NA	NA	NA	NA	NA	NA	NA	NA	NA	NA	NA
AL596220.1	0.430	0.430	1	NA	NA	NA	NA	NA	NA	NA	NA	NA	NA	NA	NA	NA	NA	NA	NA	NA	NA	NA	NA	NA	NA	NA	NA	NA	NA	NA	NA	NA	NA	NA	NA	NA	NA	NA	NA	NA	NA	NA	NA	NA	NA	NA	NA	NA
ALAD	1	1	1	1	1	1	1	1	1	1	1	1	1	1	1	1	1	1	1	1	1	1	1	0.543	1	1	1	1	1	1	1	1	1	1	1	1	1	1	1	1	1	1	1	1	1	1	1	1
ALAS1	1	1	1	1	1	1	1	1	1	NA	1	NA	1	1	1	1	0.784	1	1	1	1	1	1	1	1	1	1	1	1	1	1	1	1	1	1	1	1	1	NA	1	1	NA	1	NA	1	1	1	NA
ALAS2	NA	1	1	1	1	1	1	1	1	1	1	1	1	1	1	1	0.367	1	1	1	1	1	NA	1	1	NA	1	1	1	1	NA	1	1	1	1	1	1	1	1	1	1	1	1	0.761	1	1	1	1
ALB	1	1	1	1	1	1	1	1	1	1	1	1	0.574	1	1	1	1	1	1	1	1	1	1	1	1	1	1	1	1	1	1	1	1	1	1	1	1	1	1	1	NA	1	0.584	1	1	1	1	1
ALCAM	1	1	1	NA	1	1	1	1	1	1	1	NA	1	1	1	1	1	NA	1	1	1	1	1	1	1	NA	1	1	1	1	1	1	1	1	1	1	1	1	1	1	NA	1	1	1	1	1	1	1
ALDH16A1	1	1	1	1	0.966	NA	1	1	1	1	1	1	1	1	1	1	1	1	1	1	1	NA	1	1	0.981	1	1	1	1	NA	1	0.737	1	1	1	1	1	1	NA	1	NA	1	0.787	1	1	1	1	NA
ALDH18A1	NA	1	NA	1	1	1	NA	1	1	1	1	1	NA	1	1	1	1	1	1	1	1	1	NA	1	1	NA	1	1	1	1	1	1	1	1	1	1	1	1	NA	1	NA	1	1	1	1	1	1	1
ALDH1A1	1	1	0.992	1	1	1	1	1	1	1	1	1	1	1	1	1	1	1	1	1	1	NA	NA	1	1	NA	1	NA	1	1	1	1	1	1	1	1	1	1	NA	1	NA	1	0.816	1	1	1	1	1
ALDH1A2	1	1	1	1	1	NA	1	1	1	1	1	1	1	1	1	1	1	1	1	1	NA	1	1	1	1	NA	1	1	1	1	1	1	1	1	1	1	1	1	1	1	NA	1	1	1	1	1	1	1
ALDH1A3	1	1	NA	1	1	NA	1	1	1	1	1	1	1	1	1	1	1	1	1	1	1	NA	1	1	1	NA	1	1	NA	1	1	NA	1	1	1	1	1	1	NA	NA	NA	NA	0.624	1	1	1	1	1
ALDH1B1	1	1	1	1	1	1	1	1	NA	1	NA	1	1	1	1	1	1	1	0.375	0.249	1	0.392	1	0.71	0.500	1	1	NA	0.336	0.989	0.931	0.348	0.456	0.656	1	1	1	1	0.401	0.227	NA	1	0.809	0.680	1	0.312	0.403	1
ALDH1L1	NA	1	1	1	1	NA	1	1	1	1	1	1	NA	1	1	1	0.526	1	1	1	1	NA	1	1	NA	1	1	1	1	1	0.893	NA	NA	NA	NA	NA	1	1	NA	0.684	NA	1	1	NA	NA	1	1	NA
ALDH1L2	1	1	1	1	1	1	1	1	1	NA	1	1	1	1	1	1	0.621	1	1	0.705	NA	1	1	1	1	1	1	0.716	1	1	1	1	1	NA	1	1	1	1	1	NA	NA	1	1	1	1	1	1	1
ALDH2	1	1	NA	1	1	1	1	1	NA	1	NA	1	1	1	1	1	1	1	1	1	1	1	1	1	1	1	1	1	1	1	1	1	0.946	1	1	1	1	1	NA	1	1	1	1	0.94	1	1	1	1
ALDH3A1	1	1	1	1	1	1	1	1	NA	1	1	1	1	1	1	1	1	0.744	0.477	1	1	0.678	NA	1	NA	1	1	1	1	1	NA	NA	NA	1	1	1	NA	1	1	1	NA	1	0.931	1	1	0.586	0.289	NA
ALDH3A2	1	1	1	1	1	1	1	1	NA	1	1	1	1	1	1	1	1	0.795	NA	1	1	1	1	1	1	1	1	1	1	1	1	1	1	1	1	1	1	1	NA	1	1	1	1	1	1	1	1	1
ALDH3B1	NA	1	NA	1	1	1	1	1	NA	1	NA	1	1	1	1	1	1	1	1	1	1	NA	1	NA	1	NA	1	1	NA	1	1	NA	1	1	1	1	1	1	NA	NA	NA	1	0.674	NA	NA	1	1	1
ALDH3B2	1	1	0.801	1	1	1	NA	1	NA	1	NA	1	NA	1	1	1	NA	NA	1	1	1	NA	1	NA	0.516	0.840	NA	0.748	NA	1	1	NA	0.905	1	1	NA	1	1	0.752	1	NA	1	NA	1	NA	0.553	0.525	1
ALDH4A1	1	1	1	1	1	1	1	0.621	1	1	1	1	NA	1	1	1	0.934	1	1	1	1	1	1	1	1	NA	1	1	NA	1	0.707	NA	1	1	1	1	1	1	1	1	NA	1	1	NA	1	1	NA	1
ALDH5A1	1	0.831	1	NA	1	1	1	1	NA	NA	1	1	NA	1	NA	1	1	NA	1	NA	1	1	NA	NA	NA	1	1	NA	NA	1	NA	NA	1	1	NA	NA	NA	1	NA	1	1	NA	NA	NA	NA	NA	1	1
ALDH6A1	NA	1	1	1	1	1	1	0.521	1	NA	1	1	1	1	1	1	1	1	1	1	1	1	1	1	1	0.830	1	1	1	1	1	1	1	1	1	1	1	1	1	1	1	1	1	0.442	1	1	1	1
ALDH7A1	1	1	NA	1	1	1	NA	1	0.918	NA	1	1	NA	1	1	1	1	1	1	1	NA	0.943	1	1	1	1	1	1	1	1	1	1	1	1	1	1	NA	1	1	0.566	1	1	1	1	0.582	1	1	0.943
ALDH8A1	1	1	0.933	1	1	1	1	1	1	1	1	1	1	1	1	1	1	1	1	1	1	1	NA	1	1	1	1	1	1	1	1	1	1	1	1	1	1	1	NA	0.545	NA	1	1	1	1	1	1	1
ALDH9A1	1	0.825	1	1	1	1	1	1	1	1	1	NA	1	1	NA	1	1	1	1	1	1	1	1	1	0.942	0.9	1	1	NA	1	1	1	1	1	1	1	1	1	1	1	1	1	1	1	1	NA	1	1
ALDOA	1	1	1	1	1	NA	1	0.803	1	1	1	NA	1	1	1	1	1	1	1	1	NA	1	1	1	1	1	1	1	1	1	1	1	1	1	1	1	1	1	NA	1	1	1	1	1	1	1	1	NA
ALDOB	1	1	1	1	1	1	1	1	1	1	1	1	1	1	1	1	1	1	1	1	1	1	1	1	1	1	1	1	1	1	1	1	1	1	1	1	1	1	1	1	NA	1	1	0.695	1	1	1	1
ALDOC	1	1	1	1	1	1	1	1	1	1	1	1	1	1	1	1	1	1	1	1	1	1	1	1	1	1	1	1	1	1	1	1	1	1	1	1	1	1	1	1	1	1	1	1	1	1	1	1
ALG1	1	NA	1	1	1	1	1	1	1	1	1	1	1	1	1	1	1	1	1	1	1	1	1	1	1	NA	1	1	1	1	1	1	1	0.667	1	1	1	1	1	1	1	1	1	1	1	1	1	1
ALG10	1	0.532	1	1	1	1	1	NA	1	1	NA	NA	1	1	NA	1	1	1	1	1	NA	1	1	1	1	NA	NA	1	1	NA	1	1	NA	NA	1	NA	NA	NA	NA	NA	NA	NA	NA	NA	NA	NA	NA	NA
ALG10B	1	NA	NA	1	1	1	1	1	1	1	1	NA	NA	NA	1	NA	NA	NA	NA	NA	1	NA	NA	NA	NA	NA	1	NA	NA	1	NA	1	1	1	NA	1	1	1	1	1	NA	1	1	1	NA	NA	NA	1
ALG11	1	1	1	1	1	1	1	1	1	1	1	1	1	1	1	1	1	1	1	1	1	1	1	1	1	1	1	1	1	1	1	1	1	1	1	1	1	1	1	1	1	1	0.928	1	1	1	1	1
ALG12	1	1	1	1	1	1	1	1	1	1	1	1	1	1	1	1	1	1	1	1	1	1	NA	1	1	1	1	1	1	1	NA	NA	NA	1	1	1	1	1	1	NA	1	1	NA	NA	NA	1	1	1
ALG13	1	1	1	1	1	1	1	1	0.902	1	NA	NA	1	NA	0.796	0.802	0.801	0.95	1	1	NA	0.964	0.898	0.906	0.906	NA	0.9	0.901	0.909	NA	NA	0.909	0.921	0.966	0.967	0.967	0.967	0.967	0.967	0.412	0.638	0.964	NA	0.921	0.943	0.853	0.967	0.905
ALG14	NA	1	1	1	1	1	1	1	NA	1	NA	1	1	1	1	1	1	1	1	NA	1	1	NA	1	1	NA	1	1	1	1	1	NA	1	1	1	NA	1	1	1	1	NA	1	1	1	1	1	0.917	1
ALG1L	1	1	NA	NA	NA	NA	NA	NA	NA	NA	NA	NA	NA	NA	NA	NA	NA	NA	NA	NA	NA	NA	NA	NA	NA	NA	NA	NA	NA	NA	NA	NA	NA	NA	NA	NA	NA	NA	NA	NA	NA	NA	NA	NA	NA	NA	NA	NA
ALG1L2	1	NA	NA	NA	NA	NA	NA	NA	NA	NA	NA	NA	NA	NA	NA	NA	NA	NA	NA	NA	NA	NA	NA	NA	NA	NA	NA	NA	NA	NA	NA	NA	NA	NA	NA	NA	NA	NA	NA	NA	NA	NA	NA	NA	NA	NA	NA	NA
ALG2	1	1	1	1	1	1	1	1	1	1	1	1	1	1	1	1	1	1	1	1	1	1	1	1	1	1	1	1	1	1	NA	0.951	1	1	1	1	1	1	NA	1	1	1	0.98	1	1	1	1	1
ALG3	NA	1	1	1	1	1	1	1	1	1	1	1	1	1	1	1	1	1	1	1	1	1	1	1	1	NA	1	1	1	1	1	1	1	1	1	1	1	1	NA	1	1	1	1	1	1	1	1	1
ALG5	1	1	1	1	1	1	1	1	1	1	1	1	1	1	1	1	1	1	1	1	1	1	1	NA	1	1	1	1	1	1	1	1	1	1	1	1	1	1	NA	1	1	NA	1	NA	1	1	1	NA
ALG6	1	1	NA	1	1	1	1	1	1	1	1	NA	1	1	1	1	NA	1	0.806	1	1	1	1	1	1	NA	1	1	1	1	1	1	1	1	1	1	1	1	1	1	NA	NA	1	1	1	1	1	1
ALG8	1	1	1	NA	1	1	1	1	1	NA	1	1	1	1	1	1	1	1	1	1	1	1	1	1	1	0.874	1	1	1	1	1	1	1	1	1	1	1	1	1	NA	NA	1	1	1	1	1	1	1
ALK	NA	1	1	1	1	1	1	NA	NA	1	1	1	1	1	1	1	1	1	1	NA	1	1	1	1	1	NA	1	1	NA	1	1	1	1	1	1	1	1	1	NA	1	NA	1	1	NA	NA	1	1	1
ALKBH1	1	1	1	1	1	1	NA	1	1	1	NA	1	0.879	1	1	1	1	0.862	1	1	NA	1	1	1	1	NA	0.978	NA	1	1	1	1	1	1	1	1	1	1	1	1	1	1	1	1	1	1	1	1
ALKBH2	1	1	1	1	1	1	1	1	1	1	NA	1	1	1	1	1	1	1	1	1	1	1	1	1	1	0.793	1	1	1	1	1	1	1	1	1	1	1	1	1	1	1	1	1	1	1	1	1	1
ALKBH3	1	1	0.951	1	1	1	1	1	0.980	1	NA	1	0.979	1	1	1	1	1	1	1	1	1	NA	1	1	0.980	0.980	0.980	1	1	1	1	1	1	1	0.991	1	1	1	NA	1	1	0.974	1	1	1	1	1
ALKBH4	1	1	1	1	1	1	1	1	1	NA	1	1	1	1	1	1	1	1	1	1	1	NA	1	1	1	0.858	1	1	1	1	1	NA	1	1	1	1	1	1	1	1	NA	1	1	NA	1	1	1	1
ALKBH5	1	1	1	NA	NA	1	1	1	0.905	NA	NA	NA	1	1	1	1	1	1	NA	1	1	1	0.999	NA	NA	1	1	NA	NA	1	NA	NA	NA	1	1	1	1	1	1	NA	1	1	NA	1	1	1	1	1
ALKBH6	1	1	1	1	1	1	1	1	1	1	1	1	1	1	1	1	1	1	1	1	1	1	1	NA	1	1	1	1	1	1	1	NA	1	1	1	1	1	1	NA	NA	NA	1	1	1	1	NA	1	1
ALKBH7	1	1	NA	NA	1	1	1	NA	1	1	NA	1	1	1	1	1	1	1	1	1	1	1	1	1	NA	1	1	1	1	1	1	0.847	1	1	1	1	NA	1	1	1	1	1	NA	NA	NA	1	NA	1
ALKBH8	1	1	1	0.693	1	1	1	1	0.971	1	1	1	1	1	1	1	1	1	1	1	1	1	1	1	1	NA	1	NA	1	1	NA	1	1	1	NA	1	1	1	NA	NA	NA	1	1	NA	1	NA	1	1
ALLC	1	1	NA	1	1	1	1	1	0.438	1	1	1	1	1	1	1	1	1	0.401	1	1	1	1	NA	0.903	0.178	0.178	0.287	1	1	1	1	1	1	1	1	1	0.85	NA	1	1	1	NA	NA	NA	1	1	1
ALMS1	NA	0.835	1	0.672	0.68	0.688	0.58	1	0.665	NA	NA	0.574	NA	0.494	0.494	0.452	0.45	NA	0.528	0.536	0.528	0.604	0.599	NA	0.532	NA	0.533	NA	0.54	0.54	0.54	0.534	0.539	NA	1	1	NA	NA	0.74	0.376	NA	0.722	0.214	0.633	NA	NA	NA	NA
ALOX12	NA	1	NA	0.966	1	1	1	1	0.985	1	1	1	1	1	1	1	1	1	1	1	1	1	1	1	1	1	1	1	1	1	1	1	0.988	1	1	1	1	1	1	1	NA	NA	1	1	1	1	1	1
ALOX12B	1	0.780	1	1	NA	1	1	1	1	1	1	1	1	1	1	1	1	1	1	1	1	1	1	1	1	NA	NA	0.489	1	1	1	1	1	1	1	1	1	1	1	1	1	1	NA	NA	1	0.740	1	1
ALOX15	1	1	1	1	1	1	NA	NA	0.730	1	NA	1	1	0.838	NA	1	1	0.241	0.095	1	NA	0.774	1	0.554	1	NA	0.353	0.666	1	1	1	1	0.48	1	0.994	1	1	1	NA	1	NA	1	NA	1	1	0.947	0.422	1
ALOX15B	NA	1	1	1	1	0.693	1	1	0.598	0.718	1	1	1	1	1	1	1	0.644	0.264	1	1	1	1	0.395	1	NA	1	0.507	NA	1	1	NA	1	1	NA	1	1	1	NA	NA	NA	NA	1	1	NA	NA	NA	NA
ALOX5	1	1	NA	1	1	1	1	0.963	NA	1	1	1	NA	1	1	1	1	1	1	1	1	1	NA	1	NA	NA	1	1	1	1	1	NA	NA	1	1	1	1	1	1	1	NA	1	1	1	1	1	NA	1
ALOX5AP	1	1	1	1	1	1	1	1	1	1	1	1	1	1	1	1	1	1	1	1	1	1	1	0.846	1	NA	1	1	1	1	1	1	1	1	1	1	1	1	NA	1	NA	1	1	1	1	1	NA	1
ALOXE3	NA	1	NA	1	1	1	1	1	1	1	1	1	1	1	1	1	1	1	1	1	1	1	1	1	1	0.369	0.21	0.448	1	1	1	1	1	1	1	1	1	1	1	1	NA	1	1	1	1	NA	1	1
ALPI	1	1	1	1	0.940	1	0.945	1	1	1	1	1	1	1	0.949	0.943	1	1	1	1	1	1	1	0.507	1	0.825	0.984	1	1	1	1	NA	1	NA	NA	0.991	1	1	NA	NA	NA	1	NA	1	NA	1	1	1
ALPK1	1	1	1	0.998	0.998	0.998	0.998	1	1	1	NA	0.931	0.998	0.998	1	1	1	0.996	0.833	0.998	0.994	0.969	NA	1	0.998	NA	0.998	0.998	NA	0.998	0.998	0.881	0.998	1	0.998	0.998	0.998	0.998	NA	NA	NA	NA	NA	NA	0.998	0.998	1	1
ALPK2	NA	0.76	1	1	1	1	1	1	NA	1	1	0.683	1	0.595	NA	1	0.699	1	1	1	1	1	1	1	NA	NA	0.933	0.933	1	1	NA	1	1	1	0.682	0.680	0.674	0.655	NA	0.680	NA	NA	0.902	0.902	NA	1	1	1
ALPK3	NA	0.732	0.946	1	0.899	0.899	0.899	0.892	0.899	NA	1	0.926	0.911	0.901	0.68	0.68	0.68	0.91	0.917	0.605	0.912	0.901	0.959	1	1	NA	0.906	0.871	0.531	0.928	0.918	NA	NA	1	1	1	0.534	0.528	1	1	NA	1	1	1	NA	0.896	0.906	NA
ALPL	1	1	1	1	1	1	1	1	1	1	1	1	1	1	1	1	1	1	1	1	1	NA	1	1	1	1	1	1	1	1	1	NA	1	1	1	1	1	1	1	1	NA	1	1	1	1	1	1	1
ALPP	1	1	1	1	0.502	1	1	1	0.607	NA	1	NA	1	0.591	1	0.494	NA	1	1	1	1	1	1	NA	NA	NA	NA	NA	0.462	1	0.298	1	0.129	1	NA	NA	NA	1	NA	NA	1	NA	1	1	NA	1	1	NA
ALPPL2	1	NA	1	0.504	0.703	0.703	NA	NA	0.605	NA	1	NA	1	0.595	1	0.491	NA	NA	NA	0.425	NA	1	1	NA	NA	NA	NA	NA	0.664	0.487	1	1	0.242	1	NA	0.991	NA	1	NA	NA	1	NA	NA	1	NA	1	0.849	1
ALS2	1	1	1	1	1	1	1	1	1	NA	1	NA	1	1	1	1	1	1	1	1	1	1	1	0.821	1	NA	1	NA	1	1	1	1	1	1	1	1	1	1	NA	0.553	1	NA	NA	1	1	1	1	NA
ALS2CL	NA	1	NA	1	1	1	1	1	1	1	1	1	1	1	1	1	1	1	1	1	1	1	1	1	NA	NA	0.992	0.992	1	1	1	0.93	NA	1	1	NA	1	1	1	1	NA	0.947	0.985	NA	1	0.964	NA	1
ALS2CR11	1	1	1	NA	1	1	1	1	NA	1	NA	0.987	1	0.989	0.989	0.990	0.989	NA	NA	NA	NA	1	NA	0.970	1	NA	1	0.987	1	1	1	NA	0.989	0.989	0.990	0.899	0.990	0.986	0.791	1	NA	0.843	1	0.972	0.985	0.986	0.987	0.990
ALS2CR12	1	1	NA	1	1	1	1	1	0.974	1	1	1	1	1	0.961	0.86	0.968	1	0.703	1	1	0.991	0.991	1	1	0.608	0.843	1	1	1	1	1	1	0.963	1	0.992	1	1	1	1	NA	1	1	1	1	NA	1	1
ALX1	1	1	1	1	1	1	1	1	1	1	1	1	1	1	1	1	1	1	1	NA	1	1	1	1	1	1	1	1	1	1	1	NA	1	1	1	NA	1	1	1	1	NA	1	NA	1	1	1	1	1
ALX3	1	NA	1	NA	1	1	1	1	1	1	NA	1	1	1	1	1	1	1	1	1	1	1	1	NA	NA	0.923	1	NA	NA	1	NA	0.64	1	1	NA	NA	NA	1	NA	NA	1	1	NA	1	NA	1	NA	1
ALX4	NA	NA	1	1	1	1	1	1	NA	1	NA	1	NA	1	1	1	1	1	1	1	1	1	1	1	NA	NA	1	1	NA	NA	NA	NA	NA	1	1	1	1	1	NA	1	NA	1	0.896	1	1	1	1	1
ALYREF	NA	NA	1	NA	1	1	1	NA	NA	NA	NA	NA	NA	NA	NA	1	1	NA	1	1	NA	NA	NA	NA	NA	0.665	1	NA	NA	1	NA	NA	NA	NA	NA	1	NA	1	NA	NA	NA	NA	NA	NA	NA	NA	1	1
AMACR	1	1	1	NA	1	1	1	1	1	1	1	1	1	1	1	1	1	1	1	1	1	1	1	NA	NA	1	1	1	1	1	1	NA	0.851	1	1	1	1	NA	NA	NA	1	NA	NA	1	1	1	1	1
AMBN	1	1	NA	NA	1	1	1	1	1	1	NA	NA	NA	NA	NA	NA	NA	NA	NA	NA	NA	NA	NA	NA	NA	NA	NA	NA	NA	NA	NA	NA	1	NA	0.566	NA	NA	NA	NA	NA	NA	NA	1	1	NA	NA	NA	NA
AMBP	NA	1	NA	1	1	1	1	1	1	1	1	1	1	1	1	1	1	1	1	1	1	1	1	1	1	NA	1	1	1	1	1	1	1	1	1	0.990	1	1	NA	1	NA	1	1	1	1	1	1	1
AMBRA1	1	1	1	1	1	1	1	1	NA	1	1	NA	1	NA	1	1	1	1	1	1	1	1	1	1	NA	NA	1	0.606	1	1	NA	NA	1	1	1	1	1	1	NA	1	1	1	0.458	1	1	1	1	1
AMD1	1	1	1	1	1	1	1	1	1	1	1	NA	1	1	1	1	1	0.853	1	1	NA	NA	1	1	1	NA	1	1	1	1	1	1	1	1	1	1	1	1	1	1	1	1	1	1	1	1	1	1
AMDHD1	1	1	1	1	1	1	1	1	1	1	NA	1	1	1	1	1	1	1	1	1	1	1	1	1	1	1	1	1	1	1	1	1	0.946	1	1	1	1	1	1	0.268	NA	1	1	1	1	1	1	1
AMDHD2	1	1	1	0.877	1	1	1	1	1	NA	1	1	1	1	1	1	1	1	1	1	1	1	1	1	NA	1	1	1	NA	1	0.602	NA	1	1	1	1	1	1	1	1	1	1	0.996	1	1	1	1	1
AMELX	1	1	1	1	1	1	1	NA	1	1	1	1	1	1	1	1	1	1	1	NA	1	NA	NA	1	1	0.990	0.990	0.845	NA	0.748	NA	0.990	0.990	0.990	0.990	0.990	0.990	0.990	0.990	0.990	0.743	0.990	NA	0.989	1	1	1	1
AMELY	1	1	1	1	1	1	1	1	1	1	1	1	1	1	1	1	1	1	1	NA	1	NA	NA	1	NA	1	1	0.786	NA	0.754	NA	1	1	1	1	1	1	1	1	1	0.734	1	1	0.907	1	1	1	1
AMER1	1	1	1	1	1	1	1	1	1	1	1	0.989	1	1	1	0.666	1	1	1	1	1	1	1	1	1	0.752	1	1	1	1	NA	1	1	1	NA	1	1	1	1	1	1	0.985	0.985	0.985	1	1	1	1
AMER2	1	NA	0.616	NA	1	1	1	0.745	1	NA	NA	NA	1	NA	1	1	1	1	1	NA	1	0.765	NA	NA	NA	NA	NA	NA	NA	NA	NA	NA	NA	1	NA	NA	NA	1	1	NA	NA	1	NA	NA	1	NA	NA	1
AMER3	1	1	1	1	1	1	1	1	1	1	NA	1	0.953	0.913	0.915	0.913	0.913	0.952	0.953	0.934	0.953	1	1	NA	NA	NA	0.920	0.920	0.807	0.920	NA	0.920	NA	0.920	0.899	0.920	0.920	0.920	0.920	NA	NA	0.899	0.899	NA	0.920	1	0.833	0.965
AMFR	1	1	0.951	1	1	NA	1	1	1	1	1	1	1	1	1	1	NA	1	1	1	1	1	NA	1	1	NA	1	1	1	1	1	1	1	1	1	1	1	1	1	1	NA	1	1	1	1	1	1	1
AMH	NA	NA	1	NA	1	0.534	1	NA	1	NA	NA	1	1	1	NA	1	1	1	1	1	1	NA	1	1	NA	NA	1	NA	NA	1	NA	NA	1	NA	NA	NA	NA	1	NA	NA	NA	1	NA	1	0.740	NA	NA	1
AMHR2	1	1	1	1	1	NA	1	1	1	1	1	1	0.951	1	1	1	1	0.967	1	1	0.953	1	NA	0.987	1	0.622	1	NA	1	0.984	0.984	1	1	1	1	0.953	0.953	0.953	NA	0.953	0.953	1	1	1	1	1	1	0.943
AMICA1	1	1	1	1	1	1	1	1	NA	1	1	0.960	1	1	0.967	0.964	0.962	0.937	0.714	0.714	1	1	1	0.935	0.935	NA	1	1	1	1	1	1	1	0.935	1	1	0.940	1	NA	1	NA	1	1	1	1	0.978	1	1
AMIGO1	1	1	1	1	1	1	1	1	1	1	1	1	1	1	1	1	1	1	1	1	1	1	1	1	1	1	1	1	1	1	1	1	1	1	1	1	1	1	1	1	NA	1	0.939	1	1	1	1	1
AMIGO2	1	1	1	1	1	1	1	1	1	1	1	1	1	1	1	1	1	1	1	1	1	1	1	1	1	NA	1	1	0.951	1	1	1	1	1	1	1	1	1	1	1	NA	1	1	1	1	1	1	1
AMIGO3	1	1	1	1	1	1	1	1	1	1	NA	1	1	1	1	1	1	1	1	1	1	1	1	1	1	1	1	1	NA	1	1	NA	1	1	1	1	1	1	NA	1	1	1	NA	1	1	1	1	1
AMMECR1	NA	0.758	NA	NA	1	0.952	1	1	NA	1	NA	1	1	1	1	1	1	NA	1	1	1	1	1	1	NA	NA	1	NA	NA	NA	NA	NA	NA	1	NA	1	1	1	NA	1	0.640	1	NA	1	1	NA	1	1
AMMECR1L	1	1	NA	1	1	1	1	1	1	1	1	1	1	1	1	1	1	1	1	1	1	1	1	1	1	1	1	1	1	1	1	1	1	1	1	1	1	1	1	1	1	1	1	1	1	1	1	1
AMN	1	NA	NA	NA	NA	1	1	NA	1	NA	0.663	1	1	1	1	1	1	1	1	1	1	NA	NA	NA	NA	NA	1	NA	NA	1	NA	NA	NA	1	0.994	NA	NA	1	NA	NA	1	NA	NA	NA	NA	NA	1	1
AMN1	1	1	1	1	1	1	1	NA	1	1	1	1	1	1	1	1	1	1	1	1	1	1	NA	1	1	1	1	1	1	1	1	1	1	1	1	1	1	1	1	1	1	1	1	1	1	1	1	1
AMOT	1	1	1	1	1	1	1	1	0.968	1	NA	1	1	1	1	0.783	0.534	1	1	1	1	1	1	1	NA	1	1	1	1	1	NA	1	1	1	1	1	1	1	NA	1	NA	1	1	1	1	1	1	1
AMOTL1	1	1	1	0.827	1	1	1	1	NA	1	NA	1	1	1	1	1	NA	1	1	1	1	1	1	1	0.598	0.655	1	NA	0.825	1	1	0.826	NA	1	1	1	1	1	1	1	1	1	1	NA	NA	1	1	1
AMOTL2	1	0.649	NA	1	1	1	1	1	1	1	NA	1	1	1	1	1	1	1	1	1	1	1	1	NA	0.617	NA	1	0.665	1	1	1	0.84	1	1	1	1	1	1	1	1	1	1	1	NA	1	1	1	1
AMPD1	1	1	1	0.984	0.984	0.984	0.984	0.984	0.984	0.994	NA	0.985	0.982	0.976	1	1	0.98	NA	0.979	0.979	NA	0.985	1	1	1	1	1	1	1	NA	0.969	1	0.981	0.985	0.985	0.985	1	0.985	NA	0.962	0.962	0.985	0.985	0.985	1	1	1	0.977
AMPD2	0.628	1	1	0.841	1	1	1	1	NA	1	1	1	1	1	1	1	1	1	1	1	1	1	1	1	1	NA	1	1	1	1	0.847	0.888	1	1	1	1	1	1	1	1	1	1	NA	NA	1	1	1	1
AMPD3	1	1	NA	1	1	1	1	1	1	1	1	1	1	1	1	1	1	1	1	1	1	1	1	1	1	NA	1	1	1	1	1	1	1	1	1	1	1	1	1	1	1	1	1	1	1	1	1	1
AMPH	1	1	1	1	1	1	1	NA	1	1	1	NA	1	1	1	1	0.991	1	1	1	1	1	NA	1	0.983	NA	1	1	1	1	1	1	1	1	1	1	1	1	NA	1	NA	1	NA	NA	1	1	1	1
AMT	1	1	1	1	1	1	1	1	1	1	1	1	NA	1	1	1	1	1	1	NA	1	1	1	1	1	NA	1	1	1	1	1	1	1	1	1	1	1	1	1	1	1	1	NA	1	1	1	1	1
AMTN	1	1	1	0.968	0.968	0.968	0.968	1	1	1	1	1	1	1	1	1	1	1	1	0.983	1	1	1	0.805	1	NA	1	1	1	1	1	1	1	1	1	1	1	1	1	1	NA	1	1	1	1	1	1	1
AMY1A	NA	NA	NA	NA	NA	NA	NA	NA	NA	NA	NA	NA	NA	NA	1	1	1	1	NA	NA	1	1	NA	NA	NA	NA	NA	1	NA	NA	NA	NA	NA	NA	NA	NA	NA	NA	NA	NA	0.203	NA	NA	NA	NA	NA	NA	NA
AMY1B	NA	NA	NA	NA	NA	NA	NA	NA	0.894	NA	NA	NA	NA	NA	NA	NA	NA	NA	NA	NA	1	NA	NA	NA	NA	NA	NA	NA	NA	NA	NA	NA	NA	NA	NA	NA	NA	NA	NA	NA	NA	NA	NA	NA	NA	NA	NA	NA
AMY1C	1	1	1	NA	NA	0.547	NA	NA	1	NA	NA	NA	1	NA	1	0.561	0.726	0.795	NA	0.283	NA	1	NA	NA	NA	NA	NA	NA	NA	NA	NA	NA	NA	NA	NA	NA	NA	NA	NA	NA	NA	NA	NA	NA	NA	NA	NA	NA
AMY2A	1	0.744	1	NA	1	NA	1	NA	NA	NA	NA	NA	1	NA	NA	1	1	0.133	NA	1	1	1	NA	NA	NA	NA	NA	NA	1	NA	NA	NA	NA	NA	NA	1	NA	NA	NA	NA	NA	NA	NA	NA	NA	NA	NA	NA
AMY2B	1	1	NA	NA	1	1	NA	1	1	NA	1	1	1	NA	NA	1	1	0.67	NA	1	1	1	1	1	1	NA	NA	NA	1	1	1	1	1	1	1	0.316	1	1	1	1	NA	1	1	1	NA	1	1	1
AMZ1	1	1	1	1	1	1	1	1	1	1	1	1	1	1	1	1	1	1	1	1	1	NA	0.709	NA	NA	NA	1	NA	NA	1	NA	NA	1	1	NA	1	1	1	1	NA	NA	0.581	0.625	NA	1	1	1	0.987
AMZ2	1	1	NA	1	1	1	1	1	1	1	NA	NA	1	1	1	1	1	1	1	1	1	1	1	1	1	NA	1	1	NA	1	NA	1	1	1	1	1	1	1	1	1	NA	1	1	1	1	1	1	1
ANAPC1	1	0.503	0.708	1	1	1	NA	NA	NA	NA	NA	1	NA	1	NA	1	1	NA	1	1	NA	1	NA	1	1	0.781	1	1	1	1	1	1	1	1	1	1	1	NA	NA	1	NA	1	NA	NA	1	1	1	1
ANAPC10	1	1	NA	1	1	1	1	1	1	1	1	1	1	1	NA	1	1	1	1	1	1	1	1	1	1	1	1	1	1	1	1	1	1	1	1	1	1	1	1	1	NA	NA	1	1	1	1	1	NA
ANAPC11	1	1	1	1	1	1	1	1	1	1	1	1	1	1	1	1	1	1	1	1	1	NA	1	1	NA	1	1	1	1	1	1	1	1	1	1	1	1	1	1	1	1	1	NA	1	NA	1	NA	1
ANAPC13	1	1	1	1	1	1	1	1	1	1	NA	1	1	1	1	1	1	NA	1	1	NA	1	1	NA	1	1	1	1	1	1	1	1	1	1	1	1	1	1	1	1	1	1	1	1	1	1	1	NA
ANAPC15	NA	1	0.813	1	1	1	1	1	0.839	0.560	NA	0.780	0.586	0.777	0.555	0.777	NA	0.780	1	0.613	0.613	0.668	0.728	0.602	0.602	0.610	0.596	0.845	0.845	0.845	0.845	0.845	0.775	0.880	0.829	0.555	0.641	0.555	0.555	0.775	0.775	0.736	0.791	0.791	0.648	NA	NA	NA
ANAPC16	1	1	1	1	1	1	1	1	1	1	1	1	1	1	1	1	1	1	1	1	1	1	1	1	1	1	1	1	1	1	1	1	1	1	1	1	1	1	1	1	1	1	1	1	1	0.976	0.976	0.976
ANAPC2	NA	1	1	1	NA	1	1	1	1	1	NA	1	1	1	1	1	1	1	1	1	1	NA	NA	1	0.866	0.803	1	NA	NA	NA	NA	0.709	NA	1	NA	1	1	1	1	1	1	1	0.799	NA	NA	1	1	1
ANAPC4	1	1	NA	NA	1	1	1	1	1	1	1	1	1	NA	0.938	1	1	1	1	1	1	1	NA	1	1	NA	1	1	1	1	1	0.988	1	1	0.738	1	1	1	NA	1	NA	1	1	1	NA	1	1	1
ANAPC5	1	1	1	1	1	1	1	1	1	1	NA	0.635	NA	1	1	1	1	1	1	1	1	1	1	NA	1	NA	1	1	1	1	1	1	1	1	1	1	1	1	1	1	NA	1	0.787	1	1	1	NA	1
ANAPC7	1	1	0.892	1	1	NA	NA	1	0.966	1	0.961	0.972	0.977	1	1	1	1	0.955	0.978	1	0.979	0.979	1	0.769	1	0.953	0.953	0.961	1	NA	1	1	0.922	1	1	1	1	1	NA	1	1	1	0.759	1	1	1	NA	1
ANG	1	1	1	1	1	1	1	1	1	1	1	1	1	1	1	1	1	1	NA	NA	0.500	1	1	NA	1	1	1	0.686	1	1	1	0.635	1	1	1	0.402	0.604	1	0.566	1	1	1	1	0.381	1	0.381	0.501	1
ANGEL1	1	1	1	1	1	1	1	1	1	1	1	1	1	1	1	1	1	1	1	1	1	1	1	1	1	1	1	1	1	1	1	NA	1	1	1	1	1	1	1	1	1	1	1	1	1	1	1	1
ANGEL2	1	1	1	1	1	1	1	1	1	1	1	1	1	1	1	1	0.968	1	1	1	1	1	1	1	1	1	1	1	1	1	1	1	1	1	1	1	1	1	1	1	NA	1	1	1	1	1	1	1
ANGPT1	1	0.623	1	1	1	1	1	1	1	1	NA	1	1	1	1	1	1	1	1	1	1	1	1	1	1	NA	1	1	1	NA	1	1	1	1	1	1	1	1	NA	1	NA	1	0.803	1	1	1	1	1
ANGPT2	1	1	1	1	1	1	1	1	1	1	1	1	1	1	1	1	1	1	1	1	1	1	1	1	1	1	1	1	1	1	1	0.89	1	1	1	1	1	1	1	1	1	1	1	NA	NA	1	1	1
ANGPT4	0.663	1	1	1	1	1	0.692	1	1	0.552	1	NA	1	1	1	1	1	1	1	1	1	1	1	NA	NA	1	1	1	1	1	NA	NA	1	1	1	1	1	1	1	1	1	1	NA	NA	1	1	1	1
ANGPTL1	1	1	1	1	1	1	1	1	1	1	1	1	1	1	1	1	1	1	1	1	1	1	1	1	1	1	1	1	1	1	1	1	1	1	1	1	1	1	1	1	1	1	1	1	1	1	1	1
ANGPTL2	1	1	1	1	1	1	1	1	1	1	1	1	1	1	1	1	1	1	1	1	1	1	1	1	NA	NA	1	NA	1	1	NA	NA	1	1	1	1	1	1	1	NA	NA	1	0.543	1	NA	1	1	1
ANGPTL3	1	1	1	1	1	NA	1	1	1	1	1	1	1	1	1	0.986	0.988	1	1	NA	1	1	1	1	1	NA	1	NA	1	1	1	1	1	1	1	1	1	1	NA	NA	NA	0.990	0.990	0.990	1	1	1	1
ANGPTL4	NA	1	1	1	NA	NA	1	1	1	1	NA	1	1	1	1	1	1	1	1	1	1	1	1	NA	1	NA	1	1	1	1	1	NA	NA	1	1	0.976	1	1	1	1	1	1	NA	NA	NA	1	1	1
ANGPTL5	1	0.746	1	0.812	1	NA	1	1	NA	1	1	1	1	0.357	1	0.235	0.207	1	0.641	1	1	1	1	1	1	NA	1	1	1	1	1	1	1	1	1	1	1	1	1	1	NA	1	1	1	0.187	1	1	1
ANGPTL6	1	1	1	NA	1	1	1	1	1	NA	NA	1	1	1	NA	1	1	0.711	1	1	1	NA	1	1	NA	1	1	NA	NA	1	NA	1	NA	NA	1	1	1	1	1	NA	1	NA	0.72	NA	1	1	1	1
ANGPTL7	1	1	1	1	1	1	1	1	1	1	1	1	1	1	1	1	1	1	1	1	1	1	1	1	1	1	1	1	1	1	1	1	1	1	1	1	1	1	1	1	1	1	1	1	1	1	1	1
ANHX	NA	1	0.736	1	1	1	1	1	NA	0.736	1	1	NA	NA	NA	NA	NA	NA	NA	NA	NA	1	NA	NA	NA	NA	1	1	1	1	1	1	NA	NA	NA	NA	NA	NA	NA	NA	NA	NA	NA	NA	NA	NA	NA	NA
ANK1	1	1	1	1	0.867	0.660	1	1	1	1	1	0.963	1	1	1	1	NA	1	1	1	0.951	NA	1	1	NA	1	1	1	NA	1	NA	0.591	1	1	1	1	1	1	NA	1	1	1	1	0.952	NA	0.960	NA	0.844
ANK2	1	1	1	0.529	0.59	0.59	0.59	0.59	0.575	1	NA	1	1	0.959	1	1	0.783	1	1	1	1	1	1	1	1	NA	1	1	NA	NA	0.641	NA	1	1	1	1	1	1	1	NA	NA	NA	NA	NA	1	1	1	NA
ANK3	NA	0.994	1	1	1	NA	1	1	NA	NA	1	1	NA	1	1	1	NA	NA	1	0.560	1	1	1	1	1	NA	1	NA	NA	NA	1	1	1	1	1	1	1	1	NA	1	NA	NA	NA	1	1	1	1	1
ANKAR	1	0.581	1	0.798	1	0.872	1	1	NA	1	NA	1	1	1	1	NA	0.812	0.425	0.832	NA	1	NA	1	1	1	NA	1	0.885	1	1	1	1	1	1	1	NA	NA	1	NA	1	1	NA	1	1	1	1	1	1
ANKDD1A	1	1	1	1	1	1	1	1	NA	NA	1	1	1	1	1	1	1	1	1	NA	1	1	NA	1	1	NA	0.485	0.515	NA	NA	NA	NA	1	1	1	1	1	1	1	1	NA	1	NA	1	1	1	0.783	1
ANKDD1B	1	1	1	1	1	1	1	1	1	1	0.428	0.980	1	1	0.284	1	1	1	1	0.694	1	0.948	0.939	0.514	1	NA	0.28	0.22	0.244	0.503	0.578	0.605	1	1	1	0.282	1	0.848	0.981	1	1	0.440	0.409	0.409	0.441	1	1	0.254
ANKEF1	1	1	NA	1	1	1	1	1	1	1	1	NA	1	1	1	1	1	1	1	1	1	1	1	1	1	NA	1	1	1	1	1	1	1	1	1	1	1	1	NA	1	NA	1	1	1	1	1	NA	1
ANKFN1	1	1	NA	1	1	1	1	1	1	1	1	1	1	1	1	1	0.532	1	1	1	1	1	1	1	1	NA	1	1	NA	1	1	1	1	1	1	1	1	1	NA	1	NA	1	NA	1	1	1	1	1
ANKFY1	1	1	1	1	1	0.571	1	1	1	1	1	1	1	1	1	1	1	1	1	1	1	0.889	NA	1	1	1	1	1	1	NA	1	1	1	1	1	1	1	1	NA	1	NA	1	1	1	1	NA	1	1
ANKH	1	1	1	1	1	1	1	1	1	1	1	1	1	1	1	1	NA	1	1	1	1	1	1	1	1	NA	1	1	1	1	1	1	0.97	1	1	1	1	1	1	1	1	1	1	1	NA	1	1	1
ANKHD1	NA	1	NA	1	1	NA	1	1	1	1	1	1	1	1	NA	0.969	1	NA	1	NA	1	0.935	NA	1	1	NA	1	1	1	0.99	1	1	1	1	1	1	1	1	1	1	NA	1	1	1	1	NA	1	1
ANKHD1_EIF4EBP3	NA	1	NA	1	1	NA	1	1	0.999	1	1	1	1	1	NA	0.942	1	NA	1	NA	1	0.937	NA	1	1	NA	0.999	0.999	1	0.99	1	1	1	0.999	1	1	1	1	1	1	NA	1	1	1	1	NA	1	1
ANKIB1	1	1	1	1	NA	0.867	1	1	1	1	1	1	NA	1	1	1	1	1	1	1	1	1	1	1	1	1	1	1	NA	0.654	1	1	1	1	1	1	1	1	1	1	1	1	1	NA	1	1	NA	1
ANKK1	0.551	0.551	0.351	0.291	0.387	0.429	0.221	0.456	NA	0.997	1	0.167	0.255	0.262	1	0.963	0.586	1	1	1	0.313	0.232	0.466	0.421	1	NA	0.960	0.960	0.272	0.408	0.408	0.27	1	1	1	1	0.174	0.463	0.345	1	NA	1	1	NA	0.237	0.472	0.649	1
ANKLE1	1	1	1	1	1	1	1	1	0.967	NA	0.449	0.881	1	0.485	0.422	0.921	0.923	NA	0.691	0.941	1	NA	1	1	NA	1	1	NA	NA	0.993	0.993	0.773	0.946	1	1	0.927	1	0.963	1	0.845	0.845	1	NA	0.925	0.552	1	0.994	1
ANKLE2	NA	NA	NA	1	1	1	1	0.968	1	NA	1	NA	1	1	1	1	1	1	1	1	NA	1	1	1	0.968	0.499	1	1	1	1	1	1	1	1	1	1	1	1	1	0.986	NA	1	NA	1	1	1	1	1
ANKMY1	NA	1	1	1	1	1	1	1	NA	1	NA	1	1	1	1	1	1	1	0.985	1	1	NA	0.992	NA	NA	0.155	NA	0.181	NA	NA	NA	0.532	1	1	1	1	1	1	NA	NA	NA	1	1	NA	NA	1	1	0.992
ANKMY2	1	1	1	1	1	0.572	1	1	1	1	1	1	1	1	1	1	1	1	1	0.946	1	1	1	1	1	0.912	1	1	1	1	1	1	1	1	1	1	1	1	1	1	1	1	1	1	1	1	1	1
ANKRA2	1	1	1	1	1	1	1	1	1	1	1	1	1	1	1	1	1	1	1	1	1	1	1	1	1	NA	1	1	1	1	1	1	1	1	1	1	1	1	NA	1	NA	1	1	1	1	1	1	1
ANKRD1	1	0.628	1	1	1	1	1	1	1	1	1	1	1	1	1	1	1	1	1	1	1	1	1	1	1	NA	1	NA	1	1	1	1	1	1	1	1	1	1	1	1	NA	1	1	1	1	1	1	1
ANKRD10	1	1	1	1	1	1	1	0.953	1	1	1	1	1	1	1	1	1	1	0.963	1	1	NA	1	NA	NA	NA	1	1	NA	1	1	NA	1	1	1	1	1	1	NA	1	NA	1	1	1	NA	1	1	0.755
ANKRD11	NA	0.849	1	NA	1	1	1	1	NA	1	1	1	NA	1	1	1	1	1	1	1	1	NA	0.560	NA	NA	NA	1	NA	NA	1	NA	NA	1	1	NA	1	1	1	NA	1	NA	1	1	0.968	NA	1	1	1
ANKRD12	1	0.52	NA	1	1	1	1	1	1	1	NA	1	1	1	0.526	1	NA	1	1	1	1	1	1	0.545	1	0.511	1	1	1	1	1	1	1	1	0.609	1	1	1	1	1	0.798	1	1	1	1	0.523	1	1
ANKRD13A	1	0.51	1	1	1	1	1	1	1	NA	1	NA	1	1	1	1	1	NA	1	1	1	1	1	1	1	NA	1	1	1	1	1	1	1	1	1	1	1	1	NA	1	1	1	1	0.998	1	1	NA	1
ANKRD13B	0.988	1	1	NA	1	1	1	1	1	1	NA	1	1	1	1	1	1	1	1	1	1	NA	1	1	1	0.986	1	1	NA	1	1	NA	1	1	1	1	1	1	1	1	1	1	NA	1	1	1	1	1
ANKRD13C	1	1	1	1	1	NA	1	1	1	NA	NA	NA	1	1	1	1	1	1	1	1	NA	1	NA	1	1	NA	1	1	1	1	1	NA	1	1	1	NA	1	1	NA	1	NA	NA	NA	NA	1	0.862	1	1
ANKRD13D	1	1	1	1	1	1	1	1	1	1	1	1	1	1	1	1	1	1	1	1	1	NA	0.329	1	1	0.790	1	1	NA	1	NA	NA	1	1	1	1	1	1	1	1	NA	1	1	1	NA	1	1	0.6
ANKRD16	1	NA	1	NA	1	1	1	1	NA	NA	NA	NA	1	1	1	1	1	1	1	1	1	0.6	0.477	NA	NA	1	1	NA	NA	1	1	NA	1	NA	NA	1	NA	1	NA	NA	NA	1	NA	1	1	1	1	1
ANKRD17	1	NA	1	1	NA	1	1	1	1	1	1	1	1	1	1	1	1	1	1	0.867	1	1	NA	1	1	NA	1	NA	1	1	1	1	1	1	1	1	1	1	1	1	NA	1	1	1	1	1	1	1
ANKRD18A	1	NA	0.357	NA	NA	NA	NA	NA	NA	NA	NA	NA	NA	NA	NA	NA	NA	NA	NA	NA	NA	NA	NA	NA	NA	NA	NA	NA	NA	NA	NA	NA	NA	NA	NA	NA	NA	NA	NA	NA	NA	NA	NA	NA	NA	NA	NA	NA
ANKRD18B	1	NA	NA	NA	NA	NA	NA	NA	NA	NA	NA	NA	NA	NA	NA	NA	NA	NA	NA	NA	NA	NA	NA	NA	NA	NA	NA	NA	NA	NA	NA	NA	NA	NA	NA	NA	NA	NA	NA	NA	NA	NA	NA	NA	NA	NA	NA	NA
ANKRD2	1	1	1	1	1	1	1	1	1	1	NA	1	1	1	1	1	1	1	1	1	1	1	1	1	1	0.545	1	1	1	1	1	1	1	1	1	1	1	1	1	1	NA	0.981	0.621	1	1	1	1	1
ANKRD20A1	NA	0.397	0.328	0.261	0.327	0.431	NA	NA	NA	NA	NA	NA	NA	NA	NA	NA	NA	NA	NA	NA	NA	NA	NA	NA	NA	NA	NA	NA	1	NA	NA	1	NA	0.990	NA	0.579	NA	NA	NA	0.621	NA	NA	NA	NA	0.73	NA	NA	NA
ANKRD20A2	NA	NA	NA	NA	NA	NA	NA	NA	NA	NA	NA	NA	NA	NA	NA	NA	NA	NA	NA	NA	NA	NA	NA	NA	NA	NA	NA	NA	NA	NA	NA	NA	NA	NA	NA	NA	NA	NA	NA	NA	NA	NA	NA	NA	NA	NA	NA	NA
ANKRD20A3	NA	NA	NA	NA	NA	NA	NA	NA	NA	NA	NA	NA	NA	NA	NA	NA	NA	NA	NA	NA	NA	NA	NA	NA	NA	NA	NA	NA	NA	NA	NA	NA	NA	NA	NA	NA	NA	NA	NA	NA	NA	NA	NA	NA	NA	NA	NA	NA
ANKRD20A4	NA	NA	NA	NA	NA	NA	NA	NA	NA	NA	NA	NA	NA	NA	NA	NA	NA	NA	NA	NA	NA	NA	NA	NA	NA	NA	NA	NA	NA	NA	NA	NA	NA	NA	NA	NA	NA	NA	NA	NA	NA	NA	NA	NA	NA	NA	NA	NA
ANKRD22	1	1	NA	1	1	1	1	1	1	1	1	1	1	1	1	1	1	1	1	1	1	1	1	1	1	NA	1	1	1	1	1	1	1	1	1	1	1	1	1	1	NA	1	1	1	1	1	1	1
ANKRD23	1	1	1	1	0.742	1	1	1	1	1	1	1	1	1	1	1	1	1	0.788	1	1	1	1	NA	1	0.447	0.447	0.442	1	1	1	1	1	0.874	1	1	1	0.464	0.557	0.592	0.592	1	0.68	1	1	1	0.286	1
ANKRD24	NA	NA	1	0.758	0.758	1	0.758	0.758	NA	1	NA	1	NA	NA	0.681	NA	NA	0.630	1	NA	1	NA	NA	NA	NA	0.635	0.632	NA	NA	1	NA	NA	NA	0.614	NA	1	NA	1	1	NA	NA	1	NA	NA	1	1	0.627	1
ANKRD26	1	0.785	NA	1	1	NA	1	1	0.739	NA	1	1	NA	NA	0.867	0.748	NA	0.863	0.467	NA	0.301	NA	0.686	NA	NA	NA	1	1	0.980	NA	0.844	NA	NA	NA	NA	NA	NA	NA	NA	NA	0.233	NA	NA	0.859	NA	1	NA	NA
ANKRD27	1	1	0.516	1	1	NA	1	1	1	NA	1	1	1	1	1	1	1	1	NA	0.935	1	1	1	0.990	0.990	0.623	1	1	1	1	1	1	1	1	1	NA	NA	1	NA	0.579	NA	0.933	1	1	NA	0.950	1	0.971
ANKRD28	1	1	1	1	1	NA	1	1	1	1	1	NA	1	1	1	1	1	1	1	1	1	1	1	NA	1	0.656	1	1	1	1	NA	1	1	1	1	1	1	1	1	1	1	1	1	1	1	1	1	1
ANKRD29	1	1	1	1	1	NA	1	1	1	1	NA	1	1	1	NA	1	NA	1	1	1	1	1	1	1	NA	NA	1	1	1	1	1	NA	1	0.994	1	1	1	1	1	1	1	1	NA	1	1	1	1	1
ANKRD30A	1	NA	NA	NA	NA	NA	NA	NA	NA	NA	NA	NA	NA	NA	NA	NA	NA	NA	NA	NA	NA	NA	NA	NA	NA	NA	NA	NA	NA	NA	NA	NA	NA	NA	NA	NA	NA	NA	NA	NA	NA	NA	NA	NA	NA	NA	NA	NA
ANKRD30B	NA	NA	NA	NA	NA	NA	NA	NA	NA	NA	NA	NA	NA	NA	NA	NA	NA	NA	NA	NA	NA	NA	NA	NA	NA	NA	NA	NA	NA	NA	NA	NA	NA	NA	NA	NA	NA	NA	NA	NA	NA	NA	NA	NA	NA	NA	NA	NA
ANKRD30BL	0.456	NA	0.772	NA	NA	NA	1	NA	NA	NA	NA	NA	NA	NA	NA	NA	NA	NA	NA	NA	NA	NA	NA	NA	NA	NA	NA	NA	NA	NA	NA	NA	NA	NA	NA	NA	NA	NA	NA	NA	NA	NA	NA	NA	NA	NA	NA	NA
ANKRD31	1	1	NA	1	1	NA	1	NA	1	1	1	1	0.967	0.962	0.967	0.603	0.493	0.896	0.621	0.632	NA	0.963	0.797	0.507	0.970	NA	0.970	0.970	0.969	0.969	NA	0.969	0.964	NA	0.883	0.969	NA	0.943	1	0.970	NA	NA	0.969	NA	0.963	1	0.785	0.432
ANKRD32	1	1	1	NA	1	1	1	1	1	1	NA	1	1	1	1	1	1	1	1	0.995	0.993	1	NA	1	1	0.754	1	1	0.722	0.722	0.722	0.722	1	1	1	1	1	1	1	1	1	1	1	1	1	NA	1	1
ANKRD33	1	1	1	1	1	1	0.847	1	NA	1	NA	1	0.847	0.814	0.939	0.901	0.829	0.245	0.648	0.836	0.836	0.811	0.972	1	NA	1	1	1	NA	1	NA	NA	1	1	1	0.829	0.939	0.935	0.935	0.895	NA	0.814	0.576	1	0.811	0.935	0.935	0.26
ANKRD33B	1	NA	NA	NA	NA	NA	1	1	NA	NA	NA	1	NA	1	1	1	1	1	1	NA	1	1	NA	NA	NA	NA	1	NA	NA	1	NA	NA	1	1	NA	1	NA	1	NA	NA	NA	1	NA	NA	NA	NA	NA	NA
ANKRD34A	NA	0.825	1	1	1	1	1	1	1	1	1	1	1	1	1	1	1	1	1	1	1	1	1	1	NA	NA	1	1	1	1	1	0.827	1	1	1	0.614	NA	1	1	1	1	1	NA	1	1	1	1	1
ANKRD34B	1	1	1	1	1	1	1	1	1	1	1	1	NA	1	1	1	1	1	1	1	NA	1	1	1	1	1	1	1	1	1	1	1	1	1	1	1	1	1	1	1	NA	1	1	1	1	1	1	1
ANKRD34C	1	1	1	1	1	1	1	1	1	1	1	1	1	1	1	1	1	1	1	0.724	1	1	1	1	1	1	1	1	1	1	1	1	1	1	1	1	1	1	1	NA	NA	NA	NA	NA	NA	1	1	1
ANKRD35	NA	1	1	1	1	1	1	1	1	NA	1	1	1	1	1	1	1	1	1	1	1	1	1	1	NA	1	1	1	NA	1	1	0.751	1	1	NA	1	1	1	NA	1	1	1	0.819	1	NA	1	0.592	1
ANKRD36	NA	NA	NA	NA	NA	NA	NA	NA	NA	NA	NA	NA	NA	NA	NA	NA	NA	NA	NA	NA	NA	NA	NA	NA	NA	NA	NA	NA	NA	NA	NA	NA	NA	NA	NA	NA	NA	NA	NA	NA	NA	NA	NA	NA	NA	NA	NA	NA
ANKRD36B	NA	NA	NA	NA	NA	NA	NA	NA	NA	NA	NA	NA	NA	NA	NA	NA	NA	NA	NA	NA	NA	NA	NA	NA	NA	NA	NA	NA	NA	NA	NA	NA	NA	NA	NA	NA	NA	NA	NA	NA	NA	NA	NA	NA	NA	NA	NA	NA
ANKRD36C	NA	NA	NA	NA	NA	NA	NA	NA	NA	NA	NA	NA	NA	NA	NA	NA	NA	NA	NA	NA	NA	NA	NA	NA	NA	NA	NA	NA	NA	NA	NA	NA	NA	NA	NA	NA	NA	NA	NA	NA	NA	NA	NA	NA	NA	NA	NA	NA
ANKRD37	1	1	1	1	1	1	1	1	1	1	1	0.809	1	1	1	1	1	1	0.994	1	0.998	1	1	1	1	1	1	1	1	1	1	1	1	1	1	1	1	1	NA	1	1	1	1	1	1	0.56	0.901	1
ANKRD39	1	1	1	1	1	1	1	1	1	1	1	NA	1	1	1	1	1	1	1	1	1	1	1	1	1	1	1	1	0.886	1	1	1	1	1	1	1	1	1	1	1	1	1	1	1	1	NA	1	1
ANKRD40	1	1	1	1	1	1	1	1	1	1	1	1	1	1	1	1	1	1	1	1	1	1	1	1	1	0.703	1	1	1	1	1	1	1	1	1	1	1	1	NA	1	NA	1	1	1	1	1	1	1
ANKRD42	1	1	1	1	1	1	1	1	1	1	1	1	1	1	NA	1	1	1	1	1	NA	1	1	1	1	NA	1	1	1	1	1	1	1	1	1	1	1	1	NA	1	NA	NA	1	1	1	1	1	1
ANKRD44	1	1	1	1	1	NA	1	1	1	1	NA	1	1	1	1	1	1	1	1	1	NA	1	NA	1	1	NA	NA	1	1	1	1	1	1	1	1	1	1	1	NA	1	1	1	1	1	1	1	1	1
ANKRD45	1	1	1	1	1	1	1	1	1	1	0.831	0.940	0.948	0.948	0.948	0.948	0.948	NA	0.924	NA	NA	0.948	0.949	0.944	0.944	NA	0.944	0.944	0.944	0.944	0.944	0.944	0.948	NA	0.948	0.948	0.948	0.948	0.948	0.948	0.948	NA	0.948	0.948	0.948	0.948	NA	0.948
ANKRD46	1	1	1	1	1	1	1	1	1	1	1	1	1	1	1	1	1	1	1	1	1	1	1	1	1	NA	1	1	1	1	1	1	1	1	1	1	1	1	1	1	1	1	1	1	1	1	1	1
ANKRD49	1	1	1	0.626	1	1	1	1	1	1	1	1	1	1	1	1	1	1	1	NA	0.262	1	1	1	0.989	1	1	1	1	1	1	1	1	1	0.713	1	1	1	1	1	1	1	1	1	NA	1	NA	1
ANKRD50	1	1	NA	1	1	1	1	NA	1	1	NA	1	1	1	1	1	1	NA	1	1	1	1	1	1	1	NA	1	1	NA	1	NA	1	1	1	1	1	1	1	NA	1	NA	1	1	1	NA	1	1	1
ANKRD52	1	1	1	1	1	1	1	1	1	1	1	1	1	1	1	1	1	1	1	1	1	1	1	1	1	0.683	1	1	1	1	NA	1	1	1	1	1	1	1	1	1	1	NA	1	1	NA	1	1	1
ANKRD53	1	1	1	0.937	0.937	0.937	0.937	0.937	0.69	0.719	NA	0.716	0.747	0.748	0.835	0.793	0.930	0.342	0.433	0.71	0.833	0.987	0.907	0.902	0.645	0.783	0.783	0.885	0.652	0.651	0.64	0.652	0.883	0.768	0.727	0.858	0.834	0.681	0.771	0.734	0.930	0.689	NA	0.641	0.6	0.915	0.689	0.988
ANKRD54	1	NA	1	NA	1	NA	NA	1	1	NA	NA	1	1	1	1	1	1	1	1	1	1	1	1	NA	NA	NA	1	1	NA	1	NA	NA	1	1	1	1	1	1	1	1	1	1	NA	1	1	1	1	1
ANKRD55	1	1	1	NA	0.562	1	1	1	1	1	NA	1	1	1	1	1	1	1	0.995	1	NA	1	1	1	1	NA	1	1	1	1	NA	1	1	1	1	1	1	1	NA	0.785	1	NA	NA	NA	1	1	1	1
ANKRD6	1	1	1	1	1	1	1	1	1	1	1	1	1	NA	0.996	0.996	0.996	NA	1	1	1	1	1	1	1	NA	1	1	1	1	1	1	1	1	1	1	1	1	NA	1	NA	1	1	1	1	1	1	1
ANKRD60	1	NA	NA	NA	NA	1	1	1	NA	NA	NA	0.988	0.852	0.847	0.847	1	0.793	0.976	0.744	NA	1	NA	NA	NA	NA	0.465	0.914	NA	NA	1	NA	1	NA	NA	NA	1	NA	0.983	NA	0.809	NA	0.923	NA	NA	NA	NA	NA	1
ANKRD61	1	1	1	1	1	1	1	0.992	1	1	1	1	1	1	1	1	1	1	1	1	1	1	0.990	1	1	0.475	0.64	0.809	1	1	1	0.606	1	1	1	1	1	1	1	1	1	1	1	1	1	1	1	1
ANKRD62	1	1	NA	NA	1	NA	1	NA	NA	NA	NA	NA	NA	NA	NA	NA	NA	NA	NA	NA	NA	NA	NA	NA	NA	NA	NA	NA	NA	NA	NA	NA	NA	NA	NA	0.727	NA	NA	NA	1	NA	NA	NA	NA	NA	NA	NA	NA
ANKRD63	1	NA	1	NA	NA	1	1	1	NA	NA	NA	1	1	1	1	1	1	1	1	NA	1	NA	1	NA	NA	NA	1	NA	NA	1	NA	NA	NA	NA	1	1	1	1	NA	1	NA	1	NA	NA	1	1	1	1
ANKRD65	NA	NA	1	NA	NA	1	1	NA	NA	NA	0.348	NA	0.977	0.931	0.931	0.936	0.936	0.937	1	NA	NA	NA	NA	NA	NA	0.375	1	0.993	NA	0.993	NA	NA	NA	NA	NA	0.936	NA	0.941	NA	NA	NA	NA	NA	NA	NA	0.981	NA	1
ANKRD66	1	1	1	0.823	0.823	0.831	0.831	0.823	0.879	0.951	0.881	0.816	0.877	NA	0.794	0.792	0.792	0.794	1	0.76	0.847	1	0.8	0.798	0.853	0.415	0.415	0.794	0.853	NA	0.853	NA	0.815	0.814	0.798	0.788	0.788	0.798	0.798	1	NA	0.798	0.798	0.929	0.853	0.82	1	NA
ANKRD7	1	1	NA	0.871	0.871	0.871	0.871	0.871	1	0.871	0.29	0.871	0.871	0.238	0.837	0.837	0.837	0.238	NA	0.377	NA	0.871	0.871	1	1	NA	1	0.837	0.837	0.25	0.497	0.537	0.265	0.387	NA	NA	NA	NA	NA	0.837	0.837	1	1	1	0.871	0.603	0.837	0.871
ANKRD9	1	NA	1	NA	NA	NA	1	NA	1	1	NA	1	1	1	1	1	1	1	1	1	1	NA	NA	NA	1	1	1	1	NA	1	NA	NA	NA	NA	NA	1	NA	1	1	NA	NA	NA	NA	NA	NA	1	1	1
ANKS1A	1	1	1	1	1	1	1	1	1	1	1	1	1	1	1	1	1	1	NA	NA	1	1	NA	1	1	NA	1	1	NA	1	NA	0.892	NA	1	1	1	NA	1	1	1	NA	1	NA	NA	NA	1	1	1
ANKS1B	1	0.542	1	1	1	1	1	NA	1	1	NA	1	0.985	0.990	1	0.646	0.552	NA	0.981	0.998	1	0.980	0.993	NA	NA	NA	1	1	NA	1	1	1	0.997	0.991	0.981	0.992	0.980	0.980	NA	0.997	NA	NA	NA	0.988	0.984	0.988	NA	NA
ANKS3	NA	1	NA	1	1	1	1	1	1	1	1	1	1	1	1	1	1	1	1	1	1	NA	1	1	1	0.797	1	1	1	1	NA	0.489	1	1	1	1	1	1	NA	1	1	1	1	1	NA	1	1	1
ANKS4B	1	1	1	1	1	1	1	1	NA	1	1	1	1	1	1	1	1	1	1	1	1	1	1	1	1	1	1	1	1	1	1	1	1	1	1	1	1	1	1	NA	NA	1	1	1	1	1	1	1
ANKS6	1	1	0.576	NA	1	1	1	1	1	1	NA	1	1	1	1	1	1	NA	1	1	1	1	1	1	1	1	1	1	1	1	1	1	1	1	1	1	1	1	NA	1	NA	1	1	1	1	1	1	1
ANKUB1	1	1	1	1	1	1	1	1	1	1	1	1	1	1	0.167	1	1	1	1	1	1	1	1	1	1	1	0.82	0.838	1	1	1	1	1	1	1	0.409	1	1	1	1	NA	1	NA	1	1	1	1	1
ANKZF1	1	1	1	1	0.739	1	1	1	1	1	1	1	1	1	1	1	1	1	1	1	1	0.662	0.545	0.652	0.652	0.261	0.390	0.322	1	1	1	1	1	1	1	1	1	1	1	1	1	1	1	1	1	1	1	1
ANLN	1	1	NA	1	1	1	1	1	1	1	1	1	1	1	1	1	0.912	NA	1	1	1	1	1	1	1	0.895	1	1	1	1	1	1	1	1	1	1	1	1	1	1	1	1	NA	1	1	1	1	1
ANO1	NA	1	1	1	1	1	1	1	1	NA	NA	1	NA	1	1	1	1	1	1	1	1	NA	1	0.628	1	1	1	NA	0.993	1	NA	1	1	1	1	1	1	1	1	NA	1	1	0.601	NA	NA	1	NA	1
ANO10	1	0.853	1	1	1	1	1	1	1	1	1	1	1	1	1	1	1	1	0.983	1	1	1	1	1	1	NA	1	1	1	NA	0.609	1	1	1	1	1	1	1	1	1	NA	1	NA	1	1	1	1	1
ANO2	1	1	NA	1	NA	NA	1	1	0.998	1	1	NA	1	0.998	0.998	0.997	1	1	0.998	1	1	0.945	1	1	0.783	NA	1	0.935	0.998	0.998	0.998	0.998	1	1	1	1	1	NA	NA	1	NA	1	1	1	1	0.793	NA	1
ANO3	1	1	NA	1	1	NA	1	1	1	1	1	1	NA	1	NA	1	1	1	NA	1	1	1	1	1	1	NA	1	1	1	1	1	1	1	1	1	1	1	1	NA	1	NA	1	1	1	1	1	1	1
ANO4	1	0.484	NA	1	1	1	1	1	1	1	1	1	1	1	1	1	1	1	1	1	1	1	1	1	1	NA	1	1	1	1	1	1	1	1	1	1	1	1	1	1	NA	1	1	1	1	1	1	1
ANO5	NA	1	1	1	1	NA	1	1	1	1	NA	1	1	1	1	1	1	NA	1	1	NA	NA	1	1	1	NA	1	1	1	0.872	1	1	0.992	0.992	1	1	1	NA	1	1	1	1	0.660	0.761	NA	1	1	1
ANO6	1	1	1	1	1	1	1	1	1	1	1	1	1	1	1	1	1	1	1	1	1	0.997	1	NA	1	NA	1	1	1	1	1	1	1	1	1	1	1	1	NA	1	1	1	NA	1	1	1	1	1
ANO7	NA	NA	NA	NA	1	1	1	1	NA	NA	NA	NA	0.177	0.951	0.967	0.961	0.991	0.933	0.083	0.15	0.0660000000000001	0.0660000000000001	0.177	0.411	0.246	NA	0.245	0.437	0.248	0.532	NA	0.348	NA	0.98	0.983	1	0.980	0.246	NA	0.224	NA	0.945	0.574	0.942	NA	0.958	0.958	1
ANO8	NA	NA	NA	NA	NA	1	1	0.941	1	1	NA	1	1	NA	NA	0.901	NA	1	1	NA	1	NA	1	NA	NA	0.522	1	NA	NA	NA	NA	0.356	1	1	NA	0.981	1	1	1	1	1	1	0.61	1	1	1	NA	1
ANO9	NA	NA	NA	NA	NA	NA	0.61	1	1	NA	NA	1	0.956	0.958	0.956	0.956	0.956	0.956	0.956	0.956	0.956	NA	NA	0.956	NA	0.273	0.546	0.973	NA	NA	NA	NA	0.960	0.955	0.964	0.944	0.983	0.964	0.964	0.966	0.966	NA	0.802	NA	NA	NA	0.802	0.803
ANP32A	1	1	1	1	1	1	1	1	1	1	1	1	1	1	1	1	1	1	1	1	1	1	1	1	1	NA	0.917	1	1	1	1	1	1	1	1	1	1	1	NA	1	1	1	1	NA	1	NA	1	1
ANP32B	1	1	1	0.752	1	1	1	1	1	NA	1	1	1	NA	NA	0.763	0.708	0.607	1	1	1	1	1	1	1	NA	1	1	1	NA	1	1	1	1	1	1	1	1	1	1	1	1	1	1	1	1	1	1
ANP32D	0.516	0.516	0.922	0.500	0.500	0.500	1	1	NA	NA	NA	NA	NA	NA	NA	NA	NA	NA	NA	NA	NA	NA	NA	NA	NA	NA	NA	NA	NA	NA	NA	NA	NA	NA	NA	NA	NA	NA	NA	NA	NA	NA	NA	NA	NA	NA	NA	NA
ANP32E	1	1	1	1	1	1	1	1	1	NA	1	1	1	NA	0.878	0.878	0.878	1	1	1	NA	1	1	1	1	1	1	1	1	0.936	1	1	1	1	1	1	1	1	1	1	1	1	1	1	1	1	1	1
ANPEP	1	1	NA	NA	1	1	1	1	1	1	1	1	1	1	0.941	1	1	1	1	1	1	NA	0.935	1	1	1	1	1	NA	1	0.555	NA	1	1	NA	1	1	1	1	1	1	NA	0.544	1	0.946	1	0.937	1
ANTXR1	1	1	NA	0.929	1	1	1	1	1	1	NA	1	1	1	NA	1	1	1	1	1	1	1	NA	1	1	NA	1	1	1	1	0.938	1	0.993	1	1	1	1	1	NA	1	NA	1	1	1	1	1	1	NA
ANTXR2	1	1	1	1	1	1	1	1	1	1	1	1	1	1	1	1	1	1	1	1	1	1	1	1	1	NA	1	1	1	1	1	1	1	1	1	1	1	1	1	1	NA	1	NA	1	1	1	1	1
ANTXRL	NA	NA	0.482	NA	NA	NA	NA	0.881	NA	NA	1	NA	0.898	0.615	0.615	0.717	1	0.469	NA	1	0.982	0.895	NA	NA	0.872	NA	0.895	0.895	0.872	0.616	0.616	0.872	0.615	0.615	0.724	0.385	0.316	0.616	0.628	0.721	0.721	NA	0.968	0.881	NA	NA	NA	NA
ANXA1	1	1	1	1	1	1	1	1	1	1	NA	NA	1	1	1	1	1	1	1	1	1	1	1	1	1	NA	1	1	1	0.882	1	1	NA	1	1	1	1	1	NA	1	NA	1	1	0.846	1	1	NA	1
ANXA10	1	1	1	1	1	1	1	1	1	1	NA	1	1	1	1	1	1	1	1	1	NA	NA	NA	1	1	1	1	1	1	NA	1	1	NA	1	1	1	1	1	1	1	NA	1	1	1	1	1	1	1
ANXA11	NA	1	NA	1	1	1	1	1	0.444	1	1	NA	1	1	1	1	NA	1	1	1	1	NA	1	1	1	0.728	1	1	NA	NA	1	NA	1	1	1	1	1	1	1	1	1	1	1	1	1	1	1	1
ANXA13	1	1	1	1	1	1	1	1	1	1	1	1	1	1	1	0.532	1	1	1	1	1	1	1	1	1	NA	1	1	1	0.913	1	1	1	1	1	1	1	1	NA	1	NA	1	1	1	1	1	1	1
ANXA2	1	1	1	1	1	1	1	1	1	1	1	1	1	1	1	1	1	1	1	1	1	1	1	0.594	1	NA	NA	1	1	1	1	1	1	1	1	1	1	1	1	1	1	1	1	1	1	1	1	1
ANXA2R	1	1	1	NA	1	1	NA	1	1	1	NA	0.332	NA	NA	NA	NA	0.870	NA	NA	NA	NA	0.500	NA	NA	1	NA	0.726	NA	NA	NA	NA	NA	NA	NA	NA	0.427	0.348	1	NA	NA	NA	NA	NA	NA	NA	0.955	0.745	NA
ANXA3	1	1	1	1	1	1	1	1	1	1	1	NA	1	1	1	1	1	1	1	1	1	1	NA	1	1	NA	1	1	1	1	1	1	1	1	1	1	1	1	NA	1	NA	1	1	1	1	1	1	1
ANXA4	1	1	1	1	1	1	1	1	1	NA	1	1	1	NA	1	1	1	1	1	1	1	1	1	1	1	NA	1	1	1	1	1	1	1	1	1	1	NA	NA	1	1	1	1	1	1	1	1	NA	1
ANXA5	1	1	1	1	1	1	1	1	1	1	1	1	1	NA	1	1	1	1	1	1	1	1	1	1	1	NA	1	1	1	1	1	1	1	1	1	1	1	1	NA	1	NA	1	1	NA	NA	1	1	1
ANXA6	1	1	NA	NA	1	1	0.563	1	1	1	1	1	1	1	1	1	1	1	1	1	1	1	1	NA	1	1	1	1	1	1	NA	1	1	1	1	1	1	1	1	NA	NA	1	1	1	NA	1	1	1
ANXA7	1	1	1	1	1	1	1	1	1	NA	1	1	1	1	1	1	1	1	1	1	1	1	NA	0.69	0.69	1	1	1	1	1	1	1	1	0.823	1	1	1	1	1	1	1	1	1	1	1	1	1	1
ANXA8	1	1	1	1	1	1	1	0.541	NA	NA	NA	NA	NA	NA	NA	NA	NA	NA	NA	NA	NA	NA	NA	NA	NA	NA	NA	NA	NA	NA	NA	NA	NA	NA	NA	NA	NA	NA	NA	NA	NA	NA	NA	NA	NA	NA	NA	NA
ANXA8L1	1	NA	1	1	1	1	1	0.541	1	1	1	1	1	1	1	1	1	1	0.833	1	1	1	1	0.743	0.726	1	1	1	1	1	1	1	1	1	1	1	1	1	1	1	1	NA	NA	NA	1	NA	NA	NA
ANXA9	1	1	1	1	1	1	NA	1	1	1	NA	1	1	1	1	1	1	1	1	1	1	NA	1	1	1	0.211	0.121	0.211	1	1	1	1	1	1	1	1	1	1	1	1	1	1	1	1	NA	1	0.589	1
AOAH	1	1	1	1	1	0.918	1	1	1	1	NA	1	1	0.781	1	1	0.773	1	1	1	1	1	1	1	1	NA	1	1	1	1	1	1	1	1	1	1	1	1	NA	1	1	NA	1	1	1	1	1	NA
AOC1	1	1	1	1	1	1	1	1	1	1	NA	1	NA	1	1	1	1	0.712	1	1	1	1	NA	NA	1	NA	1	1	1	1	NA	1	1	1	1	1	1	1	NA	1	NA	1	NA	1	NA	1	1	1
AOC2	1	1	1	1	1	1	1	1	NA	1	0.348	1	NA	NA	1	1	0.181	1	0.186	0.22	0.322	1	1	1	1	0.795	NA	1	1	1	1	1	1	1	1	1	1	1	NA	1	NA	1	1	1	1	1	0.342	1
AOC3	1	1	1	0.578	1	1	1	1	1	1	1	1	NA	1	1	1	1	1	1	1	1	1	0.854	NA	1	1	NA	1	1	1	1	1	1	NA	1	1	1	1	NA	NA	NA	1	1	1	1	1	1	1
AOX1	0.950	1	NA	1	1	1	1	1	NA	1	1	1	1	NA	NA	1	1	1	1	1	1	NA	1	NA	1	NA	1	0.876	NA	1	1	1	NA	NA	0.308	0.231	NA	1	0.924	0.227	NA	NA	1	1	NA	1	1	1
AP000322.53	1	1	1	1	1	1	1	1	1	1	1	1	0.998	1	1	1	0.863	1	1	0.832	1	0.411	0.489	1	1	1	1	1	0.521	1	1	1	0.839	0.839	1	1	1	1	1	1	NA	0.967	NA	0.967	0.946	0.902	NA	1
AP000721.4	NA	1	1	1	1	1	1	1	0.422	0.422	NA	0.668	0.291	0.506	0.348	0.960	0.512	0.395	0.279	0.702	0.579	NA	NA	NA	NA	NA	NA	NA	NA	NA	NA	NA	NA	NA	NA	NA	NA	NA	NA	NA	NA	NA	NA	NA	NA	NA	NA	NA
AP000866.2	1	1	0.880	1	1	1	1	1	0.520	0.520	0.490	0.490	0.478	0.329	0.493	0.297	0.490	0.422	0.48	0.632	0.463	0.574	0.353	1	1	NA	0.887	0.843	0.934	0.647	0.647	0.934	0.500	0.814	0.662	0.912	0.385	0.934	0.934	0.868	0.909	0.477	1	1	0.603	0.490	0.843	NA
AP003419.11	1	1	1	1	1	1	1	1	1	1	1	1	1	1	1	1	1	1	1	1	1	1	1	1	1	NA	1	1	1	1	1	1	1	1	1	1	1	1	NA	1	1	1	1	1	1	1	1	1
AP005242.1	NA	NA	NA	NA	NA	NA	NA	NA	NA	NA	NA	NA	NA	NA	NA	NA	NA	NA	NA	NA	NA	NA	NA	NA	NA	NA	NA	NA	NA	NA	NA	NA	NA	NA	NA	NA	NA	NA	NA	NA	NA	NA	NA	NA	NA	NA	NA	NA
AP1AR	1	1	1	1	1	1	1	1	1	1	1	1	1	1	1	1	1	1	1	1	1	1	1	1	1	0.636	1	1	1	1	1	1	1	1	1	1	1	1	1	1	NA	1	1	1	1	1	1	NA
AP1B1	1	1	1	1	1	1	1	1	0.944	NA	1	1	1	1	1	1	1	1	1	1	1	NA	1	1	1	0.635	1	1	1	1	1	NA	1	NA	1	1	1	1	NA	1	NA	1	1	1	1	1	1	1
AP1G1	1	1	1	1	NA	NA	1	1	NA	1	1	1	1	1	1	1	0.364	1	1	1	1	1	1	1	1	NA	1	1	1	1	1	1	NA	1	1	1	1	1	1	1	NA	1	1	1	1	1	1	1
AP1G2	1	1	1	1	1	1	1	1	1	1	1	1	0.788	1	1	1	1	1	1	1	1	1	1	1	1	1	1	1	1	1	1	1	1	1	1	1	1	1	1	1	NA	1	1	1	1	0.915	0.435	1
AP1M1	1	1	1	1	1	1	1	1	1	1	1	1	1	1	1	1	1	1	1	1	1	NA	1	1	1	1	1	1	0.688	1	1	1	1	1	1	1	1	1	1	1	1	1	1	1	1	NA	1	1
AP1M2	1	1	NA	1	NA	1	NA	1	NA	NA	1	1	1	1	1	1	NA	1	1	1	1	NA	NA	0.636	1	1	1	1	1	1	1	1	1	1	1	1	1	1	1	1	1	1	1	0.526	1	1	1	1
AP1S1	1	1	1	1	1	1	1	1	1	1	NA	1	1	1	1	1	1	NA	1	1	1	1	1	1	1	NA	1	1	1	1	1	1	1	1	1	1	1	1	1	1	NA	1	1	1	1	1	1	1
AP1S2	NA	1	1	1	1	1	1	1	1	1	1	1	1	1	1	1	1	NA	1	1	NA	1	1	1	NA	NA	1	1	1	1	NA	1	1	1	1	1	1	1	1	1	1	1	1	1	1	1	1	1
AP1S3	1	1	1	1	1	1	1	1	1	1	1	1	1	1	1	1	1	1	1	1	NA	1	1	1	1	1	1	1	1	1	1	1	1	1	1	1	1	1	NA	1	NA	1	1	1	1	1	1	1
AP2A1	NA	1	NA	1	1	1	NA	1	1	NA	1	1	1	1	1	0.821	0.821	1	1	1	1	1	1	1	NA	NA	1	1	1	1	NA	0.541	1	1	1	1	1	1	1	1	NA	1	NA	1	NA	NA	1	1
AP2A2	1	1	NA	1	1	1	1	1	0.605	1	1	1	1	1	1	1	1	1	1	1	1	NA	NA	1	1	NA	1	0.988	NA	1	NA	NA	1	1	1	1	NA	1	1	NA	NA	1	NA	1	NA	1	1	1
AP2B1	1	1	1	0.801	1	NA	1	1	NA	1	NA	NA	1	1	1	1	1	1	1	1	NA	1	NA	1	1	0.841	NA	1	1	NA	1	0.965	1	1	1	1	1	1	NA	1	NA	NA	1	1	NA	1	1	1
AP2M1	1	1	1	1	1	1	1	1	1	1	1	1	1	1	1	1	1	1	1	1	1	1	1	1	1	0.953	1	1	1	1	1	1	1	1	1	1	1	1	NA	1	1	1	1	1	1	1	1	1
AP2S1	1	NA	1	1	1	1	NA	1	NA	NA	1	1	NA	1	1	1	1	1	1	1	1	NA	1	1	1	NA	1	1	1	1	1	1	1	1	NA	1	1	1	1	1	NA	1	1	NA	1	0.593	1	1
AP3B1	1	NA	1	NA	NA	1	1	1	1	1	NA	1	1	1	1	0.625	1	1	1	NA	1	1	NA	0.734	1	NA	1	1	1	1	1	1	1	1	1	1	1	1	1	0.747	NA	1	NA	1	1	0.862	1	1
AP3B2	1	1	NA	NA	1	1	1	1	1	0.983	1	1	1	1	NA	1	1	1	1	1	1	1	1	0.637	0.696	NA	1	1	1	1	0.703	NA	1	1	1	1	1	1	NA	1	NA	1	NA	1	NA	1	1	1
AP3D1	1	1	NA	1	1	0.736	1	1	1	1	NA	1	1	1	1	1	1	1	1	1	1	NA	1	1	NA	0.587	1	1	NA	1	0.699	1	1	1	NA	1	1	1	1	NA	NA	1	1	1	1	NA	NA	1
AP3M1	1	1	1	1	1	1	1	1	1	1	1	1	1	1	1	1	1	1	1	1	1	1	1	1	1	NA	1	1	1	1	1	1	1	1	1	1	1	1	1	1	NA	1	1	1	1	1	1	1
AP3M2	1	1	1	1	1	1	1	1	1	1	1	1	1	1	1	1	0.647	1	1	1	1	1	NA	1	1	NA	1	1	1	1	1	1	1	1	1	1	1	1	1	0.517	1	1	1	1	1	1	1	1
AP3S1	1	1	1	NA	1	1	1	1	1	1	1	1	1	1	1	1	1	1	1	1	1	1	1	1	1	1	1	1	1	NA	1	1	1	1	1	1	1	1	NA	1	NA	1	1	1	1	1	1	1
AP3S2	1	1	1	1	1	1	1	1	1	1	1	1	1	1	1	1	1	1	1	1	1	1	1	1	1	1	1	1	1	1	1	1	1	1	1	1	1	1	1	1	1	1	1	NA	1	1	1	1
AP4B1	1	1	1	1	1	1	1	1	1	1	1	1	1	1	1	1	1	1	1	0.904	1	1	1	1	1	NA	1	1	0.996	1	1	1	1	1	1	1	1	1	1	0.784	1	1	1	1	1	1	1	1
AP4E1	1	1	1	1	1	1	1	1	1	1	1	1	NA	1	1	1	1	1	1	1	1	1	NA	1	1	NA	NA	1	1	1	1	1	1	1	NA	1	1	1	NA	1	NA	1	1	1	1	1	1	1
AP4M1	1	1	1	1	1	1	1	1	NA	1	1	1	1	1	1	1	1	1	1	1	1	1	1	1	1	NA	1	1	1	1	NA	1	1	1	1	1	1	1	1	NA	1	1	1	1	1	1	1	1
AP4S1	1	1	NA	1	1	1	1	1	1	1	1	1	1	1	1	1	1	1	1	1	NA	1	1	1	1	1	1	1	1	1	1	1	1	1	1	1	1	1	1	1	1	NA	1	1	1	1	1	1
AP5B1	1	NA	1	0.934	1	1	1	1	1	1	0.705	1	1	1	1	1	1	1	1	1	1	1	1	NA	NA	0.621	1	1	NA	1	1	NA	1	1	1	1	1	1	1	1	NA	1	1	1	NA	1	1	1
AP5M1	1	1	1	1	1	1	1	1	NA	1	1	0.991	1	1	0.740	1	1	1	1	1	1	1	1	1	1	NA	1	1	1	1	1	1	1	1	1	1	1	1	1	1	NA	1	1	1	1	1	1	1
AP5S1	1	1	1	1	1	1	1	1	1	1	1	1	1	1	1	1	1	1	1	1	NA	1	1	1	1	1	1	1	1	1	1	1	1	1	1	1	1	1	1	1	1	1	1	1	1	1	1	1
AP5Z1	1	1	NA	NA	1	1	1	1	1	0.582	NA	1	1	1	1	1	0.417	1	1	1	1	NA	1	NA	0.557	1	1	0.888	0.6	1	NA	0.723	NA	1	1	1	1	1	1	NA	NA	NA	0.679	NA	0.993	0.608	1	1
APAF1	1	1	1	1	1	0.820	1	1	1	NA	NA	1	1	1	1	1	1	1	NA	1	1	NA	NA	1	1	NA	1	NA	NA	1	1	1	1	1	0.992	1	1	1	NA	0.969	1	NA	1	1	1	1	1	1
APBA1	1	NA	1	1	1	1	1	1	1	1	NA	1	1	1	NA	1	1	1	1	1	NA	NA	NA	NA	NA	NA	1	NA	NA	1	1	NA	NA	1	NA	0.952	1	1	NA	NA	NA	1	NA	1	1	1	NA	1
APBA2	1	1	1	0.577	1	1	1	1	NA	1	1	1	1	1	1	1	1	1	1	1	1	1	1	NA	NA	NA	1	1	0.869	1	1	NA	1	1	1	1	NA	1	NA	NA	NA	1	0.783	1	1	1	1	1
APBA3	1	1	1	1	1	NA	1	1	1	1	NA	1	NA	1	1	1	1	1	1	NA	1	NA	0.934	1	NA	NA	1	1	1	1	NA	1	NA	NA	NA	1	1	1	1	0.803	NA	1	0.655	1	1	1	1	1
APBB1	1	1	1	1	1	1	1	1	NA	1	NA	1	1	1	1	1	1	1	1	1	1	1	1	1	0.923	0.973	1	1	1	1	1	1	1	1	1	0.824	1	1	1	1	NA	1	1	NA	1	NA	1	1
APBB1IP	1	NA	NA	NA	1	1	NA	NA	0.439	NA	NA	NA	NA	1	NA	1	1	1	NA	NA	1	NA	1	0.420	0.684	1	1	NA	NA	NA	NA	NA	0.928	1	1	1	1	1	NA	1	1	NA	0.549	1	1	1	1	1
APBB2	1	0.911	1	1	1	1	1	1	1	1	NA	1	1	1	1	1	0.917	1	0.671	1	1	1	NA	NA	1	NA	1	1	1	1	1	1	1	1	1	1	1	1	1	1	NA	1	1	1	1	0.808	NA	1
APBB3	1	1	1	1	1	1	1	1	1	1	1	1	1	1	1	1	1	1	1	1	1	0.917	1	1	1	1	1	1	1	1	1	1	1	1	1	1	1	1	1	1	NA	1	1	1	1	1	1	1
APC	1	1	1	1	1	1	1	NA	1	1	1	1	1	1	1	1	1	1	1	1	1	1	1	1	1	0.965	1	1	1	1	1	1	1	1	1	1	1	1	NA	1	NA	1	1	1	1	1	1	1
APC2	NA	NA	NA	NA	1	1	0.747	NA	NA	NA	NA	1	NA	1	1	1	1	1	1	NA	1	NA	NA	NA	0.747	NA	1	NA	NA	1	NA	NA	NA	NA	NA	0.932	1	1	NA	NA	1	1	1	1	NA	NA	NA	1
APCDD1	1	1	1	1	1	0.502	1	1	1	1	1	1	1	1	1	1	1	1	1	1	1	1	1	1	NA	1	1	NA	1	1	NA	0.615	1	1	1	1	1	1	1	1	NA	1	1	1	1	1	1	1
APCDD1L	1	1	1	NA	1	1	1	0.86	1	1	0.995	1	1	NA	1	0.4	1	1	1	NA	1	0.423	0.438	NA	NA	0.554	1	0.538	1	1	NA	NA	1	1	1	1	1	1	NA	NA	NA	1	1	1	0.73	0.995	1	1
APCS	1	1	1	1	1	1	1	1	1	1	1	1	1	1	1	1	1	0.491	1	1	1	1	0.965	0.402	0.402	NA	NA	0.808	1	1	1	1	1	1	0.749	0.421	1	1	1	0.524	NA	NA	NA	NA	1	1	1	1
APEH	1	1	NA	1	1	1	1	1	1	1	1	1	1	1	1	1	1	1	1	1	1	1	1	1	1	1	1	1	1	1	1	1	1	1	1	1	1	1	1	1	NA	1	0.880	NA	1	1	1	1
APELA	1	1	1	1	1	NA	1	1	1	1	NA	NA	1	1	1	1	NA	1	1	1	1	1	1	NA	NA	NA	1	1	NA	1	NA	NA	1	1	1	1	1	1	1	1	1	1	NA	1	1	1	1	1
APEX1	1	1	1	1	1	1	1	NA	1	1	1	1	1	1	1	1	1	1	1	1	0.838	1	1	1	1	NA	1	1	1	1	1	1	1	1	1	1	NA	1	1	1	1	1	1	1	1	1	1	1
APEX2	NA	1	1	1	1	1	1	1	1	1	1	0.317	1	1	1	1	1	1	1	1	1	NA	1	1	1	1	1	1	NA	1	NA	1	1	1	1	NA	1	1	NA	1	NA	1	1	1	1	1	1	1
APH1A	1	1	1	1	1	1	1	1	1	1	1	1	1	1	1	1	1	1	1	1	1	1	1	1	1	0.644	1	1	1	1	1	1	1	1	1	1	1	1	1	1	1	1	1	1	1	1	1	1
APH1B	1	1	1	1	1	1	1	1	1	1	1	1	1	NA	1	1	1	1	1	1	1	0.93	1	1	1	0.753	1	1	1	1	NA	1	1	1	1	1	1	1	1	1	NA	1	1	1	1	1	1	1
API5	1	1	NA	1	1	1	1	1	1	1	1	1	1	1	1	1	1	1	1	1	1	1	1	1	NA	1	1	1	1	1	1	1	1	1	1	1	1	1	1	1	1	1	NA	1	1	0.806	1	1
APIP	1	1	1	1	1	0.588	1	1	1	1	1	1	NA	NA	1	1	1	1	1	1	1	1	1	1	1	1	1	1	1	1	1	1	1	1	1	1	1	1	1	1	1	1	1	1	1	1	1	1
APITD1	1	1	1	1	1	1	1	1	NA	1	1	1	1	1	1	1	1	0.933	1	1	1	1	1	1	1	1	1	1	1	1	1	1	1	1	1	1	1	1	1	1	1	1	1	1	1	1	1	1
APITD1_CORT	1	1	1	1	1	1	1	1	NA	1	1	1	1	1	1	1	1	1	1	1	1	1	1	1	1	1	1	1	1	1	1	1	1	1	1	1	1	1	1	1	1	1	1	1	1	1	1	1
APLF	1	1	1	1	1	1	1	1	1	1	NA	1	1	1	1	1	1	1	1	1	1	1	1	1	1	NA	1	1	1	1	1	1	1	1	1	1	1	1	NA	1	NA	1	1	1	1	1	1	1
APLN	NA	1	1	1	1	1	1	1	NA	1	0.661	0.661	0.661	0.38	0.759	0.448	0.448	0.321	0.370	0.661	0.568	0.584	0.427	0.381	0.381	NA	0.434	0.566	0.455	0.431	NA	0.455	0.385	0.453	0.661	0.661	0.434	0.661	0.661	0.661	NA	0.661	0.407	0.661	0.381	0.452	0.247	0.339
APLNR	1	1	1	1	1	1	NA	1	1	NA	1	1	1	1	1	1	1	1	1	1	1	1	1	1	1	1	1	NA	NA	1	NA	NA	1	1	1	1	1	1	1	1	1	1	1	1	1	1	1	1
APLP1	1	1	1	1	1	1	1	1	1	1	1	1	1	1	0.807	1	0.984	1	1	1	1	NA	1	1	1	0.888	1	1	0.984	0.807	1	NA	NA	1	1	1	1	1	1	0.996	1	1	1	1	0.805	NA	1	1
APLP2	1	1	1	1	1	1	1	1	1	1	1	1	1	1	1	1	1	1	1	NA	1	0.527	1	1	1	0.977	1	1	1	1	1	1	0.988	1	1	1	1	1	1	1	1	1	1	NA	1	1	1	1
APMAP	1	1	1	1	1	1	NA	0.962	1	NA	1	1	1	1	1	1	1	NA	1	1	1	1	1	1	1	NA	1	1	0.991	0.991	0.991	0.991	1	1	1	1	1	1	1	0.385	0.385	1	1	1	1	1	1	1
APOA1	1	1	1	1	1	1	1	1	0.977	1	1	1	1	1	1	1	1	1	1	1	1	1	1	NA	NA	1	1	1	1	1	NA	NA	1	1	1	1	1	1	1	1	NA	1	0.949	1	1	1	1	1
APOA1BP	1	1	NA	1	1	1	1	1	1	1	1	1	1	1	NA	1	1	1	1	1	1	1	NA	NA	0.954	1	1	1	1	1	1	1	1	1	NA	1	NA	1	NA	NA	1	1	NA	1	1	1	1	1
APOA2	1	1	0.924	1	1	1	1	1	1	1	1	1	1	1	1	1	1	1	1	1	1	1	1	1	1	1	1	1	1	1	1	1	1	1	1	1	1	1	1	1	0.743	0.343	0.832	0.667	1	1	1	1
APOA4	1	1	0.972	1	1	0.962	1	1	1	1	1	1	1	1	1	1	0.825	1	1	1	1	1	1	NA	1	1	1	1	1	1	NA	1	1	1	1	1	1	1	1	1	1	1	NA	1	1	1	1	1
APOA5	1	1	1	1	1	1	1	1	1	1	1	1	1	1	1	1	1	1	1	1	1	1	1	1	1	NA	1	1	1	1	1	NA	1	1	1	1	1	1	1	1	1	1	1	1	1	1	1	1
APOB	1	1	1	1	1	1	NA	1	1	1	1	1	1	1	0.822	0.822	0.822	1	1	1	1	1	1	1	NA	0.973	1	NA	1	NA	1	1	1	1	0.715	0.723	0.702	0.722	0.706	0.891	0.891	1	0.987	1	0.911	0.715	0.715	0.709
APOBEC1	1	0.714	1	1	1	1	1	1	1	NA	NA	1	NA	NA	NA	1	0.968	NA	1	1	1	1	1	1	1	1	1	1	1	1	1	1	1	1	1	1	1	1	NA	1	NA	0.968	0.968	0.968	1	1	1	1
APOBEC2	NA	1	1	1	1	1	1	1	1	1	1	1	1	1	1	1	1	1	1	1	1	1	1	1	1	1	1	1	1	1	1	1	1	1	1	1	1	1	NA	1	1	1	1	1	1	1	1	1
APOBEC3A	1	NA	1	NA	1	1	NA	1	NA	1	1	NA	NA	NA	0.367	NA	NA	NA	NA	0.367	NA	NA	NA	1	1	1	1	1	1	1	1	0.987	0.975	NA	NA	0.367	1	0.831	NA	NA	NA	NA	NA	1	NA	0.705	NA	NA
APOBEC3B	1	1	1	0.203	0.655	1	1	1	NA	NA	NA	NA	NA	NA	NA	NA	NA	NA	NA	NA	NA	NA	NA	NA	NA	NA	NA	NA	NA	NA	NA	NA	NA	NA	NA	NA	NA	NA	NA	NA	NA	NA	NA	NA	NA	NA	NA	NA
APOBEC3C	1	1	1	0.381	1	1	1	1	NA	1	NA	NA	NA	1	1	NA	0.985	1	NA	0.696	1	NA	0.896	1	1	NA	1	1	NA	NA	1	1	1	1	NA	NA	NA	0.985	0.381	1	NA	0.896	NA	NA	NA	NA	NA	1
APOBEC3D	1	1	0.819	NA	1	1	1	0.823	NA	0.819	0.602	0.819	NA	0.578	NA	NA	NA	0.426	NA	NA	NA	NA	0.288	NA	NA	NA	0.847	NA	NA	NA	NA	NA	1	0.589	0.777	NA	0.589	0.777	0.491	NA	NA	0.411	NA	0.819	NA	NA	NA	NA
APOBEC3F	1	NA	1	NA	1	1	NA	1	NA	NA	1	1	NA	NA	0.547	NA	NA	NA	NA	NA	NA	NA	0.686	NA	NA	NA	NA	NA	NA	NA	NA	NA	1	NA	NA	NA	0.49	NA	NA	NA	1	NA	NA	NA	NA	NA	NA	NA
APOBEC3G	NA	1	NA	NA	1	1	1	1	1	1	NA	NA	NA	NA	NA	NA	NA	NA	NA	NA	NA	NA	NA	NA	NA	NA	NA	NA	NA	NA	NA	NA	NA	NA	NA	NA	NA	NA	NA	NA	NA	NA	NA	NA	NA	NA	NA	NA
APOBEC3H	1	1	1	NA	1	1	1	1	0.938	1	0.984	NA	1001	1	1	1	1	1	1	1	1	0.989	0.989	1	1	1	1	1	1	1	1	1	1	0.989	1	1	1	1	1	1	1	0.45	NA	NA	NA	1	1	1
APOBEC4	1	1	1	1	1	1	1	1	1	1	1	1	0.872	1	1	1	1	0.541	0.902	0.889	0.901	NA	0.345	0.933	0.501	1	1	NA	1	1	1	1	1	1	1	1	1	1	1	0.884	1	1	1	1	1	0.517	0.732	1
APOBR	0.678	NA	0.689	1	1	1	1	0.961	NA	NA	0.699	NA	0.665	0.703	0.704	0.704	0.704	0.69	0.457	1	0.673	0.698	NA	0.705	0.705	NA	0.673	NA	NA	0.67	0.681	0.681	0.69	NA	0.654	0.653	NA	NA	NA	NA	0.621	0.661	1	0.372	0.671	0.708	0.668	0.697
APOC1	1	NA	1	1	1	1	1	1	1	NA	1	1	NA	1	1	1	1	1	1	1	1	1	1	0.770	0.415	NA	NA	NA	NA	NA	NA	NA	1	1	1	1	1	1	1	NA	1	1	1	NA	1	0.891	1	NA
APOC2	1	1	1	1	1	1	1	1	NA	NA	1	1	1	1	1	1	1	1	1	1	1	NA	1	1	1	1	1	1	1	1	1	1	1	1	1	1	1	1	1	1	1	1	1	NA	1	1	1	1
APOC3	1	1	1	1	1	1	1	1	1	1	1	1	1	1	1	1	1	1	1	1	1	1	1	0.554	0.554	1	1	1	1	1	1	1	NA	1	1	1	1	1	1	1	1	0.973	1	1	1	1	1	1
APOC4	1	1	1	1	1	1	1	1	NA	0.979	1	1	1	1	1	1	1	0.964	1	1	1	NA	0.781	0.978	1	1	1	0.724	NA	1	1	NA	1	1	1	0.979	0.979	1	1	0.388	0.388	1	1	NA	0.960	0.67	1	1
APOC4_APOC2	1	1	1	1	1	1	1	1	NA	NA	1	1	1	1	1	1	1	1	1	1	1	NA	1	1	1	0.685	1	1	1	1	1	1	1	1	1	1	1	1	1	1	1	1	1	NA	1	1	1	1
APOD	1	1	1	1	1	1	1	1	1	1	1	1	1	1	1	1	1	1	1	1	1	1	1	1	1	NA	1	1	1	1	1	1	1	1	1	1	1	1	1	1	1	1	1	1	1	1	1	1
APOE	NA	1	1	NA	1	1	1	1	1	NA	NA	1	NA	1	1	1	1	1	1	1	1	NA	1	NA	NA	1	1	1	1	1	NA	0.760	NA	1	NA	1	1	1	NA	1	1	1	NA	1	1	1	1	1
APOF	1	0.8	1	1	1	1	1	1	1	1	1	0.960	1	0.824	0.811	1	0.87	0.967	1	1	1	1	1	0.918	0.970	0.867	1	0.867	0.938	1	1	0.938	1	0.951	0.88	0.901	0.954	0.860	0.860	1	1	0.851	0.832	0.801	0.819	0.920	1	0.847
APOH	1	1	NA	1	NA	1	NA	1	1	1	NA	1	1	NA	1	1	1	1	1	NA	1	1	NA	1	1	1	1	1	1	1	1	1	1	1	1	1	1	1	1	1	1	1	1	1	1	NA	1	1
APOL1	NA	NA	NA	0.584	0.794	0.916	NA	NA	NA	NA	NA	NA	NA	0.91	0.911	0.846	0.923	NA	0.884	0.92	NA	NA	NA	0.89	1	NA	NA	NA	0.909	0.909	0.909	0.91	NA	NA	NA	NA	NA	0.442	NA	NA	NA	NA	NA	NA	NA	NA	NA	0.923
APOL2	1	1	NA	0.983	0.983	0.513	0.983	0.983	0.192	1	1	NA	NA	1	NA	0.86	0.94	1	0.414	NA	1	NA	1	0.983	0.983	NA	NA	NA	NA	0.974	0.974	0.99	1	NA	NA	1	0.753	NA	NA	NA	NA	NA	NA	1	1	0.751	0.973	0.43
APOL3	1	1	0.986	NA	0.745	1	NA	NA	0.538	0.786	0.663	1	NA	1	1	1	NA	0.454	1	NA	NA	1	0.862	NA	1	NA	NA	NA	1	0.99	0.99	0.629	1	0.391	0.974	0.986	1	0.604	NA	0.862	NA	1	1	1	1	0.601	1	NA
APOL4	NA	NA	0.751	1	1	1	1	NA	NA	1	0.39	NA	NA	NA	0.461	0.944	1	0.989	NA	0.922	0.922	NA	1	0.923	0.992	NA	NA	NA	NA	1	NA	0.227	NA	NA	NA	NA	1	NA	NA	0.215	NA	1	NA	0.461	NA	0.914	0.351	1
APOL5	0.864	0.864	0.507	0.66	0.66	0.848	0.457	0.874	NA	0.224	0.284	0.394	0.209	NA	0.206	0.212	0.285	0.361	0.158	0.208	NA	0.865	0.445	0.513	0.4	0.424	0.424	NA	NA	0.424	NA	0.424	0.274	0.835	0.34	0.804	0.831	0.299	0.334	0.197	0.292	0.925	0.849	0.735	NA	0.337	0.47	0.269
APOL6	1	1	1	1	1	0.959	1	0.962	1	1	0.867	NA	NA	0.886	0.918	1	0.5	0.955	0.861	0.818	0.831	0.747	0.5	0.982	0.982	0.922	0.922	0.922	0.99	0.914	0.99	0.99	0.907	0.862	0.922	0.966	0.862	0.856	0.863	0.866	0.866	0.815	0.863	0.863	0.862	0.879	1	1
APOLD1	1	1	1	1	1	1	1	1	1	1	NA	1	1	1	1	1	1	1	1	1	0.966	0.996	1	0.969	NA	1	1	NA	1	1	1	NA	NA	1	1	1	1	1	NA	1	1	1	NA	1	1	1	1	1
APOM	1	1	1	1	1	1	NA	1	1	1	1	1	1	1	1	1	1	1	1	1	1	1	1	0.815	1	1	1	1	1	1	1	1	1	1	1	1	1	1	1	1	NA	1	1	1	1	1	1	1
APOO	1	1	1	1	1	1	1	NA	1	1	1	1	1	1	1	1	1	1	1	1	1	1	NA	1	1	NA	1	0.804	1	NA	NA	1	1	1	1	1	1	1	NA	1	1	NA	1	1	1	1	1	1
APOOL	NA	1	NA	NA	1	1	1	NA	1	NA	NA	1	1	1	1	1	1	1	1	1	1	1	1	1	1	NA	NA	1	1	1	0.687	1	1	1	NA	1	NA	1	1	1	NA	1	1	1	1	1	1	1
APOPT1	NA	1	1	0.601	1	1	1	1	1	NA	0.961	0.957	NA	0.951	0.951	1	1	0.951	0.944	1	NA	NA	NA	0.951	NA	NA	1	0.951	NA	0.952	NA	NA	0.944	0.943	NA	NA	0.951	0.944	NA	NA	NA	NA	NA	NA	NA	1	0.957	0.957
APP	1	NA	NA	1	1	1	1	1	1	1	NA	1	1	1	1	1	1	1	1	1	1	1	1	1	1	NA	1	1	1	1	1	1	1	1	1	1	1	1	1	1	NA	1	1	1	1	1	NA	1
APPBP2	1	1	1	NA	1	NA	1	1	1	NA	1	1	1	1	1	1	1	1	1	1	NA	1	NA	NA	1	NA	1	1	1	1	1	1	1	1	NA	1	1	1	NA	1	0.714	1	1	1	1	1	1	NA
APPL1	1	1	0.609	1	1	1	1	1	1	1	1	NA	1	NA	1	1	1	0.527	1	1	NA	1	NA	1	1	NA	1	1	1	1	1	1	1	1	1	1	1	1	1	1	NA	1	1	1	1	1	NA	1
APPL2	1	1	NA	1	1	NA	1	1	1	1	1	1	1	1	1	1	1	1	1	1	1	1	1	1	1	NA	1	1	0.53	1	1	1	1	1	1	1	1	1	NA	1	1	1	NA	1	1	1	NA	1
APRT	1	1	1	1	1	1	1	1	1	1	1	1	1	1	1	1	1	1	1	1	1	NA	1	1	NA	1	1	1	NA	1	1	NA	1	1	1	1	NA	1	1	1	1	1	1	1	NA	1	1	1
APTX	1	1	1	1	1	1	1	1	1	1	1	1	1	1	1	1	1	1	1	1	1	1	1	1	1	1	1	1	1	1	1	1	1	1	1	1	1	1	1	1	1	1	1	1	1	1	1	1
AQP1	1	1	NA	1	1	1	1	1	1	1	1	1	1	1	1	1	1	1	1	1	1	1	1	1	1	1	1	1	1	1	1	0.978	1	1	1	1	1	1	1	1	NA	1	1	1	1	1	1	NA
AQP10	1	1	1	1	1	1	1	1	1	1	1	NA	1	0.508	0.401	0.264	0.814	0.811	1	1	1	1	1	0.413	0.362	0.449	0.449	0.487	0.807	0.425	0.425	0.807	1	0.51	0.945	1	1	1	0.508	1	0.908	1	NA	NA	NA	1	0.435	NA
AQP11	1	1	1	NA	1	1	1	1	1	1	NA	1	NA	1	1	1	1	1	1	1	1	1	1	1	1	1	1	1	1	1	1	1	1	1	1	1	1	1	1	1	1	1	NA	1	1	1	1	1
AQP12A	NA	NA	0.873	1	NA	1	NA	NA	NA	NA	0.808	0.934	1	0.961	0.981	0.928	0.928	1	1	0.940	1	NA	1	NA	NA	NA	0.322	0.887	NA	NA	NA	NA	NA	NA	NA	NA	NA	NA	NA	NA	NA	1	NA	1	NA	NA	NA	1
AQP12B	NA	NA	NA	NA	1	NA	1	0.941	1	1	0.979	NA	NA	NA	NA	NA	NA	NA	NA	NA	NA	NA	NA	1	1	NA	0.392	0.382	NA	0.966	NA	NA	1	0.545	1	NA	1	0.441	0.927	NA	NA	1	1	1	NA	1	NA	NA
AQP2	NA	1	1	1	1	1	1	1	1	1	1	1	1	0.781	1	1	1	1	1	1	1	1	1	1	1	1	1	1	1	1	1	NA	1	1	1	1	1	1	1	1	1	1	1	0.963	1	1	1	1
AQP3	1	1	1	1	1	1	1	1	1	1	1	1	1	1	1	1	1	1	1	1	1	1	1	1	1	1	1	1	1	1	1	1	1	1	1	1	1	1	1	1	NA	1	1	1	0.991	1	1	1
AQP4	1	1	1	1	1	1	1	1	1	1	NA	1	1	1	1	1	1	1	1	1	1	1	1	0.907	1	1	1	1	1	1	1	1	1	1	1	1	1	1	1	1	NA	1	1	NA	1	1	1	1
AQP5	1	NA	1	NA	1	1	1	1	1	1	1	1	0.954	1	NA	1	1	1	1	1	1	1	1	1	NA	1	1	1	NA	1	1	NA	NA	1	NA	1	NA	1	NA	0.729	NA	1	NA	1	NA	1	1	1
AQP6	1	1	1	1	1	1	1	1	1	1	1	1	1	1	1	1	1	1	1	1	1	1	0.985	1	1	NA	1	1	1	1	1	1	1	1	0.971	1	0.971	0.898	0.7	0.410	0.442	1	1	1	1	1	0.756	1
AQP7	NA	0.475	0.82	1	1	1	1	1	1	1	1	1	1	1	0.961	1	0.982	1	1	1	1	1	1	1	1	0.968	0.968	1	1	1	1	1	1	1	1	1	1	1	1	1	1	1	1	NA	1	1	1	1
AQP8	1	1	1	1	1	1	1	1	1	1	1	1	1	1	1	1	1	1	1	1	1	1	1	1	1	1	1	1	1	1	1	1	1	1	1	1	1	1	NA	1	NA	1	NA	NA	1	1	1	0.858
AQP9	1	1	1	1	1	1	1	1	1	1	1	1	1	1	1	1	1	1	1	1	1	1	1	1	1	NA	1	1	1	1	1	1	1	1	1	1	1	1	1	1	1	NA	0.803	1	1	1	1	1
AQPEP	1	1	1	1	1	0.637	1	1	1	1	1	1	1	1	1	1	1	1	1	1	1	1	0.940	1	NA	NA	1	1	1	1	1	1	NA	1	1	1	1	1	1	1	NA	1	NA	1	1	1	1	1
AQR	1	1	1	NA	1	0.823	1	1	1	1	1	NA	1	1	NA	1	1	1	1	1	NA	1	1	1	1	NA	1	1	1	1	1	1	1	1	1	1	1	1	1	1	1	0.972	0.727	1	NA	1	0.552	1
AR	NA	0.649	1	0.59	1	1	1	NA	1	NA	NA	1	1	1	1	1	0.993	0.847	1	1	1	1	1	1	NA	NA	1	NA	NA	1	NA	NA	1	1	1	0.846	NA	NA	NA	NA	NA	NA	NA	1	0.5	1	1	0.906
ARAF	NA	1	1	1	1	1	1	1	1	1	1	1	1	NA	1	1	1	1	1	1	1	1	1	1	NA	1	1	1	0.589	1	NA	1	1	1	1	1	1	1	1	1	NA	1	1	1	1	0.945	1	1
ARAP1	1	1	1	1	1	1	1	1	1	0.881	1	1	1	1	1	1	1	1	1	1	1	1	1	1	1	1	1	1	1	0.819	1	1	1	1	1	1	1	1	1	1	NA	1	NA	NA	1	NA	1	1
ARAP2	1	1	1	1	1	NA	NA	1	1	1	NA	0.749	1	1	1	1	0.794	1	1	1	1	1	1	1	1	NA	1	1	NA	NA	0.778	1	1	1	1	1	1	1	1	1	1	1	0.653	NA	NA	1	1	1
ARAP3	NA	0.794	NA	1	1	1	1	1	1	NA	1	1	1	1	1	1	0.635	1	1	1	0.997	1	1	0.987	1	0.693	1	1	NA	NA	1	0.842	1	1	1	1	1	1	1	0.997	NA	1	1	0.999	1	NA	1	1
ARC	NA	1	1	NA	1	1	1	1	1	1	1	1	NA	1	1	1	1	1	1	1	1	NA	1	1	NA	1	1	1	NA	1	NA	NA	NA	1	NA	NA	1	1	1	1	NA	1	NA	NA	NA	1	1	1
ARCN1	1	1	1	1	1	1	1	1	1	NA	1	1	1	1	1	1	1	1	1	1	1	1	1	1	1	1	1	1	1	1	1	1	1	1	1	1	1	1	1	1	NA	1	1	1	1	1	1	1
AREG	1	1	1	1	1	1	1	1	1	1	1	1	1	1	1	1	1	1	0.96	1	0.963	1	1	1	1	NA	1	1	1	1	1	1	1	1	1	1	1	1	1	1	NA	1	1	1	1	1	NA	1
AREL1	1	1	1	1	1	NA	NA	1	1	1	1	1	1	1	1	1	1	1	1	1	1	1	1	1	1	NA	1	1	1	1	1	1	1	1	1	NA	1	1	NA	1	1	1	1	1	1	1	1	1
ARF1	1	1	1	1	1	1	1	1	1	1	1	1	1	1	1	1	1	1	1	1	1	1	1	1	1	1	1	1	1	1	1	1	1	1	1	1	1	1	1	1	1	1	1	1	1	1	1	1
ARF3	1	1	1	1	1	1	1	1	1	1	1	1	1	1	1	1	1	1	1	1	1	1	1	1	1	1	1	1	1	NA	1	1	1	1	1	1	1	1	1	1	1	1	1	1	1	1	1	1
ARF4	1	1	1	1	1	1	1	1	1	1	1	1	1	1	1	1	1	0.840	NA	1	NA	1	1	1	0.774	1	1	1	1	1	1	1	1	1	1	1	1	1	1	1	1	1	1	1	1	1	NA	1
ARF5	1	1	NA	1	1	1	1	1	1	1	1	1	1	1	1	1	1	1	1	1	1	1	1	1	1	0.936	1	1	1	1	1	1	1	1	1	1	1	1	1	1	1	1	1	1	1	1	1	1
ARF6	1	1	1	1	1	1	1	1	1	1	1	1	1	1	NA	1	1	1	1	1	1	1	1	1	1	NA	1	1	1	1	1	1	1	1	1	1	1	1	1	1	NA	1	1	NA	1	1	1	1
ARFGAP1	1	1	NA	1	1	1	1	1	1	1	1	1	1	1	1	1	1	1	0.685	1	0.667	1	1	1	1	1	1	1	1	1	1	1	NA	1	0.989	1	1	1	1	1	NA	NA	1	1	NA	1	1	1
ARFGAP2	1	1	1	1	1	1	1	1	1	1	1	1	1	1	1	1	1	1	1	1	1	1	1	1	1	1	1	1	1	1	1	1	1	1	1	1	1	1	1	1	1	1	NA	1	1	1	1	1
ARFGAP3	NA	1	1	1	1	1	NA	1	1	NA	1	1	1	1	1	1	0.531	1	1	NA	1	NA	NA	0.857	1	NA	1	1	1	1	1	1	NA	1	1	1	1	1	1	1	NA	1	0.910	NA	NA	1	1	1
ARFGEF1	1	0.838	1	1	1	0.794	1	1	1	1	NA	1	1	1	1	1	1	1	NA	0.722	1	1	0.593	NA	1	NA	1	1	1	1	1	1	1	1	1	1	NA	1	1	1	NA	1	NA	1	1	1	1	1
ARFGEF2	1	1	1	1	1	1	1	1	1	1	1	1	1	1	NA	1	1	NA	1	1	1	1	1	1	1	NA	1	1	1	1	1	1	0.98	1	1	1	1	1	NA	1	1	1	1	1	1	1	1	1
ARFIP1	1	1	1	1	1	1	1	1	1	1	1	1	1	1	1	1	1	1	1	1	NA	1	1	1	1	NA	1	1	1	1	1	1	1	1	1	1	1	1	1	1	NA	1	1	1	1	1	1	1
ARFIP2	1	1	1	1	1	1	1	1	1	1	1	1	1	1	1	1	1	1	1	1	1	1	1	1	1	1	1	1	1	1	1	1	1	1	1	1	1	1	1	1	1	1	1	1	1	1	1	1
ARFRP1	1	1	1	1	1	1	1	1	1	1	1	1	1	1	1	1	1	1	1	1	1	NA	1	1	1	1	1	1	1	1	1	1	1	1	1	1	1	1	1	1	1	1	1	1	NA	1	1	1
ARG1	1	1	1	1	1	1	1	1	1	1	1	1	NA	1	1	1	1	1	1	1	1	1	1	1	1	1	1	1	1	1	1	1	1	1	1	1	1	1	1	1	1	1	1	1	1	1	1	1
ARG2	1	1	1	1	1	1	1	1	1	1	1	1	1	1	1	1	1	1	1	1	1	1	1	1	1	1	1	1	1	1	1	1	0.924	0.954	1	1	1	1	1	1	1	1	1	1	1	1	1	1
ARGFX	1	1	1	NA	0.767	0.57	0.727	0.83	0.960	0.960	NA	NA	NA	NA	NA	NA	NA	NA	NA	NA	NA	NA	NA	NA	NA	NA	NA	NA	NA	NA	NA	NA	NA	NA	NA	NA	NA	NA	NA	NA	NA	NA	NA	NA	NA	NA	NA	NA
ARGLU1	1	1	1	1	1	1	1	1	1	1	1	1	1	1	1	1	1	1	1	1	1	1	1	1	1	1	1	1	1	NA	1	1	1	1	1	0.916	1	1	1	1	1	1	1	1	0.767	1	1	1
ARHGAP1	1	1	1	NA	1	1	1	1	1	1	1	1	1	1	1	1	1	1	1	1	1	1	1	NA	1	NA	0.982	0.982	1	1	1	1	1	1	1	1	1	1	1	0.992	0.992	0.992	0.992	0.992	1	1	1	1
ARHGAP10	NA	1	1	1	1	1	1	1	NA	1	1	NA	1	NA	NA	1	1	1	NA	NA	NA	1	NA	1	1	NA	1	1	NA	1	NA	1	1	1	1	1	1	1	NA	1	NA	1	NA	1	1	1	1	1
ARHGAP11A	1	1	NA	NA	1	1	1	1	1	1	1	NA	1	1	NA	1	1	1	1	0.894	0.895	1	1	1	1	0.751	1	1	1	1	1	1	1	1	1	0.998	1	1	1	1	1	1	1	1	1	1	1	1
ARHGAP11B	NA	NA	NA	NA	NA	NA	NA	NA	NA	NA	NA	NA	NA	NA	NA	NA	NA	NA	NA	NA	NA	NA	NA	NA	NA	NA	NA	NA	NA	NA	NA	NA	NA	NA	NA	NA	NA	NA	NA	NA	NA	NA	NA	NA	NA	NA	NA	NA
ARHGAP12	0.569	1	NA	1	1	1	1	1	1	1	1	1	1	1	NA	1	1	1	1	1	NA	1	NA	1	1	NA	1	NA	1	1	1	1	1	1	1	1	1	1	1	NA	NA	NA	1	1	1	1	1	1
ARHGAP15	1	1	0.945	0.681	1	NA	1	1	1	1	NA	1	1	1	1	1	1	1	1	1	1	1	1	NA	1	NA	1	1	0.767	1	0.990	1	1	1	1	1	1	1	NA	NA	NA	1	1	1	0.990	1	NA	1
ARHGAP17	1	1	1	1	1	1	1	1	1	1	1	1	1	NA	1	1	1	1	1	1	1	1	1	1	NA	NA	1	NA	1	1	0.616	NA	1	1	1	1	1	1	NA	NA	NA	1	0.883	NA	1	1	1	1
ARHGAP18	1	0.464	NA	1	1	1	1	1	1	1	1	1	1	1	1	1	1	1	1	1	1	1	NA	1	1	NA	1	1	1	NA	1	1	1	1	1	0.992	1	1	NA	1	NA	1	1	1	1	1	NA	1
ARHGAP19	1	1	1	1	1	1	1	1	1	1	NA	1	1	1	1	1	1	1	NA	1	NA	1	1	1	1	1	1	1	1	1	1	1	1	1	1	1	1	1	NA	NA	1	1	1	1	1	1	1	1
ARHGAP19_SLIT1	1	1	1	1	1	1	1	1	1	1	NA	0.983	1	0.983	1	1	1	1	NA	1	NA	1	1	1	1	NA	1	1	1	1	1	1	1	1	1	1	1	1	NA	NA	NA	1	1	1	1	1	1	1
ARHGAP20	1	1	1	1	1	1	1	1	1	NA	NA	1	1	1	1	0.988	0.995	1	1	NA	1	NA	1	NA	0.652	NA	1	1	1	1	1	1	1	1	1	1	1	1	NA	0.466	NA	NA	NA	1	1	NA	1	1
ARHGAP21	1	0.526	0.929	1	1	1	1	1	0.93	1	1	1	1	1	1	0.999	1	0.861	0.997	0.976	1	1	NA	1	1	NA	1	1	1	1	NA	1	1	1	0.989	0.989	0.989	0.989	NA	1	NA	NA	1	NA	1	1	1	1
ARHGAP22	NA	1	NA	0.581	1	1	1	1	1	1	1	1	1	1	1	1	1	1	1	1	1	NA	1	NA	NA	NA	NA	1	1	1	NA	1	1	1	NA	NA	1	1	1	1	1	1	NA	1	1	1	1	0.34
ARHGAP23	1	NA	0.942	NA	NA	1	1	0.633	1	NA	0.617	1	0.652	1	1	1	1	1	0.943	1	1	0.75	1	NA	NA	1	1	NA	NA	1	1	NA	0.543	1	NA	1	1	0.797	NA	1	NA	1	NA	1	1	NA	0.744	1
ARHGAP24	1	1	1	0.892	1	1	1	1	1	1	1	1	1	1	1	1	1	1	1	1	1	1	1	1	1	NA	1	1	1	1	1	1	1	1	1	1	1	1	1	1	1	1	1	1	1	1	1	1
ARHGAP25	1	1	1	1	1	NA	1	1	0.933	1	1	1	1	1	1	1	1	1	1	NA	1	1	1	1	1	1	1	1	1	1	1	1	1	1	1	NA	1	1	NA	1	NA	1	1	1	1	1	1	1
ARHGAP26	1	1	1	1	1	1	1	1	1	1	NA	1	1	1	NA	1	1	NA	1	1	1	1	NA	1	1	NA	1	NA	1	1	1	1	0.997	1	1	1	NA	NA	NA	NA	NA	1	0.806	0.933	1	1	1	NA
ARHGAP27	1	1	NA	1	1	1	1	1	1	1	NA	1	1	1	1	1	1	NA	1	1	1	0.982	1	1	0.768	0.618	1	NA	NA	NA	1	0.861	0.748	1	0.740	NA	1	1	NA	1	NA	NA	NA	1	1	1	1	1
ARHGAP28	1	1	1	1	1	1	1	1	1	1	1	1	1	0.855	NA	0.855	0.855	0.992	1	1	0.855	1	1	1	1	NA	1	1	1	1	1	1	1	1	1	1	1	1	1	1	NA	0.937	NA	1	1	1	1	0.937
ARHGAP29	1	1	1	NA	1	0.742	1	1	1	1	1	1	1	1	1	1	1	1	1	1	1	1	1	NA	1	NA	1	1	1	1	1	1	1	1	1	1	1	1	1	1	NA	1	1	0.97	1	1	1	1
ARHGAP30	1	1	1	1	NA	1	1	1	1	1	1	1	1	1	1	1	1	1	1	1	1	1	1	1	1	1	1	1	1	1	1	1	1	1	1	1	1	1	NA	1	1	1	0.995	1	1	1	1	1
ARHGAP31	1	1	1	1	1	1	1	1	1	1	NA	1	1	1	1	1	1	1	1	1	1	1	1	0.684	1	NA	1	1	1	1	1	1	1	1	1	1	NA	1	NA	NA	NA	1	0.75	1	1	NA	1	1
ARHGAP32	0.594	0.595	0.591	1	1	0.591	0.591	NA	1	0.589	NA	1	1	1	1	1	1	1	1	0.990	1	NA	1	0.812	1	1	1	1	0.756	NA	NA	NA	1	1	1	1	1	1	1	1	1	1	0.882	0.671	1	1	1	1
ARHGAP33	NA	1	1	1	1	1	1	1	1	1	NA	1	1	1	1	1	NA	1	0.650	1	1	1	1	1	NA	NA	1	1	NA	1	NA	NA	NA	1	1	NA	1	1	1	1	NA	NA	1	1	1	NA	1	1
ARHGAP35	0.909	1	1	1	1	1	1	1	1	1	NA	1	1	1	1	1	1	1	1	1	1	1	1	1	1	NA	1	NA	1	1	1	1	1	1	1	1	1	1	1	1	0.925	1	1	1	1	1	1	1
ARHGAP36	1	1	1	1	1	1	1	NA	1	1	1	1	1	1	1	1	1	1	1	1	1	1	1	1	NA	NA	1	1	1	1	NA	1	1	1	1	1	1	1	1	0.338	0.338	1	1	1	1	1	1	1
ARHGAP39	NA	1	1	1	1	1	1	1	1	1	1	1	1	1	NA	1	1	1	1	1	1	1	0.834	1	NA	0.873	1	0.87	NA	1	0.847	0.863	1	1	1	1	NA	1	NA	1	NA	1	0.88	NA	NA	1	1	1
ARHGAP4	1	1	1	1	1	1	1	0.617	1	1	1	1	0.859	1	1	1	1	1	0.875	0.882	0.654	0.785	0.785	0.627	NA	1	1	NA	NA	1	NA	NA	0.912	1	1	1	1	1	1	0.974	NA	NA	0.641	1	1	1	0.983	0.866
ARHGAP40	1	1	NA	1	NA	NA	1	1	1	1	1	1	0.11	1	1	1	0.604	1	0.143	0.189	0.165	0.106	0.106	0.28	0.312	NA	0.142	0.254	0.184	0.166	0.252	0.12	1	0.919	0.421	0.222	0.251	0.378	0.646	1	NA	1	1	1	0.182	1	1	0.696
ARHGAP42	1	1	1	1	1	1	1	1	1	NA	NA	1	NA	1	1	1	1	1	1	0.874	1	1	1	NA	1	NA	1	1	NA	1	NA	1	0.963	1	1	1	1	1	1	1	NA	1	1	1	NA	1	1	1
ARHGAP44	1	1	NA	1	1	1	1	1	1	1	1	1	1	1	1	1	1	1	1	1	1	1	1	NA	NA	NA	1	NA	0.692	1	1	0.624	1	1	NA	1	1	1	NA	1	NA	1	NA	NA	1	1	1	1
ARHGAP5	1	1	1	0.948	1	1	1	1	1	1	1	1	1	1	1	1	1	NA	1	1	1	1	1	1	1	NA	1	1	NA	NA	1	1	NA	1	1	1	1	1	NA	NA	NA	1	1	1	1	1	1	0.745
ARHGAP6	1	1	1	1	1	1	1	1	1	1	1	1	1	1	1	1	1	1	1	0.959	1	0.658	NA	1	NA	NA	1	0.686	1	1	NA	NA	1	1	1	1	1	1	NA	1	NA	1	NA	NA	1	1	1	1
ARHGAP8	NA	1	NA	NA	1	1	0.864	1	1	1	1	1	NA	0.947	0.947	0.947	0.951	0.930	0.901	0.912	0.919	NA	1	1	1	0.165	0.163	0.397	1	1	1	1	1	1	NA	1	0.916	0.514	1	1	NA	NA	NA	NA	NA	NA	1	1
ARHGAP9	1	1	1	1	1	1	1	1	1	1	NA	1	1	0.659	0.656	0.75	0.702	0.678	0.757	1	1	1	1	1	1	0.786	1	1	NA	1	NA	NA	1	1	1	1	1	1	1	1	1	1	NA	1	1	1	1	1
ARHGDIA	1	1	1	1	1	1	1	1	NA	1	1	1	1	1	1	1	1	1	1	1	1	NA	1	1	NA	1	1	1	1	1	1	1	1	1	1	1	1	1	1	1	1	1	1	0.953	1	1	1	1
ARHGDIB	1	1	NA	1	1	1	1	1	1	1	1	1	1	1	1	1	1	1	1	1	1	1	1	1	1	1	1	1	1	1	1	NA	1	1	1	1	1	1	NA	1	1	1	1	1	1	1	1	1
ARHGDIG	1	1	1	NA	1	1	1	1	1	1	1	1	1	1	1	1	NA	1	1	1	1	NA	1	1	1	1	1	1	NA	1	NA	NA	1	1	1	1	1	1	1	1	1	1	1	0.925	NA	NA	1	1
ARHGEF1	NA	1	NA	1	1	0.776	1	1	NA	NA	1	1	1	0.990	0.990	0.990	0.967	1	1	1	1	NA	1	NA	NA	NA	1	1	1	1	NA	NA	1	1	1	1	1	1	1	1	NA	1	NA	1	1	1	1	1
ARHGEF10	1	1	1	1	NA	1	1	1	NA	1	1	0.995	NA	1	1	1	1	NA	0.995	NA	0.661	1	1	0.952	NA	NA	0.952	0.952	NA	0.952	NA	0.446	0.936	0.952	NA	1	1	1	NA	0.661	NA	NA	0.600	NA	NA	1	NA	1
ARHGEF10L	1	1	NA	1	1	NA	1	1	1	1	NA	1	1	1	1	1	NA	NA	1	1	1	1	1	NA	0.933	NA	1	1	NA	1	0.691	NA	NA	1	1	1	1	1	NA	1	1	1	1	NA	NA	1	1	1
ARHGEF11	1	1	1	1	1	1	1	1	1	1	NA	1	1	1	0.874	1	1	1	1	1	1	1	1	1	0.965	NA	1	1	0.639	1	1	1	1	1	NA	1	1	1	NA	0.636	0.636	1	1	1	1	1	NA	1
ARHGEF12	1	1	1	1	1	NA	1	1	1	1	NA	1	1	1	NA	1	1	NA	0.565	1	NA	1	1	1	1	NA	1	NA	NA	1	1	1	1	1	1	1	1	1	NA	NA	NA	1	1	1	1	1	1	1
ARHGEF15	1	1	1	1	1	1	1	1	NA	1	1	1	1	1	1	1	1	1	1	0.992	1	1	NA	1	NA	NA	1	NA	0.698	1	1	0.704	1	1	NA	1	1	1	1	1	1	1	0.577	1	1	1	1	1
ARHGEF16	NA	NA	NA	1	1	1	0.526	1	1	1	1	1	1	1	1	1	1	1	1	1	1	NA	NA	1	NA	1	1	1	1	1	NA	NA	1	1	NA	1	1	1	1	1	NA	NA	NA	NA	NA	1	1	1
ARHGEF17	NA	0.702	NA	NA	1	1	1	NA	NA	NA	NA	1	1	1	1	1	0.570	1	1	NA	1	NA	1	NA	NA	0.758	1	NA	NA	0.822	NA	NA	NA	1	NA	1	NA	1	NA	NA	NA	NA	NA	NA	1	NA	1	1
ARHGEF18	0.751	0.751	NA	NA	1	0.882	1	1	1	1	0.749	1	1	1	1	1	NA	1	1	1	1	NA	NA	NA	NA	NA	1	0.673	NA	1	NA	NA	NA	1	1	1	1	1	NA	1	1	1	0.866	1	NA	1	1	1
ARHGEF19	1	1	NA	1	1	1	1	NA	1	1	NA	1	1	1	1	1	1	1	1	1	1	NA	1	1	0.548	1	1	0.792	NA	1	NA	NA	1	1	NA	NA	NA	1	NA	1	NA	1	NA	1	NA	NA	1	1
ARHGEF2	1	1	1	1	1	1	1	1	NA	1	1	1	NA	1	1	1	1	1	1	1	1	1	1	0.79	1	1	1	1	1	1	NA	0.852	1	1	NA	1	NA	1	NA	NA	1	1	NA	1	1	1	1	1
ARHGEF25	1	1	1	1	1	1	1	1	1	1	1	1	1	1	1	1	1	1	1	1	1	1	1	1	1	1	1	1	1	1	NA	1	1	1	1	1	1	1	1	1	1	1	1	1	NA	1	1	1
ARHGEF26	NA	1	NA	1	1	NA	1	1	1	1	1	NA	1	1	1	1	NA	1	1	NA	1	1	1	1	NA	NA	1	1	1	1	NA	1	NA	NA	1	NA	1	1	NA	1	NA	1	1	1	1	1	1	1
ARHGEF28	1	1	1	1	1	1	1	1	NA	0.802	NA	1	1	1	1	1	NA	1	1	1	NA	0.9	0.906	0.636	1	NA	1	1	1	NA	1	0.924	1	1	1	1	1	1	1	1	NA	1	1	1	1	1	1	1
ARHGEF3	1	1	1	1	1	1	1	1	1	1	1	NA	1	1	1	1	1	1	1	1	1	1	1	1	1	NA	1	1	0.883	1	1	1	1	1	1	1	NA	1	NA	1	1	1	1	1	1	1	NA	1
ARHGEF33	1	NA	1	NA	1	1	1	0.790	1	NA	NA	1	1	NA	NA	1	1	1	1	1	NA	1	NA	NA	NA	NA	1	NA	NA	NA	NA	NA	1	1	NA	1	NA	1	NA	NA	1	NA	NA	NA	NA	1	1	NA
ARHGEF35	1	1	NA	NA	NA	NA	NA	NA	1	1	1	1	1	1	0.771	1	1	1	1	1	0.834	0.986	1	1	1	NA	1	1	0.986	0.986	NA	0.986	NA	1	0.911	1	1	1	1	1	NA	1	1	NA	1	1	NA	1
ARHGEF37	1	1	1	1	1	1	1	1	1	1	1	0.357	1	1	1	1	1	1	1	1	1	1	1	1	1	NA	1	1	1	1	1	1	1	NA	1	1	1	1	NA	1	1	1	1	1	1	1	1	1
ARHGEF38	1	1	1	1	1	1	1	1	NA	1	1	1	1	1	1	1	1	1	1	1	1	1	1	1	1	NA	1	1	1	1	1	1	1	1	1	1	1	1	1	1	NA	1	1	1	1	1	1	1
ARHGEF39	1	1	1	1	1	0.835	1	1	1	1	1	1	1	1	1	1	1	1	1	1	1	1	1	1	1	1	1	1	1	1	1	1	1	1	1	1	1	1	1	1	1	1	1	1	1	1	1	1
ARHGEF4	1	1	1	NA	1	1	1	1	1	1	NA	1	1	1	1	1	1	1	1	1	1	NA	1	1	NA	NA	1	0.640	NA	1	1	1	1	1	1	1	1	1	NA	1	NA	0.363	0.267	0.414	1	1	1	0.263
ARHGEF40	NA	0.682	1	1	1	1	1	1	1	1	1	1	1	1	1	1	0.699	1	1	1	1	1	1	NA	0.551	0.582	1	1	1	1	1	1	NA	1	1	1	1	1	1	1	NA	1	1	1	1	1	1	1
ARHGEF5	1	1	1	1	1	1	1	1	1	1	1	1	1	1	0.766	1	0.594	1	1	1	NA	1	1	1	1	NA	1	1	1	1	NA	0.697	NA	1	0.815	1	1	1	1	0.763	1	1	0.621	0.736	1	0.642	NA	1
ARHGEF6	NA	1	1	1	1	0.754	1	NA	1	1	1	1	1	1	1	0.873	0.873	0.872	1	0.521	NA	1	1	1	NA	NA	1	NA	1	1	NA	1	1	1	1	1	1	1	NA	NA	NA	1	1	1	1	1	1	1
ARHGEF7	1	1	1	1	1	NA	1	1	1	1	1	1	1	1	1	1	1	NA	1	1	1	NA	1	1	0.760	1	1	NA	NA	1	NA	NA	1	1	1	1	1	1	1	1	NA	1	1	1	NA	1	1	NA
ARHGEF9	1	1	1	1	1	NA	1	NA	1	1	NA	NA	1	1	1	1	1	1	1	1	1	1	1	NA	NA	NA	1	NA	NA	1	NA	1	1	1	1	1	1	1	1	1	NA	NA	NA	1	NA	0.926	1	1
ARID1A	1	1	NA	1	1	1	1	1	NA	1	1	1	0.678	1	1	1	1	1	1	1	1	1	1	1	1	NA	1	1	1	1	NA	1	0.969	1	1	1	1	1	NA	1	NA	1	1	1	1	1	1	1
ARID1B	NA	NA	NA	NA	NA	NA	1	NA	NA	NA	NA	NA	NA	1	NA	1	0.886	NA	NA	0.569	NA	1	1	NA	NA	NA	NA	NA	NA	1	NA	NA	NA	NA	0.514	1	NA	NA	NA	NA	NA	NA	NA	1	NA	1	NA	1
ARID2	1	1	1	1	1	1	1	1	1	1	1	1	1	1	1	1	1	1	1	1	1	1	1	1	1	NA	1	NA	1	1	0.620	1	1	1	1	1	1	1	1	1	1	1	1	1	1	1	1	1
ARID3A	NA	0.755	NA	NA	1	1	NA	NA	NA	NA	NA	1	NA	1	1	1	1	1	1	1	1	NA	1	NA	NA	NA	1	NA	NA	1	NA	NA	NA	NA	NA	1	NA	1	NA	1	NA	1	NA	1	NA	1	NA	1
ARID3B	1	1	1	0.987	1	1	1	1	1	1	1	1	1	1	1	1	1	1	1	0.923	1	NA	1	1	1	NA	1	1	1	1	1	1	1	1	1	1	1	1	NA	NA	1	1	1	1	1	1	1	1
ARID3C	NA	1	1	1	1	1	1	1	1	1	NA	1	1	1	1	1	1	1	1	1	1	1	NA	1	1	0.625	1	1	0.496	1	0.617	NA	NA	1	1	1	1	1	1	1	1	1	NA	NA	1	1	1	1
ARID4A	1	1	1	1	1	1	1	1	1	1	0.76	1	1	1	1	1	1	0.728	1	1	NA	1	1	1	1	NA	1	1	1	1	1	1	1	1	0.917	1	1	1	1	1	1	NA	NA	1	1	1	1	1
ARID4B	1	1	1	0.747	1	1	1	1	1	NA	1	1	1	1	1	1	1	1	1	1	1	1	1	1	1	1	1	1	1	1	1	1	1	1	1	1	1	1	NA	NA	NA	1	NA	0.999	1	1	1	1
ARID5A	NA	1	1	1	1	1	1	1	1	1	1	1	1	1	1	1	1	1	1	1	1	0.934	1	0.706	1	1	1	1	1	1	NA	NA	1	1	1	1	1	NA	1	1	1	1	1	1	1	1	1	1
ARID5B	1	1	1	1	1	1	1	1	1	1	1	1	1	1	1	1	0.957	1	1	1	1	1	1	1	1	NA	1	1	1	NA	1	1	1	1	1	1	1	1	NA	1	NA	1	1	1	1	1	1	1
ARIH1	1	NA	1	NA	NA	0.986	1	NA	NA	NA	NA	1	1	1	NA	1	1	1	NA	1	1	NA	1	NA	NA	NA	1	NA	NA	1	NA	NA	NA	1	NA	1	NA	1	NA	NA	NA	NA	NA	NA	1	NA	NA	1
ARIH2	1	1	NA	0.663	1	NA	1	1	1	NA	1	1	1	1	NA	1	1	1	1	1	1	1	1	1	1	1	1	1	1	1	1	1	1	1	1	1	1	1	NA	1	NA	1	1	1	1	1	1	1
ARIH2OS	1	1	0.694	1	0.632	0.450	0.307	0.632	0.475	0.388	0.471	NA	0.419	0.353	0.465	0.348	0.265	0.418	0.340	0.349	0.455	0.923	NA	NA	NA	NA	NA	NA	NA	NA	NA	NA	NA	NA	NA	NA	NA	NA	NA	NA	NA	NA	NA	NA	NA	NA	NA	NA
ARL1	1	1	1	1	1	1	1	1	1	1	1	1	1	1	1	1	1	1	0.972	1	1	1	1	1	1	1	1	1	1	1	1	1	1	1	1	1	1	1	1	1	1	1	1	1	1	1	1	1
ARL10	1	NA	1	NA	1	1	1	1	1	NA	NA	1	1	1	1	1	1	1	1	1	1	1	1	NA	NA	NA	1	1	NA	1	NA	0.694	0.976	1	1	NA	1	1	1	NA	1	NA	NA	NA	1	1	1	1
ARL11	1	1	0.981	1	1	1	1	1	1	1	1	0.909	1	NA	0.915	0.893	1	0.895	0.898	0.970	1	0.916	0.916	0.931	0.931	NA	1	NA	0.920	1	NA	0.920	0.901	0.901	0.901	0.776	0.901	0.901	0.901	0.931	0.896	0.901	0.901	0.901	0.901	1	1	NA
ARL13A	1	1	1	1	1	1	1	1	1	0.847	1	1	1	0.847	0.911	0.847	0.847	0.624	NA	0.231	0.213	1	1	1	1	NA	1	1	1	1	NA	1	1	1	1	0.588	1	1	1	1	NA	0.851	NA	1	1	NA	NA	NA
ARL13B	1	1	1	1	1	1	1	1	1	1	1	1	1	1	1	1	1	1	1	NA	1	1	NA	1	1	NA	1	1	1	1	1	1	1	1	1	1	1	1	1	1	1	1	1	1	1	1	1	1
ARL14	1	1	1	1	1	1	1	1	0.959	1	1	1	1	0.951	1	1	1	1	1	1	1	1	1	1	1	NA	1	0.763	1	1	1	1	1	1	1	1	0.986	1	1	1	1	1	1	1	0.26	1	1	1
ARL14EP	1	1	1	1	1	NA	1	1	1	1	1	1	1	1	1	1	1	1	1	1	1	1	1	0.663	1	1	1	1	1	1	1	1	1	1	1	1	1	1	1	1	1	1	1	1	1	1	1	NA
ARL14EPL	1	1	1	1	1	1	1	1	1	1	1	1	1	1	1	1	1	1	1	1	1	1	1	1	NA	1	1	1	1	NA	NA	NA	1	1	1	1	1	1	NA	1	1	1	1	1	1	1	1	1
ARL15	1	1	1	1	1	1	1	NA	1	1	NA	1	1	1	NA	1	1	1	1	1	1	1	1	1	1	NA	1	NA	1	1	1	1	1	1	1	1	1	1	NA	1	NA	0.958	1	NA	1	1	1	1
ARL16	1	1	1	1	1	1	1	1	1	NA	1	1	1	1	1	1	1	1	1	1	0.973	NA	1	1	NA	1	1	1	1	1	1	1	1	1	1	1	NA	1	1	1	NA	1	0.832	NA	NA	1	NA	0.552
ARL17A	NA	NA	NA	NA	NA	NA	NA	NA	NA	NA	NA	NA	NA	NA	NA	NA	NA	NA	NA	NA	NA	NA	NA	NA	NA	NA	NA	NA	NA	NA	NA	NA	NA	NA	NA	NA	NA	NA	NA	NA	NA	NA	NA	NA	NA	NA	NA	NA
ARL17B	1	NA	NA	NA	NA	NA	NA	NA	NA	NA	NA	NA	NA	NA	NA	NA	NA	NA	NA	NA	NA	NA	NA	NA	NA	NA	NA	NA	NA	NA	NA	NA	NA	NA	NA	NA	NA	NA	NA	NA	NA	NA	NA	NA	NA	NA	NA	NA
ARL2	0.865	1	1	1	1	1	1	1	NA	1	1	1	1	1	1	1	1	1	1	1	NA	1	1	1	1	NA	1	1	NA	1	NA	1	1	1	1	1	1	1	1	1	1	1	1	1	1	1	1	1
ARL2BP	1	1	1	1	1	1	1	1	1	1	1	1	1	1	1	1	1	1	1	1	1	1	1	1	1	1	1	1	1	1	1	1	1	1	1	1	1	1	1	1	1	NA	1	1	1	1	1	1
ARL2_SNX15	0.781	1	1	0.991	0.991	0.991	0.991	0.991	NA	1	0.991	0.991	0.991	0.991	0.991	0.991	0.991	0.991	0.991	0.991	0.991	1	0.991	0.991	0.991	NA	0.991	0.991	0.991	0.991	0.991	0.991	0.991	0.991	0.991	0.991	0.991	0.991	0.991	0.991	0.991	0.991	0.991	0.991	0.991	0.991	0.991	0.991
ARL3	1	1	1	1	1	1	1	1	1	1	NA	1	1	1	1	1	1	1	1	1	1	1	NA	1	0.807	1	1	1	1	1	1	1	1	1	1	1	1	1	1	0.995	NA	1	1	1	1	1	1	1
ARL4A	1	1	1	1	1	0.541	1	1	1	1	1	1	1	1	1	1	1	1	1	1	1	NA	NA	1	1	NA	1	1	1	1	1	1	1	1	1	1	1	1	1	1	1	1	1	1	1	1	1	1
ARL4C	1	1	1	1	1	1	1	1	1	1	NA	1	1	1	1	1	0.543	1	1	NA	1	1	NA	1	1	NA	1	1	1	1	1	NA	1	1	1	NA	1	1	NA	1	NA	1	1	0.585	1	1	1	1
ARL4D	1	1	1	1	1	1	1	1	NA	1	NA	1	1	1	1	1	1	1	NA	1	1	1	1	1	1	NA	1	1	0.800	1	1	1	1	1	1	1	1	1	1	1	NA	1	1	1	1	1	1	1
ARL5A	1	1	1	1	1	1	1	1	1	1	1	1	1	1	1	1	1	1	1	NA	1	1	1	1	1	1	1	1	1	1	1	1	1	1	1	1	1	1	1	1	NA	1	1	1	1	1	1	1
ARL5B	1	1	NA	1	1	1	1	1	NA	1	1	NA	1	1	1	1	1	1	1	NA	1	1	1	NA	NA	NA	1	1	1	1	1	1	1	1	1	1	1	1	NA	1	1	1	1	0.933	1	1	1	1
ARL5C	1	1	0.857	0.469	0.308	0.308	0.308	0.469	0.357	0.633	0.577	1	1	1	1	1	1	NA	0.628	0.628	0.794	0.337	0.219	1	1	0.627	0.574	0.5	1	0.452	0.771	1	1	1	1	1	1	1	1	1	1	1	1	1	0.575	1	1	1
ARL6	1	1	NA	NA	1	1	1	1	1	1	1	1	1	1	1	1	1	1	1	1	1	1	1	1	1	NA	1	1	1	1	1	1	1	1	1	1	1	1	1	1	NA	1	1	NA	1	1	1	1
ARL6IP1	1	1	1	1	1	1	1	1	1	1	1	1	1	1	1	1	1	1	1	1	1	1	1	1	1	1	1	1	1	1	1	1	1	1	1	1	1	1	1	1	1	1	1	1	1	1	1	1
ARL6IP4	1	1	1	0.718	NA	0.727	0.727	0.508	0.595	0.76	NA	0.575	0.575	0.824	0.567	0.564	0.684	0.575	0.717	0.623	0.854	0.573	0.568	0.633	0.574	0.645	0.645	0.577	0.635	0.64	0.707	NA	NA	0.64	0.642	0.645	1	0.583	0.691	0.517	0.692	0.609	0.609	0.609	0.645	0.784	0.6	0.742
ARL6IP5	1	1	1	1	1	1	1	NA	1	1	1	1	NA	1	1	1	1	1	1	1	1	1	1	1	1	NA	1	1	1	1	1	1	1	1	1	1	1	1	1	1	1	1	1	1	1	1	1	1
ARL6IP6	1	1	1	1	1	1	1	1	1	1	1	NA	1	1	1	1	1	1	1	NA	1	1	1	1	NA	NA	1	1	1	1	1	1	1	1	1	1	1	1	1	1	1	1	1	1	1	1	1	1
ARL8A	1	1	1	NA	1	1	1	1	1	NA	NA	1	1	1	1	1	1	1	1	NA	1	NA	1	NA	NA	NA	NA	NA	NA	NA	NA	NA	NA	1	NA	NA	NA	1	NA	NA	1	NA	NA	NA	NA	1	1	1
ARL8B	1	1	0.963	1	1	1	1	1	1	1	NA	1	1	1	1	1	1	1	1	1	1	NA	NA	NA	NA	NA	1	1	NA	1	1	NA	1	NA	1	1	1	1	1	NA	NA	NA	NA	NA	NA	1	1	1
ARL9	1	1	1	1	1	1	1	1	NA	1	NA	1	1	1	1	1	1	1	1	1	1	1	1	1	1	1	1	1	1	1	1	1	1	1	1	1	1	1	1	1	NA	NA	1	1	1	1	1	1
ARMC1	1	1	NA	1	1	1	1	NA	1	NA	1	1	1	1	1	1	1	1	1	1	NA	1	1	1	1	NA	1	1	1	1	1	1	1	1	1	1	NA	1	1	1	NA	1	1	1	1	1	1	1
ARMC10	1	0.99	1	1	1	1	1	0.902	1	1	1	1	1	1	NA	1	1	1	1	1	1	1	1	1	0.925	NA	1	1	1	1	1	1	1	1	1	1	1	0.691	1	1	1	1	1	1	1	1	1	0.991
ARMC12	1	1	1	1	1	1	NA	1	1	1	0.987	1	1	1	1	1	1	1	0.774	NA	1	1	1	1	1	0.97	0.97	1	0.963	1	1	1	1	1	1	1	1	1	1	1	NA	1	NA	1	1	NA	NA	NA
ARMC2	1	1	1	1	1	1	1	1	1	1	1	1	1	1	1	1	1	1	1	1	1	1	NA	1	NA	1	1	1	NA	NA	1	1	1	1	1	1	1	1	NA	NA	NA	1	NA	1	1	1	1	1
ARMC3	1	1	1	1	1	NA	1	1	1	1	1	1	NA	1	1	1	1	1	1	1	NA	0.31	0.196	1	0.908	NA	1	1	1	1	1	1	1	1	1	1	1	1	NA	1	NA	1	1	1	0.894	1	1	1
ARMC4	0.765	0.775	1	1	1	1	1	1	1	1	1	1	1	1	1	1	1	1	1	NA	1	0.24	0.817	1	1	NA	1	1	NA	NA	1	1	1	1	1	1	NA	1	1	NA	NA	1	NA	NA	1	1	1	1
ARMC5	NA	1	NA	1	1	1	1	1	1	1	1	1	0.992	1	1	1	1	0.992	0.991	0.991	1	1	1	NA	NA	NA	0.991	NA	NA	NA	NA	NA	1	1	0.991	1	0.991	0.994	0.994	0.999	NA	0.992	NA	1	1	1	1	0.991
ARMC6	1	1	1	1	1	1	1	1	1	1	1	1	1	1	1	1	1	1	1	1	1	1	1	1	1	1	1	1	1	1	NA	0.802	1	1	1	1	1	1	1	1	NA	1	1	1	1	NA	1	NA
ARMC7	1	1	1	1	1	1	1	1	1	1	1	1	1	1	1	1	1	1	1	1	1	NA	NA	1	1	NA	1	1	0.522	1	1	NA	1	1	1	1	1	1	1	1	1	1	1	1	1	0.966	0.966	0.968
ARMC8	1	0.745	1	1	1	1	1	1	1	1	1	1	1	1	1	1	1	1	1	1	1	1	1	1	1	NA	1	1	1	1	1	1	1	1	1	1	1	1	NA	1	NA	1	1	1	1	NA	1	1
ARMC9	1	1	1	1	1	1	NA	1	1	1	1	NA	1	1	1	1	0.914	1	1	1	1	NA	1	1	1	1	1	1	1	1	1	1	1	1	1	1	0.952	1	1	NA	NA	NA	1	1	1	1	NA	1
ARMCX1	1	1	1	NA	1	1	1	NA	NA	1	1	1	1	1	1	1	1	1	1	1	1	1	1	1	1	1	1	1	1	1	NA	1	0.963	1	1	1	1	1	1	1	NA	1	1	1	1	1	1	1
ARMCX2	1	1	1	1	1	1	1	1	1	1	1	NA	NA	NA	0.632	0.687	1	0.633	0.72	0.72	1	1	1	1	1	0.858	1	1	1	1	NA	1	0.699	1	1	1	1	1	1	1	NA	1	1	1	1	1	1	1
ARMCX3	1	1	1	1	1	1	1	1	1	1	1	1	1	1	1	1	1	1	1	1	1	1	1	1	1	1	1	NA	NA	1	1	1	1	1	1	1	1	1	1	1	NA	1	1	1	1	1	1	1
ARMCX4	NA	NA	NA	NA	NA	NA	NA	NA	NA	NA	NA	NA	NA	NA	NA	NA	NA	NA	NA	NA	NA	NA	NA	NA	NA	NA	NA	NA	NA	NA	NA	NA	NA	NA	NA	NA	NA	NA	NA	NA	NA	NA	NA	NA	NA	NA	NA	NA
ARMCX5	NA	1	NA	1	1	0.502	1	1	1	1	NA	1	1	1	1	0.744	1	1	0.403	0.181	0.106	1	1	0.717	0.717	NA	0.873	0.873	0.889	0.889	NA	0.889	0.982	0.982	0.868	0.986	0.85	0.889	0.889	NA	NA	0.878	0.878	0.878	0.88	1	0.295	0.657
ARMCX6	NA	1	1	1	1	0.923	1	1	1	1	1	1	1	1	1	1	1	1	0.950	1	1	1	1	0.430	NA	1	1	1	1	1	1	1	1	1	1	1	0.512	1	NA	NA	1	1	1	1	0.958	1	1	1
ARMS2	1	1	1	0.830	0.830	0.830	0.864	0.864	0.370	0.515	0.435	0.343	NA	0.386	1	0.542	0.534	0.438	0.455	0.671	0.459	1	0.761	NA	NA	NA	NA	NA	NA	NA	NA	NA	NA	NA	NA	NA	NA	NA	NA	NA	NA	NA	NA	NA	NA	NA	NA	NA
ARNT	1	1	1	1	1	1	1	1	1	NA	1	1	1	0.823	1	1	0.637	1	1	1	1	NA	NA	1	1	1	1	1	1	1	1	1	NA	1	1	1	1	1	1	1	1	1	1	1	1	1	NA	1
ARNT2	1	1	NA	1	1	1	1	1	1	1	NA	1	1	0.815	1	0.821	0.821	1	1	0.815	0.815	NA	1	1	1	NA	1	1	1	NA	1	1	NA	1	1	1	1	1	1	1	NA	NA	NA	NA	NA	NA	1	1
ARNTL	1	1	1	1	1	1	1	1	1	1	1	1	1	1	1	1	1	1	1	1	1	0.788	1	1	1	NA	1	1	1	1	1	1	1	1	1	1	1	1	1	1	NA	1	1	1	1	NA	1	1
ARNTL2	1	1	1	1	1	1	1	1	NA	1	1	1	1	0.98	1	0.752	0.456	1	NA	NA	NA	0.675	0.127	1	1	NA	1	1	1	1	1	1	1	1	0.602	1	1	1	1	1	NA	1	1	1	NA	1	1	1
ARPC1A	1	1	NA	1	1	NA	1	1	1	NA	1	1	1	1	1	1	1	1	1	1	1	1	NA	1	1	0.595	1	1	1	1	1	1	1	1	1	1	NA	1	1	1	NA	1	1	1	1	1	1	1
ARPC1B	1	1	1	1	1	1	NA	1	1	1	NA	1	1	1	1	1	1	1	1	1	1	NA	1	1	NA	1	1	0.694	0.823	1	NA	NA	1	1	1	1	1	1	1	1	1	1	1	1	1	1	1	1
ARPC2	1	1	1	1	1	1	1	1	1	1	1	1	1	1	1	1	1	1	0.564	1	1	1	1	1	1	1	1	1	1	1	1	1	0.924	1	1	1	1	1	NA	0.903	1	1	1	1	1	1	1	1
ARPC3	1	1	1	0.716	1	1	NA	1	1	NA	1	NA	NA	1	1	1	1	1	1	1	0.998	1	1	1	1	1	1	1	1	1	1	1	1	1	1	1	1	1	1	1	1	1	1	1	1	1	1	1
ARPC4	1	1	NA	1	1	1	1	1	1	1	1	NA	1	NA	1	1	1	1	1	1	1	1	1	NA	1	1	1	1	NA	1	1	1	1	1	1	1	0.999	1	NA	1	1	1	0.64	1	1	1	1	1
ARPC4_TTLL3	1	1	1	1	1	1	1	1	1	1	1	1	1	1	1	1	1	1	0.927	1	1	0.628	1	NA	1	NA	1	1	1	1	1	1	NA	0.989	1	1	1	1	NA	1	1	0.967	0.87	0.631	1	NA	1	1
ARPC5	1	1	1	1	1	1	1	1	1	1	1	1	1	1	NA	1	1	1	1	1	1	1	1	NA	NA	1	1	1	1	1	NA	1	1	1	1	1	1	1	1	NA	NA	1	1	1	1	1	1	1
ARPC5L	1	1	1	NA	1	1	NA	1	1	NA	NA	1	1	1	1	1	1	1	1	1	1	1	1	1	1	1	1	1	NA	1	1	NA	1	1	1	1	1	0.749	1	1	NA	1	NA	1	1	1	1	1
ARPIN	1	1	NA	1	1	1	1	1	1	1	1	1	1	1	1	1	1	1	1	1	1	1	1	1	1	NA	1	1	0.932	1	1	1	1	1	1	1	1	1	1	1	NA	1	NA	1	1	1	1	1
ARPP19	1	1	1	1	1	1	1	1	1	1	1	1	1	1	1	1	1	1	1	1	NA	1	1	1	1	1	1	1	1	1	0.67	1	1	1	1	1	1	1	1	1	1	1	1	1	1	1	1	1
ARPP21	1	1	1	1	1	1	1	1	1	1	NA	1	1	1	1	1	1	1	1	1	1	1	NA	NA	NA	NA	1	1	1	1	1	1	1	1	1	1	1	1	1	1	NA	1	1	1	1	1	NA	1
ARR3	1	1	1	1	1	1	1	1	1	1	1	1	1	0.239	1	1	1	0.365	0.343	0.293	1	1	1	1	1	1	1	1	1	1	NA	1	1	1	1	1	1	1	1	1	NA	0.191	0.243	NA	0.247	0.215	0.183	0.171
ARRB1	NA	1	0.759	0.992	1	1	1	1	1	1	NA	1	1	NA	1	1	1	1	1	1	1	NA	1	1	NA	1	1	1	1	1	NA	1	1	1	1	1	1	1	NA	1	NA	1	1	0.883	1	1	NA	1
ARRB2	1	1	NA	1	1	1	1	1	1	1	1	1	1	1	1	1	1	1	1	0.940	1	1	1	1	0.991	NA	1	1	1	1	1	1	1	1	0.995	1	1	1	1	1	NA	1	1	NA	1	1	1	1
ARRDC1	NA	1	1	1	NA	1	1	1	1	1	NA	1	1	1	1	1	1	1	1	0.818	1	1	1	1	NA	NA	1	1	1	1	NA	1	NA	1	1	1	1	1	1	1	1	1	NA	NA	NA	1	1	1
ARRDC2	1	1	NA	1	1	1	1	1	1	1	NA	1	1	1	NA	1	1	1	1	1	1	NA	NA	NA	1	1	1	1	1	1	NA	NA	NA	1	1	1	1	1	1	1	1	1	NA	NA	1	1	1	1
ARRDC3	1	1	NA	1	1	1	1	1	1	1	NA	1	1	1	1	1	1	1	1	1	1	1	1	1	1	NA	1	1	1	1	1	1	1	1	1	1	1	1	1	1	NA	1	1	NA	1	1	1	1
ARRDC4	NA	1	1	NA	1	1	1	NA	NA	1	NA	1	1	1	1	1	1	1	1	1	1	NA	NA	NA	NA	NA	1	NA	NA	1	NA	NA	NA	1	NA	1	NA	1	NA	NA	NA	NA	NA	NA	NA	1	1	1
ARRDC5	1	NA	0.971	0.971	0.613	NA	NA	0.971	0.971	0.971	0.971	0.971	0.99	0.968	0.968	0.981	0.986	0.968	0.98	0.992	0.945	NA	1	0.971	0.971	0.974	0.974	0.975	1	0.974	0.974	0.963	1	1	0.971	0.971	0.971	0.991	NA	1	NA	0.935	0.935	0.935	0.939	0.971	0.971	0.992
ARSA	1	1	1	1	1	1	1	1	1	1	1	1	1	1	1	1	1	1	1	1	1	1	1	0.875	1	NA	1	NA	NA	1	NA	1	1	1	1	1	1	1	1	1	1	1	1	1	NA	1	1	1
ARSB	1	1	1	1	1	1	1	1	1	1	1	1	1	1	1	1	1	1	1	1	1	NA	1	1	1	NA	1	1	1	1	1	1	1	1	1	1	1	1	1	1	NA	1	1	1	1	1	1	NA
ARSD	NA	1	1	1	NA	1	1	1	1	0.797	NA	1	0.891	NA	NA	NA	NA	NA	NA	NA	NA	NA	NA	0.990	NA	0.891	0.891	0.834	0.918	NA	NA	0.658	NA	1	1	1	1	1	NA	1	NA	NA	0.723	NA	NA	1	0.998	1
ARSE	NA	1	1	1	1	1	0.772	1	NA	1	1	NA	0.172	NA	NA	NA	NA	NA	1	NA	NA	NA	NA	NA	0.992	NA	1	1	1	1	NA	0.669	1	1	1	0.987	1	0.991	NA	1	NA	NA	0.850	NA	NA	1	NA	1
ARSF	NA	0.699	1	1	1	1	1	1	0.984	0.989	0.973	0.988	NA	NA	NA	NA	NA	NA	NA	NA	NA	NA	NA	1	1	NA	NA	NA	NA	NA	NA	NA	0.977	0.977	0.984	0.977	0.977	0.977	NA	NA	NA	NA	0.732	1	NA	NA	0.773	1
ARSG	1	1	NA	1	1	1	1	1	1	1	1	1	1	1	1	1	1	0.995	1	1	1	1	1	NA	1	0.671	1	1	1	NA	1	1	1	1	1	1	1	1	1	1	NA	1	1	1	1	1	NA	1
ARSH	1	0.53	NA	1	1	1	1	1	1	1	1	NA	NA	NA	NA	NA	NA	NA	1	NA	NA	NA	NA	0.782	0.782	NA	NA	NA	1	1	NA	NA	1	0.575	1	1	1	0.464	1	NA	NA	NA	NA	NA	NA	0.603	NA	1
ARSI	1	1	NA	1	1	1	1	1	1	1	1	1	1	1	1	1	1	1	1	1	1	1	1	1	1	1	1	1	1	1	1	1	1	1	1	1	1	1	1	NA	1	1	1	1	1	1	1	1
ARSJ	1	1	1	1	1	1	1	1	1	1	NA	NA	1	1	1	1	1	1	1	NA	1	1	1	1	1	NA	1	1	1	1	1	1	1	1	1	1	1	1	1	NA	NA	0.993	NA	NA	0.981	1	1	1
ARSK	1	0.501	1	1	1	1	1	1	1	1	1	1	1	1	1	1	1	1	1	1	1	1	NA	1	1	0.993	0.993	1	1	1	1	1	1	1	1	0.987	1	1	1	1	NA	1	1	1	1	0.986	0.986	0.981
ART1	1	1	1	1	1	1	1	1	1	1	1	1	1	0.980	1	1	1	1	1	0.936	0.967	0.775	1	1	1	1	1	1	0.525	1	1	NA	1	1	0.980	0.980	0.980	0.980	0.980	NA	1	1	NA	1	1	1	1	1
ART3	1	1	1	1	1	NA	1	NA	NA	NA	NA	NA	NA	1	1	1	1	NA	1	NA	0.973	NA	NA	NA	NA	NA	NA	NA	NA	NA	NA	NA	NA	NA	NA	NA	NA	NA	NA	NA	NA	NA	NA	NA	NA	NA	NA	NA
ART4	1	0.997	0.997	0.997	0.997	0.997	0.997	0.997	0.997	0.997	0.944	0.997	1	1	1	1	1	1	1	1	0.992	1	0.985	0.997	0.997	0.997	0.997	0.997	0.997	0.997	NA	NA	1	0.997	1	1	1	1	1	0.997	0.997	0.997	0.997	0.997	0.997	0.997	0.997	0.985
ART5	1	1	1	1	1	1	1	1	1	1	1	1	1	1	1	0.976	1	1	1	1	1	1	1	1	1	1	1	1	1	1	1	1	1	1	1	1	0.981	0.981	1	1	1	1	1	0.946	1	0.986	1	1
ARTN	1	0.819	NA	NA	1	1	1	1	1	NA	NA	1	1	1	1	1	1	1	1	1	1	NA	1	NA	NA	0.219	1	NA	NA	NA	NA	NA	0.662	NA	NA	NA	NA	NA	NA	1	1	NA	NA	NA	NA	1	1	1
ARV1	1	1	1	1	1	1	1	1	1	1	1	1	1	1	1	1	1	0.942	1	1	1	1	1	1	1	0.966	0.966	1	1	1	1	1	1	1	NA	1	1	1	1	1	1	1	1	1	1	1	1	0.975
ARVCF	1	1	NA	1	1	1	1	1	1	1	1	1	1	1	1	1	1	1	1	1	1	NA	1	NA	0.794	NA	1	1	0.888	1	0.682	NA	1	1	1	1	1	1	1	1	1	1	NA	1	1	0.909	1	1
ARX	NA	0.728	NA	NA	NA	NA	1	0.409	NA	NA	NA	NA	NA	1	NA	1	NA	0.774	NA	0.760	NA	NA	NA	NA	NA	NA	NA	NA	NA	NA	NA	NA	NA	NA	NA	NA	NA	NA	NA	NA	NA	NA	NA	NA	NA	NA	NA	NA
AS3MT	1	1	1	0.992	1	NA	1	1	0.436	1	0.532	1	NA	1	1	1	1	0.991	0.157	0.192	1	0.999	NA	1	1	0.761	0.564	1	1	1	1	1	1	1	1	1	1	1	NA	0.24	0.781	0.808	0.24	0.208	1	0.999	1	0.288
ASAH1	1	1	1	1	1	1	1	1	1	1	1	1	1	1	1	1	1	1	1	1	1	1	1	1	1	NA	1	1	1	1	1	1	1	1	1	1	1	1	1	1	NA	1	1	1	1	1	1	1
ASAH2	1	NA	1	1	1	1	1	NA	1	1	1	1	NA	1	NA	1	1	NA	0.998	1	1	1	1	1	1	NA	1	1	1	1	1	1	1	1	1	1	1	1	NA	1	NA	1	1	NA	1	1	1	1
ASAH2B	0.544	NA	1	1	1	1	1	NA	1	1	1	1	1	1	NA	1	1	NA	1	1	1	1	1	1	1	NA	1	1	1	1	1	1	1	1	1	1	1	1	NA	1	1	1	1	1	1	1	1	1
ASAP1	1	NA	1	1	1	1	1	1	1	1	NA	1	1	1	1	1	1	1	1	1	NA	1	1	1	1	NA	1	1	NA	1	1	NA	1	1	1	1	1	1	NA	1	NA	NA	1	1	1	1	1	1
ASAP2	1	1	NA	1	1	0.649	1	0.897	1	1	1	NA	1	0.907	NA	NA	1	0.905	1	0.910	1	0.868	NA	1	0.888	0.977	1	NA	1	NA	1	1	1	1	1	1	1	1	NA	1	1	1	0.785	NA	1	0.966	1	1
ASAP3	NA	1	NA	1	1	0.751	0.956	0.976	1	1	NA	1	1	1	1	1	0.716	1	1	0.994	0.994	1	1	0.967	0.494	0.805	0.573	0.974	0.951	0.951	0.951	NA	NA	1	0.951	NA	0.952	0.952	0.952	1	1	0.951	0.951	0.951	1	NA	1	1
ASB1	1	1	1	1	1	1	1	1	1	1	1	1	1	1	1	1	1	1	1	1	1	1	NA	1	0.976	NA	1	1	1	1	1	NA	1	1	1	0.988	1	1	NA	1	1	1	1	0.823	NA	1	NA	1
ASB10	1	1	1	1	1	1	1	1	0.653	1	1	1	1	1	1	1	1	1	1	1	1	1	1	1	1	1	1	1	NA	1	0.775	NA	1	1	1	1	1	1	NA	1	1	1	1	1	NA	NA	1	1
ASB11	NA	1	1	1	1	1	1	1	1	1	1	1	1	1	1	1	1	1	1	1	1	1	NA	1	1	1	1	1	1	1	NA	1	1	1	1	1	1	1	NA	1	NA	NA	1	1	1	1	1	1
ASB12	1	1	1	1	1	1	1	1	1	1	1	1	1	0.98	0.98	0.98	0.98	1	0.983	1	1	1	1	1	1	1	1	1	0.969	0.969	NA	0.969	1	1	1	1	1	1	1	1	NA	0.98	0.98	0.98	0.983	1	1	0.976
ASB13	1	NA	1	1	1	NA	1	0.537	1	1	NA	1	1	1	1	1	1	NA	1	1	1	1	1	1	1	NA	1	1	1	1	1	1	1	1	NA	1	NA	1	1	1	1	1	1	1	1	0.897	1	1
ASB14	1	1	1	1	1	1	1	1	0.458	0.9	0.901	0.901	1	1	1	0.901	1	1	NA	0.901	1	1	0.365	0.901	0.901	0.901	0.901	0.901	0.901	0.901	0.901	0.901	0.901	0.901	1	1	0.901	0.901	NA	0.902	1	0.901	0.901	0.901	0.901	0.901	0.901	0.901
ASB15	1	1	1	1	1	1	1	1	1	1	1	1	1	0.990	1	0.990	0.990	1	0.919	NA	1	1	NA	1	1	NA	1	1	1	1	1	1	NA	1	1	1	1	1	1	1	1	1	NA	1	0.084	1	1	1
ASB16	1	1	1	NA	1	1	1	1	1	NA	NA	1	1	1	1	1	1	0.302	0.896	0.558	0.233	1	1	1	NA	1	1	NA	NA	1	NA	NA	1	1	NA	1	1	1	NA	1	1	1	NA	1	1	NA	1	0.52
ASB17	1	1	1	0.951	1	1	1	1	1	1	1	1	1	1	1	1	1	0.418	1	1	1	1	1	1	1	0.872	1	1	1	1	1	1	1	1	1	1	1	1	1	1	1	NA	1	1	1	1	1	1
ASB18	1	NA	1	NA	1	1	1	1	1	NA	NA	1	NA	1	1	1	0.725	NA	0.854	1	1	1	1	0.834	NA	0.854	1	NA	NA	1	NA	NA	NA	0.854	0.854	0.854	0.854	0.854	NA	0.81	0.824	0.81	0.81	0.81	0.394	0.854	0.854	0.854
ASB2	1	NA	1	NA	1	1	1	1	1	1	NA	1	1	1	1	1	1	1	1	1	1	1	1	NA	NA	1	1	1	NA	1	NA	NA	1	1	NA	1	1	1	1	NA	1	1	NA	1	NA	1	1	1
ASB4	1	1	1	1	1	1	1	1	1	1	1	1	1	1	1	1	1	1	1	1	1	1	1	1	1	NA	1	NA	1	1	1	1	1	1	1	1	1	1	1	1	1	1	1	1	1	1	1	1
ASB5	1	1	1	1	1	1	1	1	1	1	1	1	1	1	1	1	1	1	1	1	1	1	1	1	1	1	1	1	1	1	1	1	1	1	1	1	1	1	1	1	1	1	1	1	1	1	NA	1
ASB6	1	0.938	1	1	1	1	1	1	1	1	NA	1	1	1	1	1	1	1	1	1	1	NA	1	1	1	1	1	1	1	1	1	1	0.910	1	1	1	1	1	1	1	1	1	1	1	1	1	1	1
ASB7	1	1	1	1	1	1	1	1	1	1	1	1	1	1	1	1	1	1	1	1	1	1	1	1	1	1	1	1	1	1	1	1	1	1	1	1	1	1	1	1	NA	1	1	1	1	1	1	1
ASB8	1	1	1	1	1	1	1	1	1	1	1	1	1	1	1	1	1	1	1	1	1	1	1	1	1	1	1	1	1	1	1	1	1	1	1	1	1	1	1	1	1	1	1	1	1	1	1	1
ASB9	1	1	1	1	1	1	1	1	1	1	1	1	1	1	1	1	1	1	1	1	1	1	1	1	1	1	1	1	1	1	NA	1	1	1	1	1	1	1	1	1	1	1	1	1	1	1	1	1
ASCC1	1	1	1	1	1	1	1	1	1	NA	1	1	1	1	1	1	1	1	1	1	NA	1	NA	1	1	NA	1	1	1	1	1	1	1	1	1	1	1	1	1	1	NA	1	1	NA	1	1	1	1
ASCC2	1	1	0.947	1	1	1	1	1	NA	1	1	1	1	1	1	1	0.83	1	1	1	1	1	1	1	1	0.902	1	1	NA	1	NA	NA	1	1	1	1	1	1	1	1	1	1	0.721	1	1	1	1	1
ASCC3	1	1	NA	NA	1	1	NA	1	1	1	NA	NA	NA	1	1	1	1	1	1	1	1	1	NA	1	1	0.868	1	NA	NA	1	1	1	0.909	1	1	1	1	1	1	NA	NA	1	1	1	1	NA	0.996	NA
ASCL1	NA	0.604	1	1	NA	0.785	1	1	1	NA	NA	1	NA	1	1	1	1	1	1	1	1	1	1	NA	NA	NA	1	NA	1	1	1	NA	NA	1	1	1	NA	1	NA	1	1	1	NA	NA	0.796	NA	1	1
ASCL2	1	NA	1	NA	1	1	1	NA	1	NA	NA	1	1	1	1	1	1	1	1	1	1	NA	1	1	NA	NA	1	NA	NA	1	NA	NA	NA	NA	1	1	1	1	1	NA	NA	NA	NA	NA	NA	1	NA	1
ASCL3	1	1	1	1	1	1	1	1	1	1	1	1	1	1	1	1	1	1	1	1	1	1	1	1	1	0.874	1	1	1	1	1	1	1	1	1	1	1	1	1	1	1	1	1	1	1	1	1	1
ASCL4	1	0.767	0.922	1	1	1	1	1	1	1	NA	1	NA	1	1	1	1	NA	0.500	NA	NA	NA	1	1	1	1	1	1	1	1	1	1	NA	1	NA	1	NA	1	1	1	1	1	NA	1	1	1	0.887	1
ASCL5	1	0.976	NA	NA	NA	1	1	1	NA	NA	NA	1	1	1	1	1	1	1	1	1	1	1	0.779	NA	NA	0.31	1	NA	NA	0.748	NA	NA	NA	0.840	1	1	1	1	NA	NA	1	NA	NA	NA	1	1	1	1
ASF1A	0.84	1	1	1	1	1	1	1	1	1	NA	1	1	1	1	1	1	1	1	1	1	1	1	1	1	1	1	0.823	1	1	1	1	1	1	1	1	1	1	1	1	1	1	1	1	1	1	1	1
ASF1B	1	1	1	1	1	1	NA	1	1	1	1	1	1	1	1	1	1	1	1	1	1	1	1	1	1	1	1	1	1	1	1	1	0.907	1	1	1	1	1	NA	1	1	1	1	1	1	1	1	1
ASGR1	NA	1	1	1	1	1	1	1	NA	1	1	1	0.977	0.977	0.977	0.977	0.977	0.977	1	1	1	0.977	0.977	0.977	0.977	0.977	0.977	0.977	0.977	0.977	0.977	0.977	0.977	0.977	NA	0.977	0.977	0.977	0.977	0.977	0.977	1	NA	1	0.977	0.977	0.977	0.977
ASGR2	1	1	1	1	NA	1	1	1	NA	1	1	1	0.991	0.988	0.985	0.985	0.985	0.712	0.988	0.988	0.988	NA	1	1	1	0.709	0.988	0.988	1	1	1	1	1	1	1	0.988	1	1	1	0.988	NA	NA	NA	0.988	0.988	1	1	1
ASH1L	1	0.327	NA	1	1	1	1	0.758	1	1	1	1	1	1	1	1	1	1	1	0.960	1	1	1	1	NA	NA	1	0.764	1	1	1	1	1	1	1	1	1	1	1	NA	NA	1	1	1	1	NA	1	1
ASH2L	1	1	1	1	1	1	0.768	0.662	1	1	1	NA	NA	1	1	1	1	NA	1	1	1	1	1	1	1	1	1	1	1	1	1	1	1	1	0.731	1	1	1	NA	1	1	1	1	1	1	1	NA	1
ASIC1	1	1	NA	NA	1	1	1	1	1	1	1	1	1	1	1	1	1	1	1	1	1	1	1	1	1	1	1	1	1	1	1	NA	1	1	1	1	1	1	NA	1	1	1	1	NA	1	NA	1	1
ASIC2	1	1	NA	1	1	1	1	NA	1	1	NA	1	1	1	1	1	NA	1	1	NA	1	1	1	1	1	NA	1	1	NA	1	1	1	1	1	1	1	1	1	NA	1	NA	1	1	NA	1	1	1	1
ASIC3	1	1	1	1	1	1	1	1	1	1	1	1	1	1	1	1	1	1	1	1	1	1	1	NA	NA	1	1	NA	NA	1	NA	NA	1	1	1	NA	1	1	1	1	1	1	0.650	0.945	1	1	1	1
ASIC4	1	1	NA	0.966	0.966	0.969	0.967	0.811	1	0.969	0.829	0.829	0.829	0.827	0.829	0.829	0.829	0.829	0.829	0.829	0.829	0.828	0.831	NA	NA	0.927	0.826	0.829	0.841	0.946	1	NA	0.829	0.829	0.863	0.829	0.829	0.942	NA	0.829	1	0.829	0.841	0.829	0.829	NA	NA	NA
ASIC5	1	0.745	1	0.816	1	1	1	1	1	1	1	1	1	0.981	0.981	0.975	0.974	0.974	1	1	1	1	1	1	1	0.844	0.214	0.386	1	1	1	1	1	1	0.658	1	1	1	1	1	1	1	1	NA	1	0.683	NA	1
ASIP	1	1	1	1	1	1	1	1	1	0.299	NA	1	1	1	1	1	0.731	NA	1	0.541	1	0.992	1	1	1	1	1	NA	NA	1	NA	NA	1	0.556	1	1	1	1	1	0.925	1	1	1	1	1	1	1	1
ASL	1	1	1	NA	NA	1	1	NA	NA	NA	NA	NA	NA	1	NA	NA	NA	NA	NA	NA	NA	NA	NA	NA	NA	NA	NA	NA	NA	NA	NA	NA	NA	NA	NA	NA	NA	NA	NA	NA	NA	NA	NA	NA	NA	NA	NA	NA
ASMT	NA	1	NA	NA	NA	NA	NA	1	NA	1	NA	1	NA	NA	NA	NA	NA	1	0.560	NA	NA	NA	NA	1	1	0.796	0.560	NA	1	NA	NA	NA	1	NA	NA	1	1	1	1	NA	NA	NA	NA	NA	NA	NA	0.579	1
ASMTL	NA	1	NA	NA	NA	NA	1	1	0.328	1	NA	NA	NA	NA	NA	NA	NA	NA	1	NA	NA	NA	NA	NA	0.592	NA	1	NA	NA	NA	NA	NA	NA	1	1	NA	1	1	1	0.616	NA	NA	NA	NA	NA	1	1	0.994
ASNA1	1	1	1	1	1	1	1	1	1	1	1	1	1	1	1	1	1	1	1	1	1	NA	1	1	0.981	1	1	1	1	1	1	1	1	1	1	1	1	1	NA	1	NA	1	1	NA	1	1	1	1
ASNS	1	1	1	NA	1	1	1	1	1	1	1	1	1	1	1	1	1	0.990	1	1	NA	NA	NA	1	1	1	1	1	0.898	1	1	1	1	1	1	1	1	1	1	1	NA	1	1	1	1	1	1	1
ASNSD1	0.987	1	0.632	1	1	1	1	0.991	1	1	0.980	0.980	0.989	0.977	0.977	0.181	0.977	0.976	NA	1	0.980	1	1	0.995	0.995	1	1	1	1	1	1	1	1	1	1	1	1	1	1	0.636	1	1	NA	1	1	1	1	1
ASPA	1	1	1	1	1	1	1	1	0.827	NA	NA	1	1	1	1	1	1	1	1	1	1	1	NA	NA	NA	NA	1	1	1	1	1	1	1	1	1	1	NA	1	1	1	1	1	0.551	1	1	1	1	1
ASPDH	1	1	1	1	1	1	1	1	1	1	NA	1	1	1	1	1	1	1	1	1	1	NA	1	1	1	1	1	1	1	1	1	NA	NA	1	1	1	1	1	1	0.342	1	1	1	NA	1	NA	1	1
ASPG	1	1	1	1	1	1	1	1	0.381	1	NA	0.988	0.983	0.987	1	1	0.987	1	1	1	1	1	1	1	NA	NA	1	1	NA	1	NA	NA	1	1	1	1	1	1	1	0.509	NA	NA	NA	NA	NA	1	1	0.662
ASPH	1	1	1	1	1	1	1	1	1	1	1	1	1	NA	NA	0.613	0.647	1	0.816	0.562	1	NA	1	0.654	1	NA	1	1	1	1	1	1	1	1	NA	1	1	1	NA	1	NA	1	1	0.742	1	1	NA	NA
ASPHD1	1	1	1	0.949	0.949	0.949	0.949	0.949	0.957	0.957	0.939	0.948	0.959	0.941	1	0.941	0.952	0.965	1	0.96	0.939	0.974	1	0.941	0.941	0.986	0.987	0.986	1	NA	NA	1	1	0.935	0.947	0.994	0.999	0.939	0.947	0.987	NA	1	0.939	0.939	1	0.942	0.942	1
ASPHD2	1	1	1	1	1	1	1	1	0.936	1	0.949	0.936	1	0.947	0.951	0.985	0.986	0.947	1	0.968	1	0.941	0.976	0.945	NA	1	1	1	0.939	0.939	0.939	NA	NA	1	0.942	1	0.951	1	1	1	1	1	0.968	1	0.943	0.949	NA	0.959
ASPM	NA	1	NA	0.6	1	0.719	1	1	1	1	0.834	1	0.672	0.777	0.763	0.731	0.729	0.763	0.685	0.680	0.665	0.753	0.758	0.556	0.897	0.768	1	1	0.685	1	1	NA	0.667	0.669	0.586	1	NA	1	1	NA	0.881	0.511	0.881	0.417	1	NA	NA	NA
ASPN	1	1	NA	1	NA	0.699	1	1	1	1	1	1	1	1	1	1	1	1	1	1	NA	1	1	1	1	1	1	NA	1	1	1	1	1	1	1	1	1	1	NA	1	1	1	1	1	1	1	1	1
ASPRV1	1	1	1	0.899	1	1	1	0.992	0.953	0.907	0.924	0.892	0.892	0.985	0.98	1	0.94	0.826	0.87	0.871	0.871	1	0.98	0.939	0.939	0.839	0.839	0.867	0.87	0.864	0.864	0.87	1	1	1	1	0.87	0.924	0.876	0.939	NA	1	0.924	0.904	0.839	0.847	0.831	0.847
ASPSCR1	1	1	1	0.898	1	1	1	1	1	1	1	1	0.547	1	1	1	0.763	1	1	1	1	NA	1	1	NA	1	1	1	NA	NA	1	0.776	1	1	1	1	1	1	1	1	1	1	0.854	1	NA	NA	1	0.996
ASRGL1	1	1	1	1	1	1	1	1	1	NA	1	1	1	1	0.997	0.997	0.997	1	1	1	1	1	NA	1	1	NA	1	1	1	1	1	1	1	1	1	1	1	NA	NA	1	NA	1	NA	NA	NA	1	1	1
ASS1	1	1	NA	0.379	1	0.626	1	1	1	NA	NA	1	1	1	1	1	1	1	1	1	1	NA	1	1	1	NA	1	1	1	1	1	1	1	1	1	1	1	1	NA	1	NA	1	1	NA	1	1	1	1
ASTE1	1	1	1	1	1	1	1	1	1	1	1	1	1	1	1	1	1	1	1	1	1	1	1	1	0.862	NA	1	NA	1	1	1	1	1	1	1	1	1	1	NA	1	1	1	1	1	1	1	1	1
ASTL	NA	0.748	1	1	NA	1	NA	0.985	1	1	1	1	1	1	1	1	1	1	1	1	1	0.306	0.675	1	0.840	0.948	0.948	0.941	0.833	0.833	0.833	0.833	0.951	1	0.955	1	1	1	0.942	1	NA	1	1	NA	0.167	1	1	1
ASTN1	1	1	1	NA	1	1	1	1	1	1	1	NA	1	1	NA	1	1	1	1	1	1	1	1	NA	1	NA	1	1	1	1	1	NA	1	1	1	1	1	1	NA	NA	NA	1	1	NA	NA	1	1	1
ASTN2	1	1	NA	1	1	1	NA	1	1	1	NA	NA	NA	1	1	1	1	1	1	1	1	1	NA	1	1	NA	1	1	NA	1	NA	0.950	1	1	1	1	1	1	NA	NA	NA	1	1	1	1	1	1	1
ASUN	1	1	NA	0.504	1	NA	1	1	NA	1	1	1	NA	1	1	1	1	1	1	NA	NA	1	1	1	1	1	1	1	1	1	1	1	1	1	1	1	NA	1	1	1	NA	1	0.56	1	1	1	1	1
ASXL1	1	1	1	1	1	1	1	1	1	1	1	1	1	1	1	1	0.642	NA	1	1	NA	1	1	0.709	NA	NA	1	1	NA	1	NA	0.581	1	1	1	1	1	1	1	1	1	1	0.972	1	1	1	1	1
ASXL2	1	1	NA	1	1	1	NA	1	1	1	1	NA	1	1	NA	1	0.924	1	1	1	1	1	1	1	1	NA	1	1	1	1	NA	0.521	1	1	1	1	1	1	1	1	NA	1	1	1	1	1	1	1
ASXL3	1	1	1	NA	NA	1	1	0.909	1	1	1	NA	1	1	1	1	1	0.901	1	1	1	1	NA	1	NA	NA	1	1	NA	1	NA	NA	NA	1	1	1	1	1	NA	1	NA	1	NA	NA	NA	1	NA	NA
ASZ1	1	1	1	NA	1	1	1	1	1	1	1	1	1	1	1	1	1	1	1	1	1	1	1	1	1	NA	1	1	1	1	1	1	1	1	1	1	1	1	1	1	NA	NA	NA	1	1	1	1	1
ATAD1	1	1	NA	0.889	1	1	1	0.838	1	1	1	1	1	1	1	1	1	NA	1	1	1	1	1	1	1	1	1	1	1	1	1	1	1	1	1	1	1	1	NA	1	1	1	1	1	1	1	1	1
ATAD2	1	1	1	1	1	1	NA	1	1	1	1	1	1	1	1	0.812	1	0.815	1	0.77	NA	1	NA	1	1	NA	0.736	0.959	1	1	1	1	1	1	1	1	1	1	NA	1	NA	0.808	1	1	1	0.966	1	1
ATAD2B	1	1	1	1	1	0.887	1	1	1	1	NA	NA	1	1	1	1	1	1	NA	NA	1	1	0.561	0.686	1	NA	1	1	1	1	NA	1	1	1	NA	1	1	1	1	1	NA	1	1	1	1	1	1	1
ATAD3A	1	NA	1	0.623	1	NA	0.727	1	NA	1	NA	NA	1	NA	NA	1	1	1	1	1	1	NA	1	NA	NA	NA	0.982	0.981	1	1	1	1	NA	1	1	1	NA	1	1	NA	0.675	1	0.976	0.981	NA	1	1	1
ATAD3B	NA	NA	0.969	0.615	NA	NA	NA	0.417	NA	NA	NA	NA	NA	NA	NA	NA	NA	NA	NA	NA	NA	NA	NA	1	1	0.533	NA	NA	0.849	NA	NA	NA	NA	NA	NA	NA	1	NA	NA	NA	NA	NA	NA	NA	NA	NA	NA	NA
ATAD3C	1	1	NA	NA	NA	0.633	NA	0.741	NA	NA	0.996	NA	NA	NA	NA	NA	NA	NA	NA	NA	NA	NA	NA	NA	NA	NA	NA	NA	NA	NA	NA	NA	NA	NA	NA	NA	NA	NA	NA	NA	NA	NA	NA	NA	NA	NA	NA	NA
ATAD5	1	NA	1	1	NA	1	1	1	NA	NA	NA	NA	1	NA	NA	1	1	0.591	0.567	0.567	1	1	1	0.747	1	NA	1	1	1	1	1	1	1	1	NA	0.567	1	1	1	1	NA	NA	1	1	1	1	1	1
ATAT1	1	1	NA	1	1	1	1	1	NA	1	NA	1	1	1	1	1	1	1	1	1	1	1	1	1	1	NA	1	1	1	1	1	1	1	1	1	1	1	1	NA	1	1	1	1	1	1	1	1	1
ATCAY	1	1	NA	1	1	NA	NA	1	1	1	NA	1	1	1	1	1	1	1	1	1	1	NA	1	1	1	0.695	1	1	1	1	1	1	1	1	1	1	1	1	1	1	1	1	1	NA	1	1	1	1
ATE1	1	1	0.965	1	NA	1	1	0.942	1	1	NA	1	1	1	1	1	1	1	1	1	1	1	1	1	NA	NA	1	1	1	1	1	1	1	1	1	1	1	1	1	1	NA	1	1	1	1	1	1	1
ATF1	1	1	1	1	1	NA	1	1	1	1	1	1	1	1	1	1	1	1	1	1	1	1	NA	1	1	1	1	1	1	1	1	1	1	1	1	1	NA	1	1	1	NA	1	1	1	1	1	1	1
ATF2	1	1	1	1	1	1	1	1	1	1	1	1	1	1	1	1	1	1	1	1	1	1	1	1	1	NA	1	1	1	1	1	1	1	1	1	1	1	1	1	1	1	1	1	1	1	1	1	1
ATF3	NA	1	1	1	1	1	1	1	1	1	1	1	1	1	1	1	1	1	1	1	1	1	1	1	1	NA	1	1	1	1	1	1	1	1	1	1	1	1	1	1	NA	1	1	1	1	0.985	0.985	0.985
ATF4	1	0.730	1	1	1	1	1	1	1	NA	1	1	1	1	0.989	1	1	1	1	1	1	NA	1	1	1	1	1	1	1	1	1	1	NA	1	1	1	1	1	1	1	1	1	1	1	1	1	1	1
ATF5	1	0.714	NA	NA	1	0.809	1	1	1	1	NA	1	NA	1	1	1	1	1	1	1	1	NA	1	NA	0.86	0.707	1	1	NA	1	NA	0.89	NA	1	1	1	1	1	1	NA	NA	1	NA	NA	NA	1	1	1
ATF6	1	1	1	1	1	1	1	1	1	1	NA	1	NA	NA	1	1	1	1	1	1	0.997	1	NA	1	1	NA	1	1	1	1	1	1	1	1	NA	1	1	1	NA	0.762	1	0.996	1	NA	1	1	1	1
ATF6B	1	1	1	1	1	1	1	1	NA	NA	1	1	1	1	1	1	1	1	1	1	1	1	1	1	1	0.990	0.990	0.990	0.990	0.990	0.990	0.929	1	1	1	NA	1	1	NA	1	NA	1	0.684	1	1	1	1	1
ATF7	1	1	1	1	1	1	1	1	1	1	1	1	1	1	1	1	1	1	1	1	1	1	1	1	1	NA	1	1	1	1	1	1	1	1	1	1	1	1	1	1	NA	1	1	1	1	1	1	1
ATF7IP	1	0.921	1	1	1	1	1	1	1	1	0.869	0.836	1	0.902	1	0.893	0.894	0.836	1	1	1	0.974	NA	0.701	1	NA	1	NA	NA	NA	1	NA	1	1	1	1	1	1	NA	1	1	1	NA	1	1	1	1	1
ATF7IP2	1	1	1	1	1	1	1	1	1	1	NA	NA	1	0.61	0.724	0.613	0.603	0.699	1	NA	1	1	1	1	1	NA	1	1	1	1	1	1	1	1	1	1	1	1	1	1	NA	1	1	1	1	1	1	1
ATG10	1	1	1	1	1	1	1	1	1	1	NA	1	1	1	1	1	1	1	1	1	1	1	1	1	NA	NA	1	1	1	1	1	1	1	1	1	1	1	1	1	1	NA	1	1	1	1	1	1	1
ATG101	1	1	NA	1	1	1	1	1	1	1	1	1	1	1	1	1	1	1	1	1	1	1	1	1	1	1	1	1	NA	1	1	1	1	1	1	1	1	1	1	1	1	1	1	1	1	1	1	1
ATG12	1	0.858	1	1	1	NA	1	1	1	1	1	1	1	1	1	1	1	1	1	1	NA	0.615	1	1	1	1	1	1	1	NA	1	1	1	1	1	1	1	1	1	1	1	NA	1	1	1	1	1	1
ATG13	1	1	1	1	1	1	1	1	1	1	1	1	1	NA	1	1	0.915	1	1	1	1	1	1	1	1	1	1	1	0.736	1	1	1	1	1	1	1	1	1	NA	1	NA	1	1	1	1	1	1	1
ATG14	1	1	1	1	1	1	1	1	1	1	0.708	1	1	1	1	1	1	1	1	1	1	1	1	1	1	1	1	0.778	1	1	1	1	1	1	1	1	NA	1	1	1	NA	NA	1	1	1	1	1	1
ATG16L1	1	1	1	1	1	1	1	1	NA	1	1	1	1	1	1	1	1	1	1	1	1	1	NA	1	1	NA	1	1	1	1	1	1	0.958	1	1	1	1	1	NA	1	1	1	1	1	1	1	1	1
ATG16L2	NA	1	1	NA	NA	1	1	1	1	1	1	1	1	1	1	1	1	1	1	1	1	1	1	1	1	0.870	1	1	1	1	NA	NA	NA	1	1	1	1	1	1	1	1	1	NA	1	1	NA	1	1
ATG2A	1	1	NA	NA	1	NA	1	1	0.542	0.545	NA	0.542	1	1	1	1	0.542	0.542	1	0.542	0.545	0.544	1	1	1	0.791	1	1	NA	NA	0.456	NA	1	1	1	0.545	1	1	1	1	0.545	1	NA	0.980	NA	0.545	0.545	1
ATG2B	1	0.500	NA	0.739	1	1	1	1	NA	1	1	1	NA	1	1	1	1	1	1	1	1	0.772	NA	0.998	1	NA	1	1	1	1	1	1	1	1	1	1	1	NA	NA	1	NA	1	1	1	1	1	1	1
ATG3	1	1	1	1	1	1	1	1	1	1	1	1	1	1	1	1	1	1	1	1	1	1	1	1	1	1	1	1	1	1	1	1	1	1	1	0.987	1	1	NA	1	1	1	1	1	1	1	1	1
ATG4A	1	1	1	1	1	1	1	1	1	1	1	1	1	1	1	1	NA	1	1	1	1	1	1	NA	1	NA	1	1	1	1	NA	1	1	1	1	1	1	1	1	1	NA	1	1	1	1	1	1	1
ATG4B	1	1	1	1	1	1	1	0.7	1	1	1	1	1	1	1	1	1	1	1	1	NA	1	1	1	1	1	1	1	NA	1	1	NA	1	1	1	1	1	1	1	NA	1	1	1	1	NA	1	1	1
ATG4C	1	1	1	0.577	1	1	1	1	1	1	1	1	1	1	1	1	0.963	1	1	1	1	1	1	1	1	NA	1	1	1	1	1	1	1	1	1	1	1	NA	NA	1	NA	1	1	1	1	1	1	1
ATG4D	1	1	NA	NA	1	1	1	1	1	NA	1	1	1	NA	1	1	1	1	1	0.914	NA	1	NA	1	1	NA	1	1	NA	1	1	1	1	1	1	1	1	1	1	1	0.686	1	1	1	1	1	1	1
ATG5	1	1	1	1	1	1	1	1	1	1	1	1	1	1	1	1	0.632	1	1	1	1	NA	NA	1	1	NA	1	1	1	NA	1	1	1	1	1	1	1	1	NA	1	1	1	1	1	1	1	1	1
ATG7	NA	1	1	1	1	1	1	1	1	1	NA	1	1	1	1	1	1	1	1	1	1	1	1	1	1	NA	1	NA	1	1	1	1	1	1	1	1	1	1	NA	1	NA	1	1	1	1	1	1	1
ATG9A	1	1	1	1	1	1	1	1	1	1	1	1	1	1	1	1	1	1	1	1	1	1	1	1	1	1	1	1	1	1	1	1	1	1	1	1	1	1	NA	1	1	0.560	0.713	1	1	1	1	1
ATG9B	1	NA	1	1	1	1	1	1	1	NA	1	1	1	0.990	0.990	0.992	0.990	0.990	1	NA	1	1	1	NA	1	0.191	0.191	NA	NA	1	NA	0.852	1	1	1	NA	NA	1	NA	NA	NA	1	NA	1	NA	NA	0.99	1
ATHL1	NA	1	NA	0.957	0.957	0.957	NA	0.959	NA	0.955	1	0.937	0.937	0.937	0.937	0.937	0.934	0.937	0.937	0.937	0.941	NA	1	0.671	0.936	0.942	0.942	0.937	0.535	0.937	NA	NA	0.840	0.939	0.937	0.947	0.947	0.947	0.947	0.937	NA	0.955	NA	NA	NA	NA	NA	0.937
ATIC	1	1	0.990	1	1	NA	1	NA	1	1	1	1	1	1	1	1	1	1	1	NA	1	1	1	1	1	NA	1	1	1	1	1	1	1	1	1	1	1	1	1	1	1	1	NA	1	1	1	1	1
ATL1	1	0.668	1	1	1	0.911	1	1	1	1	1	1	1	1	1	1	1	1	1	1	1	1	NA	1	1	NA	1	1	1	1	1	1	1	1	1	1	1	1	1	1	1	1	1	1	1	1	1	1
ATL2	1	1	1	1	1	1	1	1	1	1	NA	NA	NA	1	1	1	NA	1	1	1	1	1	1	1	1	NA	1	1	1	1	1	1	1	1	1	1	1	1	NA	1	NA	1	1	1	1	1	1	1
ATL3	NA	1	1	1	1	1	1	1	1	1	1	1	1	1	1	1	1	1	1	1	1	1	NA	1	1	1	1	1	1	1	1	1	1	NA	1	1	1	1	1	1	1	1	1	1	1	1	1	1
ATM	NA	1	NA	NA	1	NA	1	1	1	1	1	NA	0.710	1	NA	1	1	1	0.762	1	NA	0.707	NA	NA	1	NA	1	1	1	1	1	1	1	1	1	1	1	1	1	1	NA	1	0.578	NA	NA	1	NA	1
ATMIN	1	NA	1	1	1	1	1	1	1	1	1	1	1	1	1	1	0.717	1	1	1	0.883	1	1	NA	1	1	1	0.929	1	1	1	1	1	1	1	1	1	1	NA	1	1	1	NA	1	1	1	1	1
ATN1	NA	0.552	1	1	1	1	1	1	1	1	NA	1	1	1	1	1	1	1	1	NA	1	1	1	1	NA	0.591	1	NA	NA	1	NA	NA	1	1	1	1	1	1	1	0.853	1	1	NA	NA	1	1	1	1
ATOH1	1	1	NA	1	1	1	1	1	1	1	NA	1	1	1	1	1	1	1	1	NA	1	1	1	1	1	1	1	0.726	1	1	1	NA	0.992	1	1	1	1	1	1	1	NA	1	NA	1	1	NA	1	1
ATOH7	1	NA	NA	0.73	1	1	1	1	1	NA	NA	1	1	1	NA	1	1	1	1	NA	1	1	1	1	1	1	1	NA	1	1	NA	NA	NA	1	1	1	1	1	1	NA	1	NA	NA	1	1	1	1	1
ATOH8	NA	0.665	1	NA	NA	1	1	1	1	NA	NA	1	1	1	1	1	1	1	1	1	1	1	1	NA	NA	NA	1	NA	NA	1	1	NA	NA	1	NA	NA	1	1	1	NA	NA	1	NA	1	1	1	1	1
ATOX1	1	1	1	1	1	1	1	1	1	1	1	1	1	1	1	1	1	1	1	1	1	1	1	1	1	NA	1	1	1	1	1	1	1	1	1	1	1	1	1	1	1	1	1	1	NA	1	1	1
ATP10A	1	1	NA	1	1	NA	1	1	0.972	0.972	NA	0.972	NA	NA	0.973	0.981	0.973	0.974	0.973	0.973	0.981	0.973	0.973	0.973	NA	NA	0.973	0.973	1	0.972	NA	NA	1	1	0.973	0.973	0.973	NA	NA	NA	NA	NA	0.432	NA	0.973	1	1	1
ATP10B	1	1	1	1	1	NA	1	1	1	1	1	1	1	1	1	1	1	1	1	1	1	0.787	1	1	NA	NA	1	1	NA	1	NA	1	1	NA	0.952	1	1	1	NA	1	NA	1	NA	1	1	NA	1	NA
ATP10D	1	1	1	0.997	0.997	0.997	0.997	NA	1	1	0.997	0.997	0.997	1	1	0.536	0.781	0.994	0.995	1	0.995	0.997	1	0.663	0.936	NA	0.953	0.997	0.997	NA	NA	NA	NA	0.997	0.997	0.997	1	0.997	NA	1	NA	0.997	0.997	0.973	NA	0.997	NA	NA
ATP11A	1	1	0.946	1	1	0.937	1	1	1	1	NA	1	1	1	1	1	1	1	1	1	1	NA	NA	1	1	1	1	0.591	1	1	NA	NA	1	1	1	1	1	1	NA	1	NA	1	1	1	NA	1	1	1
ATP11AUN	1	1	0.758	1	1	0.555	1	1	0.504	0.658	NA	0.367	0.548	0.403	0.522	0.303	0.421	1	0.547	0.5	0.646	0.646	NA	0.5	0.5	0.5	0.5	0.49	0.378	0.608	0.608	0.378	0.588	0.429	0.496	0.962	0.962	0.544	0.828	0.5	0.476	0.626	0.395	0.385	NA	NA	NA	NA
ATP11B	1	1	NA	1	NA	NA	1	1	1	1	1	NA	1	1	1	1	0.807	1	1	NA	1	1	1	1	NA	NA	1	NA	1	1	1	1	1	1	NA	1	1	1	1	1	NA	1	0.749	1	1	1	1	1
ATP11C	1	1	1	1	1	1	1	1	NA	1	NA	1	1	1	1	1	1	1	1	1	1	1	1	NA	1	NA	1	1	1	1	NA	1	1	1	1	1	1	1	NA	1	NA	1	NA	1	1	1	1	1
ATP12A	1	1	1	1	1	1	1	1	1	1	NA	1	NA	1	1	1	1	1	1	1	1	1	1	NA	1	0.555	1	1	0.81	1	1	1	0.999	1	1	1	1	1	1	NA	NA	1	1	1	1	NA	1	1
ATP13A1	1	1	NA	1	1	1	1	1	1	1	1	1	1	1	1	1	1	1	1	1	1	1	1	1	1	1	1	1	NA	1	1	0.798	1	1	1	1	1	1	1	1	1	1	1	1	1	1	1	1
ATP13A2	1	1	1	1	1	1	1	1	1	NA	1	1	1	1	1	1	1	1	1	1	1	NA	1	NA	0.889	NA	1	1	NA	1	NA	NA	1	1	NA	NA	1	1	1	1	NA	1	0.999	1	NA	1	1	1
ATP13A3	1	0.901	NA	1	1	NA	1	1	1	1	1	1	NA	1	1	1	1	1	1	1	1	1	NA	NA	1	1	1	1	1	1	1	1	0.980	1	1	1	NA	1	1	1	NA	1	1	1	1	1	1	1
ATP13A4	1	1	1	1	1	1	1	1	1	1	NA	1	1	1	1	1	1	0.998	1	1	1	1	NA	1	1	NA	1	1	1	1	1	1	1	1	NA	1	1	1	1	1	NA	1	NA	1	1	NA	NA	1
ATP13A5	NA	1	1	0.835	1	NA	1	1	1	1	1	1	1	1	1	1	1	1	1	1	NA	1	NA	1	1	0.481	0.234	0.266	1	1	NA	1	1	NA	NA	1	1	1	NA	1	NA	1	NA	1	1	0.631	0.631	1
ATP1A1	1	1	1	1	1	NA	1	1	1	1	1	1	1	1	1	1	1	1	1	1	1	1	1	1	NA	NA	1	1	1	1	1	1	1	1	1	1	1	1	NA	1	1	1	NA	NA	1	1	1	1
ATP1A2	1	1	1	1	1	NA	1	1	NA	1	1	1	1	1	1	1	1	1	1	1	1	1	1	1	NA	1	1	1	0.646	1	1	1	1	1	1	1	1	1	1	1	1	1	1	0.704	1	1	1	1
ATP1A3	NA	NA	1	1	1	1	1	1	1	NA	1	1	1	1	1	1	1	1	1	1	1	NA	1	1	1	1	1	1	1	1	1	1	1	1	1	1	1	1	1	1	0.928	1	1	1	1	0.931	1	1
ATP1A4	1	1	NA	1	1	1	1	1	1	1	1	NA	1	1	NA	1	1	0.307	0.325	1	1	1	1	1	1	0.624	0.422	0.517	1	1	NA	1	1	1	1	1	1	1	1	1	1	NA	1	0.994	1	1	NA	0.978
ATP1B1	1	0.954	1	1	1	1	1	1	1	1	1	1	1	1	NA	1	1	1	0.532	1	1	1	NA	1	1	1	1	1	1	1	1	1	0.922	1	1	1	1	1	1	1	1	1	1	1	1	1	1	1
ATP1B2	1	1	1	1	1	1	1	1	NA	1	1	1	1	1	1	1	1	1	1	1	1	1	1	1	0.905	1	1	1	1	1	1	1	1	1	1	1	1	1	1	1	1	1	1	1	1	1	1	1
ATP1B3	1	1	1	1	1	1	1	1	1	1	NA	1	1	1	1	1	1	NA	1	1	1	1	NA	1	1	1	1	1	1	1	1	1	1	1	1	1	1	1	1	1	1	1	1	1	1	1	1	1
ATP1B4	1	1	NA	1	1	1	1	1	NA	1	1	1	1	1	1	1	1	1	1	1	1	1	1	1	NA	1	1	1	NA	1	NA	1	1	1	1	1	1	1	1	1	NA	1	1	1	1	1	1	1
ATP2A1	1	NA	1	1	NA	1	1	1	NA	NA	1	1	1	1	1	1	0.495	1	1	1	1	NA	1	1	1	0.874	1	1	1	NA	1	1	1	1	1	1	1	1	1	1	NA	1	0.935	1	1	1	1	1
ATP2A2	1	1	NA	1	1	1	1	1	1	1	1	NA	1	1	1	1	1	1	1	1	1	1	NA	1	1	0.729	1	1	1	1	1	1	1	1	1	1	1	1	NA	NA	1	1	NA	1	1	1	1	1
ATP2A3	NA	1	1	NA	1	0.955	1	NA	NA	1	1	1	1	1	1	1	1	1	1	1	1	1	1	1	1	1	1	1	1	1	NA	1	1	1	1	1	1	1	NA	NA	NA	NA	1	1	1	1	1	1
ATP2B1	1	1	1	NA	1	1	1	1	1	1	1	1	1	1	1	1	1	1	1	1	1	1	1	1	1	NA	1	1	1	1	1	1	NA	1	1	1	1	1	1	1	NA	1	1	1	1	1	1	1
ATP2B2	NA	1	1	1	1	1	1	1	NA	1	1	1	1	1	NA	1	1	1	1	1	1	NA	1	NA	1	NA	1	1	NA	NA	1	0.748	1	1	1	1	1	1	NA	1	NA	1	1	NA	1	NA	1	1
ATP2B3	1	1	NA	0.628	1	1	1	1	1	1	1	1	1	1	1	1	1	1	1	1	1	NA	1	1	NA	1	1	NA	0.514	1	NA	1	1	1	NA	1	1	1	1	NA	1	NA	NA	1	1	NA	1	1
ATP2B4	1	1	NA	1	1	1	1	1	1	1	NA	1	1	1	1	1	1	1	1	1	1	1	1	1	1	NA	1	1	1	1	1	NA	1	1	1	1	1	1	NA	NA	NA	1	1	1	1	1	1	1
ATP2C1	1	1	1	1	1	1	1	1	1	1	0.64	1	1	1	NA	1	0.981	1	1	1	1	1	NA	1	1	NA	1	1	0.666	1	1	1	1	1	1	1	1	1	NA	NA	NA	1	1	1	NA	1	1	1
ATP2C2	1	1	1	1	1	1	1	1	1	1	0.930	NA	NA	1	1	1	0.822	1	1	1	1	NA	1	1	1	NA	1	1	1	1	1	1	1	1	0.983	1	1	1	1	1	NA	1	0.992	NA	1	1	NA	1
ATP4A	1	1	0.599	1	NA	1	1	1	NA	1	NA	1	NA	1	1	1	1	1	1	NA	1	NA	1	1	1	0.716	1	0.941	1	NA	1	1	1	1	1	1	NA	1	1	1	NA	1	1	NA	1	NA	1	1
ATP4B	1	1	1	1	1	1	1	1	1	1	NA	1	1	1	1	1	1	1	1	1	1	1	1	1	1	1	1	1	1	1	1	0.786	1	1	1	1	1	1	0.815	1	NA	1	1	NA	NA	1	1	1
ATP5A1	1	1	1	1	1	1	1	1	0.669	1	1	NA	1	1	1	1	1	1	1	0.913	1	1	1	1	1	1	1	1	1	1	1	1	1	1	1	1	1	1	NA	1	1	1	1	1	1	1	1	1
ATP5B	1	1	1	NA	1	NA	1	1	NA	NA	1	NA	1	1	1	1	1	1	1	1	NA	1	1	1	1	1	1	1	1	1	1	1	1	1	1	1	1	1	NA	1	1	1	0.809	1	1	1	1	1
ATP5C1	1	1	1	1	1	1	1	1	1	1	1	1	1	1	1	1	1	1	1	1	NA	1	1	1	1	1	1	1	1	1	1	1	1	1	1	1	1	1	NA	1	1	1	1	1	1	1	1	1
ATP5D	1	NA	1	0.657	1	1	1	1	NA	NA	NA	1	1	1	1	1	1	1	1	1	1	NA	NA	NA	0.861	1	1	NA	1	1	1	1	NA	1	1	1	1	1	1	NA	1	1	1	1	1	NA	NA	1
ATP5E	1	1	1	1	1	1	1	1	1	1	1	1	1	1	1	1	1	1	1	1	NA	1	1	NA	NA	1	1	1	1	1	NA	1	1	1	NA	NA	NA	1	1	NA	1	1	1	1	NA	1	1	NA
ATP5EP2	1	1	1	0.500	0.500	0.500	0.500	0.500	0.500	NA	0.500	0.500	0.500	0.500	0.500	0.500	NA	0.500	0.500	0.500	NA	0.500	0.500	0.500	0.500	0.500	0.500	NA	0.500	0.500	NA	0.500	0.500	0.500	0.500	0.500	0.500	NA	0.500	NA	0.500	NA	0.500	NA	NA	0.500	0.500	NA
ATP5F1	1	1	1	1	1	1	1	0.58	1	1	1	1	1	1	1	1	1	1	1	1	0.822	1	1	1	0.744	1	1	0.665	1	1	1	1	1	1	1	1	1	1	NA	1	1	1	1	1	1	1	1	NA
ATP5G1	1	1	1	1	1	1	1	1	1	1	1	1	1	1	1	1	1	1	1	1	1	1	1	1	1	1	1	1	1	1	1	1	1	1	1	1	1	1	1	1	1	1	1	1	1	1	1	1
ATP5G2	1	1	1	1	1	1	1	1	1	1	1	1	1	1	1	1	1	1	1	1	1	0.641	1	1	1	0.634	1	1	1	NA	1	1	1	1	1	1	0.876	1	NA	1	1	1	1	1	1	1	1	1
ATP5G3	1	1	1	1	1	1	1	1	1	1	NA	1	1	1	1	1	1	1	1	1	NA	1	1	1	1	1	1	1	1	1	1	1	1	1	1	1	1	1	1	1	1	1	1	1	1	1	1	1
ATP5H	1	1	1	1	1	1	1	0.664	1	1	1	1	1	1	1	1	1	1	1	1	1	1	1	1	1	1	1	1	1	1	1	1	1	1	1	1	1	1	1	1	NA	1	NA	1	1	1	1	NA
ATP5I	1	1	1	NA	1	1	1	1	1	1	1	1	1	1	1	1	1	1	1	1	1	NA	NA	NA	1	1	1	1	NA	1	NA	NA	1	1	1	0.669	1	1	NA	NA	1	1	NA	NA	NA	1	1	1
ATP5J	1	1	1	1	1	1	1	1	1	1	1	NA	1	1	NA	1	1	1	1	1	1	1	1	1	1	1	1	1	1	1	1	1	1	1	1	1	1	1	1	1	1	1	1	1	1	1	1	1
ATP5J2	1	1	1	1	1	1	1	1	NA	1	1	1	1	1	1	1	1	1	1	NA	1	1	1	1	1	1	1	1	1	1	1	1	1	1	1	1	1	1	1	1	1	1	1	1	1	1	1	1
ATP5J2_PTCD1	1	1	NA	NA	1	1	NA	1	1	1	1	0.992	0.835	0.823	0.822	1	0.938	1	0.825	0.810	0.818	0.888	1	0.697	0.683	0.526	0.888	0.431	0.779	0.779	0.777	NA	0.887	0.887	1	0.876	0.876	0.876	0.674	0.887	NA	0.881	0.887	0.887	0.689	0.830	0.810	0.745
ATP5L	1	1	1	1	1	1	1	1	1	1	1	1	1	NA	1	1	1	1	1	1	1	1	1	1	1	1	1	1	0.833	1	1	0.833	1	1	1	1	1	1	1	1	NA	1	1	1	1	1	1	1
ATP5L2	0.7	1	1	NA	0.477	0.531	0.477	1	NA	NA	0.500	0.500	NA	0.500	0.500	0.500	0.500	NA	0.500	0.500	0.500	NA	0.500	NA	0.500	NA	0.500	0.500	0.500	0.500	NA	0.500	0.500	0.500	0.500	0.500	0.500	0.500	NA	0.500	NA	0.500	0.500	NA	0.500	0.500	0.500	0.500
ATP5O	1	1	1	1	1	1	1	1	1	1	1	1	1	1	1	1	1	1	1	1	1	1	1	1	1	1	1	1	1	1	1	1	1	1	1	1	1	1	NA	1	1	1	1	1	1	1	1	1
ATP5S	1	1	1	1	1	1	1	1	0.934	1	1	1	0.979	1	1	1	0.931	0.982	0.97	1	0.969	0.968	1	0.931	0.931	0.975	0.975	0.975	0.938	0.938	0.938	1	1	0.992	1	0.965	0.975	0.97	0.97	0.972	0.972	1	1	1	0.984	1	0.948	0.969
ATP5SL	1	1	1	1	1	1	1	1	NA	1	1	1	NA	1	1	1	1	1	1	NA	1	0.974	1	1	1	1	1	1	1	NA	1	1	1	0.963	1	1	1	1	1	1	1	0.920	1	1	NA	1	0.922	1
ATP6AP1	NA	1	1	1	1	1	NA	1	1	1	1	1	1	1	1	1	1	1	1	1	1	1	1	1	0.943	NA	1	1	1	1	NA	0.821	NA	1	NA	1	1	1	1	1	1	1	1	1	1	1	1	1
ATP6AP1L	1	1	0.885	0.885	0.885	0.885	0.881	0.885	1	0.885	0.79	0.885	1	0.885	0.932	0.885	0.881	0.885	0.883	1	0.883	0.886	1	1	0.885	1	0.745	0.305	1	1	1	1	0.942	0.884	0.885	0.884	0.885	0.885	0.885	0.885	0.885	1	0.885	0.885	0.884	0.885	0.864	1
ATP6AP2	1	1	1	1	1	1	1	1	1	1	1	1	1	1	1	1	1	1	1	1	1	1	1	1	NA	NA	1	0.715	1	1	NA	1	1	1	0.982	1	1	1	NA	1	NA	1	1	1	1	0.972	1	1
ATP6V0A1	1	1	1	1	NA	1	1	1	1	NA	1	1	1	1	NA	1	1	1	1	1	1	1	1	1	1	1	1	NA	1	1	1	1	1	1	1	1	1	1	NA	1	NA	1	1	1	1	1	1	1
ATP6V0A2	1	1	1	1	NA	1	1	1	1	NA	1	1	1	1	1	1	1	1	1	1	1	1	1	1	1	NA	1	1	0.596	1	NA	1	1	1	1	1	1	1	NA	1	NA	1	0.845	0.995	1	1	1	1
ATP6V0A4	1	1	NA	1	1	1	NA	1	NA	1	1	1	1	1	1	1	1	1	1	1	1	1	1	1	1	NA	1	1	1	1	1	1	1	1	1	1	1	1	NA	1	1	1	1	NA	1	1	1	1
ATP6V0B	1	1	NA	1	1	1	1	1	NA	1	1	1	1	1	1	1	1	1	1	1	1	1	1	1	1	1	1	1	1	1	1	1	1	1	1	1	1	1	1	1	1	1	1	NA	1	1	1	1
ATP6V0C	1	1	1	0.916	1	1	1	1	1	1	1	1	1	1	1	1	1	1	1	1	1	1	1	1	1	1	1	1	1	1	NA	0.563	1	1	1	1	1	1	1	1	1	1	1	1	1	1	1	1
ATP6V0D1	NA	1	NA	1	1	1	1	1	1	1	NA	1	1	1	1	1	1	1	1	1	1	1	1	1	1	1	1	1	1	1	1	1	1	1	1	1	1	1	1	1	NA	1	1	1	1	1	1	1
ATP6V0D2	1	1	1	1	1	1	1	1	1	1	1	1	1	1	1	1	1	1	1	1	1	1	NA	NA	1	NA	1	1	1	1	1	1	1	1	0.783	1	1	1	1	1	1	1	1	1	1	1	1	1
ATP6V0E1	1	1	1	1	1	1	1	1	1	1	1	1	1	1	1	1	1	1	1	1	1	1	1	1	NA	1	1	1	NA	1	1	1	1	1	1	1	1	1	NA	1	1	1	NA	1	1	1	1	1
ATP6V0E2	1	1	1	1	1	1	1	1	1	1	1	1	1	1	1	1	1	1	1	1	1	1	1	NA	1	NA	1	1	1	1	NA	NA	1	1	1	1	1	1	1	NA	1	1	0.789	1	NA	1	1	1
ATP6V1A	1	1	1	1	1	1	1	1	1	1	0.804	1	1	1	1	1	1	1	NA	1	1	NA	1	1	1	0.529	1	1	1	1	1	1	1	1	1	1	1	1	NA	1	1	1	1	1	1	1	1	1
ATP6V1B1	1	1	1	1	1	1	1	1	1	1	1	1	1	1	1	1	1	1	1	1	1	1	1	1	1	1	1	1	1	1	1	1	NA	1	1	1	1	1	1	1	1	1	NA	NA	1	NA	1	1
ATP6V1B2	1	1	NA	1	1	1	1	1	1	1	1	1	1	1	1	1	1	1	1	1	NA	1	1	1	1	0.718	1	0.724	1	1	1	1	1	1	1	1	1	1	1	1	1	1	1	1	1	1	NA	1
ATP6V1C1	1	1	1	1	1	1	1	1	1	1	1	1	1	1	1	1	1	1	1	1	NA	1	1	1	1	1	1	1	1	1	1	1	1	1	1	1	1	1	1	1	NA	1	0.951	1	1	1	1	1
ATP6V1C2	1	1	1	1	1	NA	1	1	1	1	1	NA	1	1	1	1	0.91	1	1	1	1	0.979	1	1	1	1	1	1	1	1	NA	1	1	1	1	1	1	1	NA	1	1	1	1	1	NA	1	1	1
ATP6V1D	1	1	1	1	1	1	1	1	1	1	1	1	NA	1	1	1	1	1	1	1	1	1	1	1	1	0.882	1	1	1	1	1	1	1	1	1	1	1	1	1	1	1	1	1	1	1	1	1	1
ATP6V1E1	1	NA	NA	1	1	NA	1	NA	NA	1	1	1	1	1	1	1	1	1	1	1	1	1	1	1	1	NA	1	1	1	1	1	1	1	1	1	1	1	1	NA	1	NA	NA	1	1	1	1	1	1
ATP6V1E2	1	1	1	1	1	1	1	1	1	1	1	1	1	1	1	1	1	0.644	1	1	1	1	1	1	1	0.992	1	1	1	1	1	1	1	1	1	1	1	1	1	1	1	1	1	1	1	1	1	1
ATP6V1F	1	1	1	1	1	1	1	1	1	1	1	1	1	1	1	1	1	0.678	1	1	1	1	1	1	1	NA	1	1	1	1	1	1	NA	1	1	1	1	1	NA	1	1	1	1	1	1	1	1	1
ATP6V1G1	1	1	1	1	1	1	1	1	1	1	1	1	1	1	1	1	1	1	1	NA	NA	1	1	NA	1	1	1	1	1	1	1	1	NA	1	1	NA	1	1	NA	1	1	1	1	1	1	1	1	1
ATP6V1G2	1	1	1	1	1	1	1	1	1	1	1	1	1	1	1	1	1	1	1	1	1	1	1	1	1	1	1	1	1	1	NA	1	1	1	1	1	1	1	NA	1	1	1	1	NA	1	1	1	1
ATP6V1G2_DDX39B	1	1	1	1	1	1	1	0.643	1	1	0.680	0.653	0.610	0.610	NA	0.615	0.610	0.840	0.610	0.815	0.620	0.860	0.610	0.660	0.660	0.610	0.610	0.610	0.618	0.610	0.610	0.610	0.653	0.653	0.610	1	0.610	1	NA	0.653	0.653	0.653	0.653	NA	0.610	0.610	1	0.610
ATP6V1G3	1	1	1	1	1	1	1	1	0.506	0.838	0.625	1	1	1	1	1	1	1	1	1	1	1	1	1	1	1	1	1	1	1	1	1	1	1	1	1	1	1	1	1	NA	NA	1	1	1	1	0.525	1
ATP6V1H	1	1	1	0.917	1	1	1	1	1	1	1	1	1	1	1	1	1	1	1	1	1	1	1	1	1	NA	1	0.86	1	1	1	1	1	1	1	1	1	1	1	1	NA	1	1	1	1	1	1	1
ATP7A	NA	1	1	1	1	NA	1	NA	NA	1	1	1	1	1	1	1	1	1	1	NA	1	1	1	1	NA	NA	1	1	1	1	NA	1	1	1	1	1	1	1	1	1	NA	1	1	1	1	NA	1	1
ATP7B	NA	1	1	1	1	1	1	1	1	1	1	0.998	1	1	1	1	1	1	1	1	1	1	1	1	NA	NA	0.988	0.988	1	1	NA	1	1	1	1	0.994	0.997	1	1	1	NA	1	1	1	1	NA	1	0.993
ATP8A1	1	1	1	NA	1	0.707	1	1	1	1	1	NA	1	1	1	1	1	1	1	1	1	1	NA	1	1	NA	0.665	1	1	NA	1	1	1	1	1	1	1	1	NA	1	1	1	1	0.663	1	1	NA	1
ATP8A2	1	1	NA	1	1	1	1	1	1	NA	1	1	1	NA	NA	1	1	1	1	1	1	1	NA	NA	NA	NA	1	1	NA	NA	1	NA	1	1	1	1	1	NA	NA	1	NA	NA	1	1	1	NA	1	1
ATP8B1	1	1	NA	1	1	1	1	0.692	NA	NA	1	NA	1	1	1	1	1	1	1	NA	1	1	1	1	1	NA	1	1	1	1	1	1	1	1	1	1	1	1	1	NA	NA	NA	1	1	1	0.941	1	1
ATP8B2	1	1	0.987	1	1	1	1	1	1	NA	0.994	NA	0.986	0.987	0.987	0.98	0.983	0.986	1	0.994	1	NA	NA	1	1	NA	1	1	1	1	1	NA	1	1	1	0.991	1	0.987	1	1	1	1	0.984	0.987	0.983	1	0.983	1
ATP8B3	NA	NA	1	0.595	1	NA	1	1	0.575	NA	NA	0.974	1	0.991	1	1	1	1	1	NA	0.959	NA	1	NA	0.640	0.298	0.128	0.982	0.949	NA	0.974	1	NA	1	NA	NA	NA	1	NA	0.646	1	1	NA	NA	1	NA	1	1
ATP8B4	1	1	1	1	1	1	1	1	1	1	NA	1	1	1	NA	1	NA	NA	1	1	1	NA	NA	1	1	NA	1	NA	0.791	1	1	1	1	1	1	1	1	1	NA	NA	NA	1	1	1	0.969	0.975	1	1
ATP9A	1	1	1	1	1	1	1	1	NA	NA	1	1	NA	1	1	1	0.856	1	1	NA	1	NA	1	1	1	NA	1	1	NA	1	NA	NA	1	1	1	1	1	1	NA	1	NA	NA	1	1	NA	1	1	1
ATP9B	1	1	1	1	1	1	1	NA	1	1	NA	1	1	1	1	1	1	1	1	1	1	1	NA	1	1	NA	1	NA	NA	1	NA	0.624	1	1	0.669	1	1	1	NA	NA	NA	1	0.535	1	NA	1	1	1
ATPAF1	NA	NA	1	NA	1	1	1	1	1	NA	NA	1	1	1	1	1	1	1	1	1	NA	1	1	NA	NA	NA	1	NA	NA	1	NA	NA	NA	NA	NA	1	NA	1	NA	1	NA	1	NA	NA	1	NA	1	1
ATPAF2	1	1	1	1	1	1	1	1	1	1	NA	1	1	1	1	1	1	1	1	1	1	NA	1	1	1	1	1	1	1	1	1	1	1	1	1	1	1	1	1	1	NA	1	1	1	1	1	1	1
ATPIF1	1	1	1	1	1	1	1	1	1	1	1	1	1	1	1	1	1	1	1	1	1	1	1	1	1	1	1	1	1	1	1	NA	1	1	1	1	1	1	1	1	1	1	NA	1	1	1	1	1
ATR	1	0.708	NA	NA	1	1	1	0.722	1	1	1	1	1	0.83	1	1	0.611	0.611	1	NA	NA	0.611	NA	1	0.998	1	1	1	1	1	1	1	0.927	0.669	1	1	1	1	NA	0.605	NA	1	1	1	NA	1	1	NA
ATRAID	1	1	1	1	1	1	1	1	1	1	1	1	1	1	1	1	1	1	1	1	1	1	1	1	1	0.617	1	1	1	NA	1	1	1	1	1	1	1	1	1	1	1	1	1	1	1	1	1	1
ATRIP	1	1	1	1	1	1	1	1	1	1	1	1	1	1	1	1	1	1	1	1	1	0.997	1	1	1	1	1	NA	1	1	NA	1	1	1	1	1	1	1	NA	0.662	0.662	1	0.647	0.668	1	1	1	1
ATRN	1	NA	NA	NA	1	NA	1	0.989	1	1	NA	1	1	1	1	1	1	0.797	1	0.992	1	1	1	1	1	NA	1	1	1	1	1	1	0.403	1	1	1	1	1	NA	1	1	1	1	1	1	1	NA	1
ATRNL1	0.92	1	0.946	NA	1	1	1	NA	1	1	NA	1	1	1	1	1	1	NA	1	NA	NA	0.895	NA	1	1	NA	1	1	1	NA	1	1	1	1	1	1	1	NA	NA	1	NA	NA	1	1	1	1	1	1
ATRX	NA	1	NA	0.525	1	1	1	NA	NA	1	1	1	1	1	1	1	1	1	NA	1	NA	1	1	1	NA	NA	1	0.551	1	1	NA	1	1	NA	1	1	1	NA	1	1	NA	1	NA	1	1	0.813	1	1
ATXN1	1	1	1	NA	1	1	0.749	1	0.748	0.748	NA	0.745	1	1	1	1	1	1	0.744	0.745	1	0.743	1	NA	NA	NA	NA	NA	NA	NA	NA	NA	NA	NA	NA	NA	NA	NA	NA	NA	NA	NA	NA	NA	NA	NA	NA	NA
ATXN10	1	1	1	1	1	NA	1	1	1	1	NA	1	NA	1	NA	1	1	1	0.995	0.995	0.995	NA	0.997	1	1	NA	1	0.702	1	1	1	1	1	1	1	1	1	1	NA	1	NA	1	1	1	NA	1	1	1
ATXN1L	NA	1	1	0.879	1	1	1	0.175	1	1	1	1	1	1	1	1	1	1	1	1	1	1	1	1	1	0.655	1	NA	1	1	1	0.920	1	1	1	1	1	1	1	NA	1	1	1	1	1	1	1	1
ATXN2	1	1	1	0.600	1	0.594	1	1	1	1	1	1	1	1	1	1	1	1	NA	1	1	1	1	1	1	NA	1	1	1	1	1	1	1	1	1	1	NA	1	1	1	NA	1	1	0.705	1	1	1	1
ATXN2L	1	1	1	1	1	0.902	1	1	1	1	1	1	NA	1	1	1	1	1	1	1	1	1	1	1	1	NA	1	1	1	1	NA	1	1	1	1	1	1	1	1	1	0.836	1	1	1	1	1	1	1
ATXN3	1	1	1	1	NA	1	1	NA	1	NA	1	1	1	1	1	1	1	1	1	1	1	1	1	1	1	1	1	1	1	1	1	1	1	1	1	1	1	1	NA	1	1	1	1	1	1	1	1	1
ATXN3L	NA	1	1	1	1	0.556	1	NA	1	1	NA	NA	NA	NA	NA	NA	NA	NA	NA	NA	NA	NA	NA	NA	NA	NA	NA	NA	NA	NA	NA	NA	NA	NA	NA	NA	NA	NA	NA	NA	NA	NA	NA	NA	NA	NA	NA	NA
ATXN7	1	0.872	1	1	1	1	1	1	1	1	1	1	1	1	1	1	1	1	1	1	1	1	1	0.803	NA	NA	1	NA	NA	1	1	NA	1	1	1	1	1	1	NA	1	1	1	1	1	1	1	1	1
ATXN7L1	1	0.747	1	1	1	1	1	1	1	1	1	1	1	1	1	1	1	1	1	1	1	1	1	1	1	1	1	1	1	1	1	1	1	1	1	1	1	1	1	1	NA	1	1	1	1	1	1	1
ATXN7L2	1	0.563	0.538	NA	1	1	1	1	NA	1	1	1	1	1	1	1	1	1	1	1	1	1	1	1	1	1	1	0.674	1	1	1	1	NA	1	1	1	1	1	1	1	NA	1	NA	1	1	1	1	1
ATXN7L3	NA	1	NA	1	1	1	1	1	1	1	1	1	1	1	1	1	1	NA	1	1	1	1	1	1	1	0.543	1	1	1	1	1	1	1	1	1	1	1	1	1	0.563	NA	1	1	1	1	1	1	1
ATXN7L3B	1	1	1	1	1	1	1	NA	1	1	NA	1	1	1	1	1	1	1	1	1	NA	1	1	1	1	NA	1	1	1	1	1	1	1	1	1	1	1	1	1	1	NA	1	1	1	1	1	1	1
AUH	1	NA	NA	NA	1	1	1	0.962	1	1	NA	1	NA	1	1	1	1	1	1	NA	NA	NA	NA	NA	0.872	NA	1	1	1	1	NA	NA	NA	NA	NA	1	NA	1	1	NA	NA	NA	NA	0.826	1	1	1	1
AUNIP	1	1	1	0.964	1	1	1	1	1	1	0.993	1	1	1	0.993	1	0.993	0.993	1	1	1	1	1	1	1	NA	1	NA	1	1	1	1	1	1	1	1	1	1	1	1	1	1	1	0.976	1	1	1	1
AUP1	1	1	1	1	1	1	1	1	1	1	1	1	1	1	0.848	1	1	1	1	1	1	1	1	1	1	1	1	1	1	1	1	1	1	1	1	1	1	1	1	1	1	1	1	1	1	1	1	1
AURKA	1	1	1	0.771	1	1	1	1	1	1	1	1	1	1	1	1	1	1	NA	1	NA	1	1	1	1	1	1	1	1	1	1	1	1	1	1	1	1	1	NA	1	1	1	1	1	1	NA	1	1
AURKAIP1	1	1	1	1	1	1	1	1	1	NA	1	1	1	1	1	1	1	1	1	1	NA	1	1	1	1	1	1	1	1	1	1	1	NA	1	1	1	1	1	1	1	NA	1	1	0.982	NA	1	1	1
AURKB	1	1	1	1	1	1	NA	1	NA	1	1	NA	1	1	0.987	0.987	0.987	1	1	1	1	1	0.978	1	1	NA	1	1	1	1	1	1	1	1	1	1	1	1	1	1	1	1	0.559	1	1	1	1	1
AURKC	1	1	1	1	1	1	1	1	1	1	1	1	NA	1	1	0.979	1	1	1	0.979	1	1	NA	1	1	1	1	1	1	1	1	1	1	1	1	1	1	1	1	1	1	NA	1	NA	1	1	1	1
AUTS2	1	NA	1	NA	1	1	1	1	NA	1	NA	1	NA	1	1	0.719	1	1	NA	1	1	NA	NA	NA	0.591	NA	NA	NA	NA	1	NA	0.662	1	1	1	1	1	1	NA	NA	NA	1	NA	1	1	NA	1	1
AVEN	1	NA	1	NA	NA	0.815	1	NA	1	NA	NA	NA	NA	NA	NA	1	1	0.951	1	NA	NA	NA	NA	NA	NA	NA	1	NA	NA	1	NA	NA	NA	NA	1	NA	NA	NA	NA	NA	NA	NA	NA	NA	NA	1	NA	1
AVIL	1	1	1	1	1	1	1	1	1	1	1	1	1	1	1	1	1	1	1	NA	1	1	1	1	1	1	0.983	1	1	1	1	1	1	1	1	1	1	1	1	1	NA	1	NA	1	NA	1	1	1
AVL9	1	NA	1	1	1	1	1	NA	1	1	1	1	1	1	1	1	1	1	1	NA	1	1	1	1	1	NA	1	1	1	1	1	1	1	1	1	1	1	1	1	1	NA	NA	NA	1	NA	1	1	1
AVP	1	NA	1	NA	1	1	1	1	1	NA	NA	1	NA	1	1	1	1	1	1	1	1	1	1	NA	NA	NA	1	NA	NA	1	NA	NA	NA	NA	NA	1	1	1	NA	NA	1	NA	NA	1	NA	1	1	1
AVPI1	1	1	1	1	1	1	1	1	NA	NA	NA	1	1	1	1	1	1	1	1	1	1	1	1	1	1	1	1	1	1	1	1	0.632	1	1	1	1	1	1	1	1	1	1	1	1	1	1	1	1
AVPR1A	NA	1	1	1	1	1	1	NA	1	1	NA	1	1	NA	1	1	1	1	1	1	1	1	1	NA	0.632	NA	1	1	1	1	1	NA	1	1	1	1	1	1	NA	0.596	NA	1	NA	1	NA	0.989	1	1
AVPR1B	1	1	1	1	1	1	1	1	NA	1	1	1	1	1	1	1	1	1	1	1	1	1	1	1	1	1	1	NA	NA	1	1	1	1	1	1	1	1	1	1	1	1	1	1	1	1	1	1	1
AVPR2	1	1	NA	1	1	1	1	1	NA	1	NA	1	1	1	1	1	1	1	1	1	1	1	1	1	1	1	1	NA	NA	1	NA	NA	1	1	1	1	1	1	1	1	1	1	NA	1	1	1	1	1
AWAT1	NA	1	NA	1	1	1	1	1	1	1	1	1	1	1	1	1	1	0.742	1	1	1	1	1	1	1	0.38	0.804	0.239	1	1	NA	1	1	0.596	1	1	1	1	1	1	1	1	1	1	1	1	1	1
AWAT2	1	1	1	1	1	1	1	1	1	1	1	1	1	1	1	1	1	1	0.821	1	1	1	1	1	NA	0.798	0.736	0.915	1	1	NA	1	1	1	1	1	1	1	1	0.734	0.38	0.369	0.674	0.561	1	0.385	0.412	0.43
AXDND1	1	1	NA	0.52	1	1	NA	0.973	1	1	NA	NA	0.984	1	NA	0.840	0.679	1	NA	1	NA	0.969	1	NA	1	NA	1	1	1	1	1	NA	1	1	0.772	1	1	0.759	NA	1	NA	1	NA	1	1	1	1	NA
AXIN1	1	1	NA	1	1	0.730	1	1	1	1	NA	NA	1	1	1	1	NA	1	1	1	1	NA	1	1	0.545	NA	1	1	0.529	1	NA	NA	1	1	1	1	1	1	1	1	1	1	1	1	NA	1	1	1
AXIN2	1	1	NA	NA	1	1	1	1	NA	1	NA	1	1	1	1	1	1	1	1	1	1	NA	1	1	0.776	0.678	0.678	NA	NA	1	NA	0.842	1	1	1	1	1	1	1	NA	NA	1	NA	NA	0.753	NA	1	1
AXL	NA	1	0.927	1	NA	1	1	1	1	0.578	1	1	1	1	1	1	1	1	1	1	1	1	1	0.993	1	0.721	0.993	0.993	0.993	NA	0.993	1	0.993	0.993	1	NA	1	1	1	0.848	NA	1	1	NA	NA	NA	1	1
AZGP1	1	1	1	1	1	1	1	1	1	1	1	NA	NA	NA	NA	NA	NA	NA	NA	NA	1	1	NA	NA	NA	NA	NA	NA	NA	NA	NA	NA	NA	NA	NA	NA	NA	NA	NA	1	NA	NA	NA	NA	NA	1	1	1
AZI2	1	1	1	1	1	1	1	1	1	1	1	1	1	1	1	1	1	1	1	1	1	1	1	1	1	NA	1	1	1	1	1	1	1	1	1	1	1	1	1	NA	1	1	0.647	1	1	1	1	1
AZIN1	1	1	1	1	1	0.991	1	1	1	1	NA	1	1	1	1	1	1	1	1	1	1	0.731	1	1	1	NA	1	1	1	1	1	1	1	1	1	1	1	1	1	1	NA	1	1	1	1	1	1	1
AZIN2	NA	1	0.912	1	1	1	1	1	NA	1	1	1	1	1	1	1	0.381	1	1	1	1	1	0.534	1	1	NA	1	1	0.768	NA	1	1	1	1	1	1	1	1	1	1	NA	1	1	NA	1	1	1	1
AZU1	1	1	1	1	1	1	NA	1	NA	1	NA	1	1	NA	NA	NA	NA	NA	0.593	NA	0.819	NA	NA	NA	0.976	1	1	1	1	1	1	1	NA	1	0.613	NA	0.295	0.27	0.454	NA	NA	0.806	0.419	0.312	NA	NA	1	1
B2M	1	1	1	1	1	1	1	1	1	1	1	1	1	1	1	1	1	1	1	1	1	1	1	NA	1	NA	1	NA	NA	1	1	1	1	1	1	1	1	1	1	1	1	1	1	1	1	1	1	1
B3GALNT1	1	1	NA	1	1	0.919	1	1	1	1	1	1	1	1	1	1	1	1	1	1	1	1	1	1	1	NA	1	1	1	1	1	1	1	1	1	1	1	1	1	1	1	1	1	1	1	1	1	1
B3GALNT2	1	1	1	NA	1	1	1	1	1	NA	NA	1	1	1	1	1	1	1	1	1	1	1	NA	1	NA	NA	1	1	1	1	1	1	1	1	NA	1	1	1	1	1	1	1	1	NA	1	1	1	1
B3GALT1	1	1	1	1	1	1	1	1	1	1	1	1	1	1	1	1	1	1	1	1	1	1	1	1	1	NA	1	1	1	1	1	1	1	1	1	1	1	1	1	1	NA	1	1	1	1	1	1	1
B3GALT2	1	1	1	1	1	1	1	1	1	1	1	1	1	1	1	1	1	1	1	1	1	1	1	1	1	1	1	1	1	1	1	1	1	1	1	1	1	1	1	1	1	1	1	1	1	1	1	1
B3GALT4	1	1	NA	1	1	1	1	1	NA	1	1	1	1	1	1	1	1	1	1	1	1	1	1	1	NA	0.538	1	NA	NA	1	NA	NA	1	1	0.451	1	1	1	1	NA	1	1	NA	1	1	1	1	1
B3GALT5	1	1	1	1	1	1	1	1	1	1	1	NA	1	0.458	1	1	1	1	1	1	1	0.988	1	1	1	NA	1	1	1	1	1	1	1	1	1	1	1	1	1	1	1	1	1	1	1	NA	1	1
B3GALT6	1	NA	NA	NA	NA	1	1	0.714	NA	NA	0.682	1	1	1	1	1	1	1	1	1	NA	NA	NA	NA	NA	1	1	NA	NA	1	NA	NA	NA	NA	NA	NA	NA	1	NA	NA	NA	NA	NA	NA	NA	NA	1	1
B3GALTL	1	1	1	1	1	1	1	0.977	1	1	1	1	NA	1	1	1	1	NA	1	1	1	1	1	1	1	NA	1	1	1	1	1	1	1	1	1	1	1	1	NA	1	NA	1	1	NA	1	1	1	1
B3GAT1	1	1	1	NA	1	1	1	1	1	1	1	1	1	1	1	1	1	1	1	1	1	1	1	1	1	1	1	1	1	NA	1	NA	1	1	1	NA	1	1	1	1	NA	NA	NA	1	1	1	1	1
B3GAT2	1	0.803	NA	1	1	1	1	1	1	1	0.92	1	1	1	NA	1	NA	1	1	NA	1	1	1	NA	NA	NA	1	NA	NA	1	1	0.752	NA	1	1	1	NA	NA	1	1	NA	1	NA	0.71	1	1	1	1
B3GAT3	1	1	1	1	1	1	1	1	1	1	1	1	1	1	1	1	1	1	1	1	1	1	NA	1	1	1	1	1	1	1	1	0.536	1	1	1	1	1	1	NA	1	1	1	0.959	1	1	NA	1	1
B3GNT1	1	1	NA	1	1	1	1	1	1	1	1	1	1	1	1	1	1	1	1	1	1	NA	1	1	1	0.565	1	1	1	1	1	0.594	NA	1	1	1	1	1	1	1	1	1	1	1	1	1	1	1
B3GNT2	1	1	1	1	1	1	1	1	1	1	NA	NA	1	1	1	1	1	1	1	1	1	1	1	1	1	NA	1	1	1	1	1	1	1	1	1	1	1	1	1	1	1	1	1	1	1	1	1	1
B3GNT3	1	1	NA	1	1	NA	1	1	1	1	NA	1	NA	1	1	1	1	1	1	1	NA	NA	1	0.515	0.847	0.464	0.464	0.464	NA	1	NA	NA	NA	NA	1	1	1	1	1	0.645	1	1	NA	1	1	1	0.5	1
B3GNT4	1	1	1	1	1	1	1	1	1	1	1	1	1	1	1	1	1	0.367	NA	0.237	0.466	1	1	1	NA	1	1	1	0.901	1	1	NA	1	1	1	1	1	0.599	1	0.889	1	1	1	1	0.5	1	1	NA
B3GNT5	NA	1	1	1	1	1	1	1	1	1	1	1	1	1	1	1	1	1	1	1	1	1	1	1	1	0.266	1	1	1	1	1	1	1	1	1	1	0.997	1	1	1	1	1	1	1	1	1	1	1
B3GNT6	1	1	1	NA	1	1	1	1	1	NA	NA	1	1	1	1	1	0.984	1	1	1	1	1	1	NA	NA	0.500	0.500	NA	NA	1	NA	NA	NA	1	1	1	0.729	0.988	NA	0.500	0.500	0.500	0.500	NA	0.500	1	1	NA
B3GNT7	NA	1	1	1	1	1	NA	0.995	1	1	1	1	1	1	1	1	1	1	1	1	1	1	1	1	1	1	1	0.453	1	1	0.736	1	1	1	1	1	1	1	NA	NA	1	1	1	NA	1	1	1	1
B3GNT8	1	1	1	1	1	1	1	1	NA	1	1	1	1	1	1	1	1	1	1	1	1	1	1	1	1	1	1	1	1	1	NA	NA	1	1	1	1	1	1	1	1	1	1	1	1	1	0.575	1	1
B3GNT9	NA	1	1	1	1	1	1	1	NA	1	1	1	1	1	1	1	1	1	1	1	1	NA	1	1	NA	0.501	1	NA	1	0.879	NA	NA	NA	1	1	1	1	1	1	1	NA	1	1	1	1	1	1	1
B3GNTL1	NA	NA	NA	1	1	1	1	NA	1	1	1	1	1	1	1	1	1	1	1	1	1	0.972	1	1	NA	NA	1	1	1	NA	1	NA	1	1	1	NA	1	1	NA	1	NA	0.971	NA	0.971	0.972	NA	NA	0.972
B4GALNT1	1	1	1	1	1	1	1	1	NA	1	1	1	1	1	1	1	1	1	1	1	1	1	1	1	1	1	1	1	1	1	NA	1	NA	1	1	1	1	1	1	1	1	1	1	1	1	0.918	1	1
B4GALNT2	1	1	1	1	1	0.896	1	1	1	NA	NA	1	NA	NA	1	1	NA	1	1	1	1	1	1	1	1	0.376	1	NA	1	1	NA	1	1	1	NA	1	1	1	1	1	NA	1	1	1	1	1	1	1
B4GALNT3	1	1	1	1	1	1	1	0.649	1	1	1	NA	1	1	1	1	1	1	1	1	1	1	1	1	NA	NA	1	1	1	1	1	NA	1	1	1	1	1	1	NA	NA	1	1	1	NA	NA	1	1	1
B4GALNT4	1	0.708	NA	NA	1	1	1	0.473	1	NA	NA	1	1	1	1	1	1	0.997	1	1	1	NA	1	NA	NA	NA	1	0.86	0.744	NA	NA	NA	1	1	NA	NA	1	1	1	NA	1	NA	NA	NA	NA	0.997	0.997	1
B4GALT1	1	1	1	NA	1	1	1	NA	1	NA	NA	1	1	1	1	1	1	1	1	NA	NA	1	1	1	NA	NA	1	NA	NA	1	NA	NA	NA	1	NA	1	NA	1	NA	1	1	1	NA	NA	1	1	1	1
B4GALT2	1	1	1	1	1	1	1	1	NA	1	1	1	1	1	1	1	1	1	1	1	1	1	1	1	1	1	1	1	1	1	1	1	1	1	1	1	1	1	1	1	1	1	1	1	1	1	1	1
B4GALT3	1	1	NA	1	1	1	1	1	1	1	1	1	1	1	1	1	1	1	1	1	1	1	1	1	1	NA	1	1	1	1	1	1	1	1	1	1	1	1	1	1	1	1	NA	1	1	1	1	1
B4GALT4	1	1	1	1	1	1	1	1	NA	1	1	1	1	1	1	1	1	1	1	1	1	1	1	1	1	1	1	1	1	1	1	1	1	1	1	1	1	1	1	1	1	1	1	1	1	1	1	1
B4GALT5	1	1	1	1	1	1	1	1	0.561	1	1	1	1	1	1	1	1	1	1	1	1	1	1	1	1	NA	1	1	1	1	1	1	1	1	1	1	1	1	NA	1	NA	1	1	1	1	1	1	1
B4GALT6	1	1	1	1	1	1	1	1	1	1	1	1	1	1	1	1	0.97	1	1	1	1	1	1	1	1	0.674	0.778	1	1	1	1	1	1	1	1	1	1	1	NA	1	NA	1	1	1	1	1	1	1
B4GALT7	NA	1	NA	1	1	1	1	1	1	1	1	1	1	1	1	1	1	1	0.981	0.994	0.981	1	1	0.975	0.783	1	1	0.975	1	1	1	1	1	1	1	1	1	1	1	1	NA	1	1	1	1	1	1	1
B9D1	1	1	NA	1	1	1	1	1	NA	1	1	1	1	NA	1	1	1	1	1	1	1	NA	1	0.968	1	1	1	1	1	1	1	1	1	1	1	1	1	1	1	1	NA	1	1	NA	1	1	1	1
B9D2	NA	1	1	1	1	1	1	1	1	1	1	1	1	1	1	1	1	1	1	1	1	1	1	1	1	0.807	1	1	1	1	1	1	1	1	1	1	1	1	1	1	1	1	1	1	1	1	1	1
BAALC	1	1	1	NA	1	NA	1	1	1	NA	NA	1	1	1	NA	NA	1	1	1	1	NA	1	1	NA	NA	NA	1	NA	NA	1	NA	NA	NA	NA	NA	1	NA	1	1	NA	NA	NA	NA	NA	0.863	1	1	1
BAAT	NA	1	1	1	1	1	1	1	1	1	1	1	1	1	1	1	1	1	1	1	1	1	1	NA	0.533	NA	0.589	0.519	0.295	0.231	0.229	0.295	1	1	1	1	0.539	0.385	0.492	0.592	0.508	NA	NA	0.532	0.315	1	NA	1
BABAM1	1	NA	1	1	1	1	1	1	1	1	1	1	1	1	1	1	1	1	1	1	1	NA	NA	1	1	1	1	1	1	1	1	1	1	1	1	1	1	1	1	1	1	1	1	NA	1	1	1	1
BACE1	1	1	1	1	1	1	1	1	1	1	1	1	1	1	1	1	1	1	1	1	1	1	1	1	1	1	1	1	1	1	NA	1	1	1	1	1	1	1	1	1	1	1	1	1	1	1	1	1
BACE2	1	1	1	1	1	1	1	1	1	1	1	1	1	1	1	1	1	NA	1	1	1	NA	1	1	1	NA	1	NA	1	1	1	1	0.931	1	1	1	1	1	1	1	NA	1	1	1	NA	NA	NA	1
BACH1	1	1	1	1	1	1	1	1	1	1	1	1	1	NA	1	1	1	1	0.940	1	1	1	1	1	1	NA	1	1	0.927	1	1	1	1	1	1	1	1	1	NA	1	1	1	NA	1	1	0.917	1	1
BACH2	1	0.921	1	1	1	1	1	1	1	1	1	1	1	1	1	1	1	1	1	1	NA	1	1	1	NA	NA	1	NA	NA	1	1	NA	1	1	1	1	1	1	NA	1	NA	1	1	1	1	NA	1	1
BAD	1	1	1	1	1	1	1	1	1	1	NA	1	1	1	1	1	1	1	NA	1	1	NA	1	1	1	NA	1	1	1	1	0.711	NA	0.854	1	1	1	1	1	NA	1	1	1	1	1	1	1	1	1
BAG1	NA	1	1	NA	1	1	1	NA	1	1	NA	0.63	NA	NA	1	1	1	0.725	0.742	0.757	1	0.934	1	NA	NA	NA	0.631	NA	NA	0.631	NA	NA	0.658	NA	NA	1	NA	1	1	NA	1	1	NA	0.607	1	0.724	0.724	1
BAG2	1	1	1	1	1	1	1	1	1	1	1	1	1	1	1	1	0.822	1	1	1	1	1	1	1	1	1	1	1	1	1	1	NA	1	1	1	1	1	1	1	1	1	1	1	1	1	1	1	1
BAG3	1	1	1	1	1	1	1	1	0.944	1	1	1	1	1	1	1	1	1	1	1	1	1	NA	NA	1	NA	1	1	1	1	1	1	1	1	1	1	1	1	NA	1	1	1	1	1	1	1	1	1
BAG4	1	1	1	1	1	NA	1	1	1	1	1	1	NA	1	1	1	0.874	1	1	1	1	1	1	1	1	1	1	1	1	1	1	0.585	1	1	1	1	1	1	1	1	NA	1	1	1	1	1	1	1
BAG5	1	1	1	1	1	1	1	1	1	1	NA	1	1	1	1	1	1	1	1	1	NA	NA	1	1	1	1	1	1	1	1	1	1	1	1	1	1	1	1	1	1	0.994	1	NA	NA	1	1	1	1
BAG6	NA	1	1	1	1	1	NA	1	1	1	1	1	1	1	1	0.612	0.612	1	1	1	1	1	1	1	1	1	1	1	NA	1	1	0.612	1	0.612	1	1	1	1	1	NA	1	1	0.741	1	1	1	1	1
BAGE5	NA	NA	NA	NA	NA	NA	NA	NA	NA	NA	NA	NA	NA	NA	NA	NA	NA	NA	NA	NA	NA	NA	NA	NA	NA	NA	NA	NA	NA	NA	NA	NA	NA	NA	NA	NA	NA	NA	NA	NA	NA	NA	NA	NA	NA	NA	NA	NA
BAHCC1	NA	0.444	NA	NA	1	1	1	NA	NA	1	0.64	1	NA	0.638	0.642	0.638	0.585	0.642	0.638	0.638	0.642	NA	1	0.477	0.565	0.323	1	0.632	0.645	NA	NA	0.566	0.645	1	0.424	NA	1	1	NA	NA	1	NA	NA	NA	NA	0.638	0.638	1
BAHD1	NA	1	1	1	1	1	1	1	1	1	1	1	1	1	1	1	1	1	1	1	1	1	1	1	1	1	1	1	NA	1	NA	NA	1	1	1	1	1	1	1	1	1	1	1	1	1	1	1	1
BAI1	NA	0.455	1	0.545	NA	1	NA	NA	NA	NA	NA	NA	NA	0.860	NA	1	0.624	NA	NA	1	1	NA	NA	0.592	NA	NA	NA	0.897	0.532	1	NA	NA	NA	NA	NA	NA	0.614	1	NA	NA	NA	0.856	NA	NA	NA	NA	NA	NA
BAI2	1	1	1	1	1	1	1	1	1	1	1	1	1	1	NA	1	1	1	1	1	1	1	1	1	1	1	1	NA	NA	0.943	NA	0.52	1	1	1	1	1	1	NA	1	0.794	1	1	NA	1	1	1	1
BAI3	1	1	1	NA	1	NA	1	1	1	1	NA	1	1	1	NA	1	1	0.596	1	NA	NA	1	1	1	1	NA	1	1	1	1	1	1	1	1	1	1	1	1	NA	1	NA	1	NA	1	1	1	1	1
BAIAP2	1	1	1	1	1	1	1	1	1	1	1	1	1	1	1	1	1	1	1	1	1	NA	1	0.727	NA	NA	1	0.984	0.602	1	NA	1	1	1	1	1	1	1	NA	NA	NA	1	NA	NA	NA	1	1	1
BAIAP2L1	1	NA	1	1	1	1	NA	0.983	NA	1	1	1	1	1	1	1	1	1	1	1	1	1	1	1	0.983	0.926	1	1	1	0.605	1	1	1	1	1	1	1	1	NA	0.525	NA	NA	1	NA	1	1	1	1
BAIAP2L2	1	NA	1	NA	1	1	1	NA	1	NA	NA	1	NA	1	1	1	NA	1	1	NA	1	NA	1	NA	NA	0.515	1	NA	NA	1	NA	NA	1	1	NA	NA	NA	1	NA	NA	NA	NA	NA	0.826	1	1	1	1
BAIAP3	1	0.771	NA	0.655	1	1	1	1	1	1	NA	1	1	1	1	1	1	1	1	1	1	NA	1	1	0.655	NA	1	1	0.793	1	NA	0.514	1	1	NA	NA	1	1	1	1	NA	1	0.757	NA	NA	0.237	1	1
BAK1	1	1	0.549	1	NA	1	1	1	1	NA	1	1	1	1	1	1	1	1	1	1	1	1	1	1	1	1	1	1	1	1	1	0.788	1	1	1	1	1	1	1	1	1	1	1	NA	1	1	1	1
BAMBI	1	1	1	1	1	1	1	1	1	1	1	1	1	1	1	1	1	1	1	1	1	1	1	1	1	1	1	1	1	1	1	1	1	1	0.951	1	1	1	1	1	0.950	1	1	1	1	1	1	1
BANF1	1	1	1	1	1	1	1	1	1	1	1	1	1	1	1	1	1	1	1	1	1	1	1	1	1	1	1	1	1	1	1	1	1	1	1	1	1	1	1	1	NA	NA	1	1	1	1	1	1
BANF2	1	1	1	1	1	1	1	1	1	1	1	1	1	1	1	1	1	1	1	1	1	1	1	NA	1	0.935	0.935	1	1	1	1	1	1	1	1	1	1	1	1	1	NA	1	1	NA	1	1	1	1
BANK1	1	1	1	1	1	1	1	NA	1	0.986	NA	1	NA	1	1	1	1	NA	1	NA	1	1	1	1	1	NA	1	1	0.903	1	1	1	1	1	1	1	1	0.992	NA	1	NA	1	0.936	1	0.873	1	NA	NA
BANP	1	NA	NA	1	1	1	1	1	1	1	1	1	1	1	1	1	1	1	1	1	1	1	1	1	NA	1	1	1	1	1	1	0.964	1	1	1	1	1	1	NA	1	NA	1	1	1	NA	1	1	1
BAP1	1	1	1	1	1	1	1	1	1	1	1	1	1	1	1	1	1	1	1	1	1	1	1	1	1	0.879	1	1	1	NA	1	1	1	1	1	1	1	1	1	1	NA	1	1	1	1	1	1	1
BARD1	1	1	1	1	1	1	1	1	0.706	0.721	NA	NA	1	1	1	1	1	1	1	1	1	0.999	0.678	NA	1	NA	1	NA	1	1	1	1	1	1	1	1	1	1	1	1	NA	1	1	1	1	1	1	1
BARHL1	1	NA	NA	1	1	1	1	1	1	1	NA	1	1	1	1	1	1	1	1	1	1	1	1	NA	NA	0.509	1	NA	NA	1	NA	NA	1	1	NA	1	1	1	1	1	NA	NA	NA	0.700	1	1	1	1
BARHL2	1	1	1	1	1	NA	1	1	1	0.712	1	1	1	1	1	1	1	1	1	1	1	1	1	NA	NA	NA	1	1	NA	1	NA	NA	0.923	1	1	1	0.75	1	NA	1	NA	1	NA	1	1	1	1	1
BARX1	NA	NA	NA	NA	NA	1	1	1	1	NA	NA	1	NA	1	1	1	1	1	1	NA	NA	NA	NA	NA	NA	NA	1	NA	0.569	0.793	NA	NA	NA	NA	NA	1	NA	1	NA	NA	NA	1	0.854	NA	NA	NA	NA	1
BARX2	1	1	1	1	1	1	1	1	0.954	NA	1	1	1	1	1	1	1	1	1	NA	1	1	1	NA	NA	NA	1	1	1	NA	1	1	1	1	NA	1	1	1	NA	1	NA	1	NA	1	1	1	1	1
BASP1	1	NA	1	NA	1	NA	1	1	1	NA	NA	NA	NA	1	NA	1	0.564	NA	NA	1	1	1	1	NA	NA	1	1	NA	0.802	0.55	1	NA	1	1	NA	1	NA	1	1	1	NA	1	NA	1	NA	1	1	1
BATF	1	1	1	1	1	1	1	1	1	1	1	1	1	1	1	1	1	1	1	1	1	1	1	1	1	1	1	1	1	1	1	1	1	1	1	1	1	1	1	1	1	1	1	1	1	1	1	1
BATF2	1	1	1	0.978	0.978	0.978	0.978	0.978	1	1	1	1	1	1	1	1	1	1	1	1	1	1	1	1	1	1	1	1	1	1	1	1	1	1	1	1	1	1	1	1	1	1	NA	1	1	NA	1	0.967
BATF3	NA	1	1	NA	1	1	1	1	NA	NA	NA	1	1	1	1	1	1	NA	NA	NA	1	NA	NA	NA	NA	NA	1	NA	NA	1	NA	NA	NA	NA	NA	0.883	NA	1	NA	NA	1	NA	NA	NA	NA	1	NA	1
BAX	1	1	NA	1	1	1	1	1	1	1	1	1	1	1	1	1	1	1	1	1	1	1	NA	1	1	0.799	1	1	1	1	1	1	NA	1	1	1	1	1	NA	1	NA	1	NA	1	1	NA	1	1
BAZ1A	1	0.767	1	1	1	1	1	1	1	1	1	1	1	1	1	1	1	1	1	1	NA	1	NA	1	1	NA	1	1	1	1	1	1	1	1	1	1	1	1	1	1	NA	1	NA	1	1	1	1	1
BAZ1B	1	1	1	1	1	NA	NA	1	NA	NA	1	1	1	1	1	1	1	1	1	1	1	1	1	NA	1	1	1	1	1	1	0.837	1	1	1	1	0.972	NA	1	1	1	1	NA	1	0.989	1	NA	1	1
BAZ2A	1	1	1	1	1	1	1	1	1	1	0.614	1	1	1	0.786	0.575	1	1	1	NA	1	1	1	1	1	0.569	1	1	1	1	1	1	1	1	1	1	1	1	NA	1	1	1	1	1	0.646	1	1	1
BAZ2B	0.911	1	0.505	1	1	0.917	1	1	1	1	1	1	1	1	1	1	0.892	NA	1	1	1	1	1	1	1	NA	1	1	1	1	1	1	0.977	1	0.818	1	1	1	1	1	NA	1	1	0.909	1	1	1	1
BBC3	1	NA	1	NA	1	1	1	1	NA	NA	NA	1	NA	1	NA	1	0.763	1	1	NA	1	NA	1	NA	0.765	NA	1	NA	NA	NA	NA	NA	NA	NA	NA	1	NA	1	NA	NA	1	1	NA	NA	1	NA	NA	1
BBIP1	1	1	1	1	1	1	1	1	1	1	1	1	NA	1	1	0.894	1	1	0.866	1	1	1	1	1	1	1	1	1	1	1	1	1	1	1	1	1	1	1	1	1	1	1	1	1	1	0.941	1	1
BBOX1	1	1	1	1	1	1	1	1	1	1	NA	1	1	1	NA	1	1	1	1	1	1	1	NA	1	1	NA	1	1	1	1	1	1	1	0.993	1	1	1	1	1	1	1	1	1	1	1	1	1	NA
BBS1	1	1	1	1	NA	1	1	1	1	1	NA	1	1	1	1	1	1	1	1	1	1	NA	1	1	1	1	1	1	1	1	0.795	0.737	1	1	1	1	1	1	NA	1	1	1	1	1	1	0.997	1	1
BBS10	1	1	1	NA	1	0.570	1	1	1	1	1	1	1	1	1	1	1	1	1	1	1	1	1	1	1	0.526	1	1	1	0.468	1	1	1	1	1	1	1	1	1	1	1	1	1	1	1	1	1	1
BBS12	1	1	1	1	1	1	1	1	NA	1	NA	1	1	1	1	1	1	1	1	1	1	1	NA	1	1	NA	1	1	1	1	1	1	1	1	1	1	1	1	1	1	NA	1	1	1	NA	1	1	1
BBS2	1	1	NA	1	1	1	1	1	1	1	1	1	1	1	NA	1	1	1	1	1	1	1	NA	1	1	NA	1	1	0.956	1	1	1	1	1	1	1	1	1	NA	1	NA	1	1	1	1	1	1	1
BBS4	1	1	NA	1	1	1	1	NA	1	1	1	1	1	1	1	1	1	1	1	0.297	NA	NA	1	1	1	NA	1	1	1	1	1	1	1	1	1	1	NA	1	1	1	NA	NA	NA	0.969	1	1	1	1
BBS5	1	1	1	NA	1	1	1	1	1	NA	1	0.795	1	1	1	1	1	1	1	1	1	1	1	1	1	0.576	1	1	1	1	1	1	1	1	1	1	1	1	1	NA	1	1	1	1	1	1	1	1
BBS7	NA	1	1	NA	1	0.838	1	1	1	1	1	1	1	1	1	1	1	1	1	1	1	1	NA	1	1	NA	1	1	1	1	1	1	1	1	1	1	1	1	1	1	1	1	1	1	NA	1	1	1
BBS9	1	1	NA	1	1	0.803	1	NA	1	1	1	1	1	NA	1	1	1	0.984	0.414	1	NA	1	NA	0.699	NA	NA	0.672	1	1	1	NA	1	1	1	1	1	1	1	NA	1	NA	1	NA	1	1	1	1	NA
BBX	1	1	1	1	1	1	1	1	1	1	1	1	1	1	1	1	1	1	1	1	1	1	1	1	1	NA	1	1	1	1	1	1	1	1	1	1	1	1	NA	0.855	NA	1	1	1	1	1	1	1
BCAM	NA	1	NA	1	1	1	1	1	1	NA	1	1	1	1	1	1	1	1	1	1	1	NA	1	1	1	1	1	0.834	1	1	1	NA	NA	NA	NA	1	1	1	1	1	NA	1	NA	NA	1	1	1	1
BCAN	1	1	NA	NA	1	1	1	1	1	1	1	1	1	0.996	1	0.996	1	0.726	1	1	1	NA	1	1	NA	1	1	1	NA	1	1	NA	1	1	NA	1	1	1	1	1	NA	1	NA	0.927	1	1	1	1
BCAP29	0.691	0.691	0.691	0.691	0.691	0.691	0.691	0.691	1	1	NA	NA	NA	NA	NA	NA	NA	NA	NA	NA	NA	NA	NA	NA	NA	NA	NA	NA	NA	NA	NA	NA	NA	NA	NA	NA	NA	NA	NA	NA	NA	NA	NA	NA	NA	NA	NA	NA
BCAP31	NA	1	1	1	1	1	1	1	1	1	1	1	1	1	1	1	1	1	1	1	1	1	1	1	NA	1	1	1	1	1	NA	1	1	1	1	1	1	1	1	1	1	NA	1	NA	1	1	1	1
BCAR1	1	1	NA	1	1	1	1	1	1	1	1	1	1	1	1	1	1	1	1	1	1	1	1	1	0.947	1	1	NA	NA	1	1	NA	1	1	1	1	1	1	NA	1	NA	1	1	1	1	1	1	1
BCAR3	1	1	1	1	1	1	1	1	NA	1	1	1	1	1	1	1	1	1	1	1	1	1	1	NA	0.469	1	1	NA	1	1	1	1	0.928	1	1	1	1	1	NA	1	NA	NA	0.842	1	1	1	1	1
BCAS1	1	1	1	1	1	1	1	1	1	1	NA	1	1	1	1	1	1	NA	1	1	1	1	1	0.684	NA	NA	1	1	0.897	1	NA	1	1	1	0.599	1	1	1	NA	1	NA	1	1	1	NA	1	0.853	1
BCAS2	1	1	1	1	1	1	1	1	1	1	NA	1	1	1	1	1	1	1	1	1	1	1	1	1	1	1	1	1	1	1	1	0.618	1	1	1	1	1	1	NA	1	1	0.531	1	1	1	1	1	1
BCAS3	1	1	NA	NA	1	1	NA	1	1	1	NA	NA	1	1	1	1	1	1	1	1	1	1	NA	1	1	NA	1	1	1	1	1	1	NA	1	1	1	1	1	NA	1	NA	1	NA	0.624	1	1	1	1
BCAS4	1	1	NA	1	1	1	1	1	1	1	0.799	1	0.563	0.223	0.434	0.617	0.393	1	0.865	0.89	0.407	1	1	NA	NA	NA	1	1	NA	0.953	NA	NA	NA	1	NA	NA	1	1	NA	NA	1	1	NA	NA	0.909	0.956	0.956	1
BCAT1	1	1	1	1	1	1	1	1	NA	1	1	1	NA	1	1	1	1	1	1	1	1	1	NA	1	1	NA	1	1	1	1	1	1	1	1	1	1	1	1	1	1	NA	1	1	1	1	1	1	1
BCAT2	0.59	1	1	1	1	1	1	1	1	1	NA	1	1	1	1	1	1	1	1	1	1	NA	1	1	NA	1	1	1	1	1	1	1	1	1	1	1	1	1	1	1	NA	1	NA	NA	1	1	1	1
BCCIP	1	1	1	1	1	1	1	1	1	1	1	1	1	1	1	1	1	1	1	1	NA	1	1	1	1	1	1	1	1	1	1	1	1	1	1	1	1	1	1	1	1	1	0.613	1	1	1	1	1
BCDIN3D	1	1	1	0.981	0.981	NA	0.981	0.987	1	NA	0.932	0.987	0.911	0.931	1	0.969	1	0.987	1	0.911	1	0.916	0.909	1	1	1	1	1	NA	1	1	1	1	1	1	1	0.914	1	0.914	1	NA	0.931	1	1	1	1	1	1
BCHE	1	1	1	1	1	1	1	NA	1	1	1	1	1	1	1	1	1	NA	1	1	1	1	1	1	1	NA	1	1	1	1	1	1	1	1	1	1	1	1	1	1	NA	1	1	1	1	1	1	1
BCKDHA	1	1	1	1	1	1	1	1	1	1	1	1	1	1	1	1	1	1	1	1	1	1	1	1	1	1	1	1	0.580	1	NA	1	1	1	1	1	1	1	1	1	1	1	1	1	1	1	1	1
BCKDHB	1	1	NA	1	1	1	1	1	1	1	1	1	1	1	1	1	1	NA	1	1	1	1	NA	1	1	NA	1	1	1	NA	1	1	1	1	1	1	1	NA	NA	0.878	NA	NA	NA	1	1	1	1	1
BCKDK	1	1	1	1	1	1	1	1	1	1	1	1	1	1	1	1	1	1	1	1	1	1	1	1	1	1	1	1	1	1	1	1	1	1	1	1	1	1	1	1	1	1	1	1	1	1	1	1
BCL10	1	1	1	1	1	1	1	1	1	1	1	1	NA	1	1	1	1	1	1	1	1	1	1	1	1	1	1	1	1	1	1	1	1	1	1	1	NA	1	1	1	NA	1	1	1	1	1	1	NA
BCL11A	1	1	1	0.989	1	1	1	1	1	1	NA	1	1	1	1	1	1	1	1	1	1	1	1	1	1	NA	1	1	1	1	NA	NA	1	1	1	1	1	1	1	1	NA	1	0.665	1	1	1	1	1
BCL11B	1	NA	1	NA	NA	1	1	NA	NA	NA	NA	1	1	1	1	1	1	1	1	1	NA	NA	1	NA	NA	NA	1	NA	NA	1	NA	NA	NA	NA	NA	1	NA	1	NA	NA	NA	1	NA	NA	NA	1	NA	1
BCL2	1	NA	NA	0.794	1	1	1	1	NA	NA	NA	1	1	1	1	1	1	1	1	1	1	1	1	1	1	1	1	1	1	1	1	NA	1	1	1	NA	NA	1	NA	NA	1	1	0.973	1	1	1	1	1
BCL2A1	1	1	0.976	1	1	1	1	1	1	1	1	1	1	NA	0.484	0.484	NA	0.242	1	1	1	1	1	1	1	1	1	1	1	1	1	1	1	1	1	1	1	1	1	1	1	0.677	NA	NA	NA	1	NA	1
BCL2L1	1	1	1	1	1	1	1	1	1	1	1	NA	1	1	1	1	1	1	1	1	1	1	1	1	1	1	1	1	1	1	1	1	1	1	1	1	1	1	1	1	1	1	1	1	1	1	1	1
BCL2L10	1	1	1	NA	1	1	1	1	1	0.987	1	1	1	1	1	1	1	1	1	1	NA	1	NA	NA	NA	0.515	0.515	NA	1	1	1	1	0.678	1	1	0.48	1	1	1	1	NA	1	NA	0.5	0.733	0.585	NA	1
BCL2L11	1	1	1	1	1	1	1	1	1	1	NA	1	1	1	1	1	1	1	1	1	1	1	1	1	1	NA	1	1	1	1	1	1	1	1	1	1	1	1	1	1	1	1	1	0.67	1	1	1	1
BCL2L12	1	1	0.871	NA	0.772	0.772	0.772	0.772	0.808	0.808	0.83	0.827	0.776	0.81	0.772	0.8	0.786	0.83	0.827	0.896	0.827	0.807	0.914	0.828	1	0.828	0.828	0.957	0.83	0.771	0.771	0.83	0.905	0.906	0.808	0.768	0.873	0.753	0.753	0.827	0.827	0.779	NA	0.771	0.831	NA	0.868	0.896
BCL2L13	1	1	1	1	1	1	NA	1	1	1	NA	NA	1	0.671	0.671	0.671	0.671	1	1	1	1	1	1	0.725	NA	1	1	NA	1	1	1	NA	1	1	NA	1	1	1	NA	0.916	NA	NA	NA	1	1	1	1	1
BCL2L14	1	1	1	1	1	NA	1	1	1	1	1	1	1	1	1	1	1	1	1	1	1	1	NA	1	1	1	1	1	1	1	1	1	1	1	1	1	1	1	1	1	1	1	1	1	1	1	1	1
BCL2L15	1	1	1	1	1	1	1	0.661	0.646	1	1	1	1	1	1	1	1	1	0.663	0.631	1	1	NA	1	1	1	1	1	1	1	1	1	1	1	1	1	1	1	1	1	1	1	0.787	1	1	1	1	1
BCL2L2	1	1	1	1	1	1	1	1	1	1	1	1	1	1	1	1	1	1	1	1	1	1	1	1	1	1	1	1	1	1	1	1	1	1	1	1	1	1	1	1	1	1	1	1	1	1	1	1
BCL2L2_PABPN1	1	1	1	1	1	1	0.569	1	1	1	1	1	1	1	1	1	1	1	1	1	1	1	1	1	1	NA	1	1	1	1	1	1	1	1	1	1	1	1	1	1	0.904	1	1	1	1	NA	1	1
BCL3	1	1	1	1	1	1	1	1	1	1	NA	1	1	1	1	1	1	1	1	1	1	NA	1	NA	NA	0.81	1	0.7	0.62	1	1	NA	NA	1	NA	NA	1	1	1	NA	NA	1	0.639	NA	1	1	1	1
BCL6	1	1	1	1	1	0.632	1	1	1	1	1	1	1	1	1	1	1	1	1	1	1	1	1	1	1	NA	1	1	NA	1	1	1	1	1	1	1	1	1	1	1	1	1	1	1	1	1	1	1
BCL6B	1	1	1	1	1	1	1	1	1	1	1	1	1	1	1	1	1	1	1	1	1	NA	1	1	1	1	1	1	1	1	1	1	NA	1	1	1	1	1	1	1	NA	1	1	NA	1	1	1	1
BCL7A	1	1	1	1	1	1	1	1	1	1	1	1	1	1	1	1	1	1	1	1	1	1	1	NA	NA	1	1	1	1	1	1	1	1	1	1	1	1	1	1	1	1	1	1	1	1	1	1	1
BCL7B	1	1	1	1	1	1	1	1	NA	1	1	NA	1	1	1	1	1	1	1	1	1	1	1	1	1	0.9	1	0.565	1	1	1	1	1	1	1	1	1	1	1	1	1	1	1	1	1	1	1	1
BCL7C	NA	1	1	0.805	1	1	1	1	NA	1	1	1	1	1	1	1	1	1	1	NA	1	NA	1	1	1	1	1	1	1	NA	0.665	1	1	1	1	1	1	1	1	1	0.552	1	1	1	1	1	1	1
BCL9	1	1	1	1	1	NA	1	1	1	1	1	1	1	1	1	1	1	1	1	1	1	1	1	0.840	0.643	NA	1	1	0.648	0.557	1	NA	1	1	1	1	1	1	1	NA	1	1	1	1	1	1	1	1
BCL9L	NA	0.533	1	1	1	1	1	1	NA	1	NA	1	1	1	1	1	1	1	1	1	1	1	1	1	NA	1	1	1	NA	1	NA	NA	1	1	1	0.976	0.831	1	1	1	1	1	1	NA	1	NA	1	1
BCLAF1	1	1	1	0.977	1	1	1	1	1	1	1	1	1	1	NA	1	1	1	1	1	1	1	1	1	1	1	1	1	1	1	1	1	1	1	1	1	1	1	1	1	1	1	1	1	1	1	1	1
BCO1	1	1	1	1	NA	1	1	1	1	1	0.708	1	1	1	1	1	1	NA	0.991	1	1	1	1	1	1	1	1	1	1	1	1	1	NA	1	1	1	1	1	NA	0.623	NA	1	1	1	1	1	1	1
BCO2	1	1	1	1	1	1	1	1	0.864	0.864	0.864	1	1	1	1	1	1	1	1	1	1	1	1	0.655	1	1	1	1	1	1	0.939	1	1	1	1	1	1	1	1	1	NA	1	NA	1	1	0.128	0.436	0.125
BCOR	NA	1	1	1	1	1	1	1	1	1	NA	1	1	1	1	1	1	1	1	1	1	1	1	1	NA	NA	1	1	NA	1	NA	NA	1	1	1	1	1	1	NA	NA	NA	1	NA	0.608	1	1	1	1
BCORL1	NA	1	0.971	1	1	1	1	1	1	1	NA	1	1	1	0.670	1	1	1	1	1	1	NA	1	1	NA	1	1	NA	0.485	1	NA	NA	0.947	1	1	1	1	1	1	1	1	1	1	1	1	1	0.702	1
BCR	NA	0.797	1	NA	NA	NA	1	NA	NA	NA	NA	NA	NA	NA	NA	1	0.893	NA	1	NA	1	NA	1	NA	NA	NA	1	NA	0.859	NA	NA	0.606	NA	NA	1	0.903	NA	NA	NA	NA	1	NA	0.679	NA	NA	NA	NA	1
BCS1L	NA	1	1	1	1	1	1	1	1	1	1	1	1	1	1	1	1	1	1	1	1	1	1	1	1	1	1	1	1	1	1	1	1	1	1	1	1	1	1	1	1	1	1	0.632	1	1	1	1
BDH1	1	1	NA	1	1	NA	1	0.795	1	1	NA	1	1	1	1	1	1	NA	1	1	1	NA	1	1	1	NA	0.35	0.402	1	1	0.729	1	1	1	1	1	1	1	NA	0.637	NA	1	1	1	1	NA	1	1
BDH2	1	1	1	1	1	1	0.936	1	1	1	1	1	1	1	1	1	1	0.664	1	1	1	1	NA	1	1	1	1	1	0.644	1	1	1	1	1	1	1	1	1	1	1	1	NA	1	1	1	1	1	NA
BDKRB1	1	1	1	1	1	1	1	1	1	1	1	1	NA	1	0.949	0.949	1	1	1	0.500	1	1	0.990	1	0.659	1	0.942	1	1	1	1	1	1	1	1	1	1	1	1	0.992	0.992	1	1	1	0.954	1	1	1
BDKRB2	1	1	1	1	1	1	1	1	1	1	1	1	1	1	1	1	1	1	1	1	1	1	1	0.980	0.980	0.952	0.979	0.979	0.980	0.980	NA	NA	1	1	1	1	1	1	1	1	1	1	1	1	1	0.974	0.969	0.972
BDNF	1	1	1	1	1	1	1	1	1	1	1	1	1	1	1	1	1	1	1	1	1	1	1	1	1	NA	1	1	1	1	1	1	1	1	1	1	1	1	1	1	1	1	1	1	1	1	1	1
BDP1	0.612	1	NA	1	1	0.801	1	1	0.715	0.618	0.415	NA	NA	0.531	0.562	0.642	0.402	0.446	0.541	0.554	0.539	1	0.565	0.538	0.538	0.865	0.403	0.403	0.615	0.576	1	0.592	0.5	NA	0.64	0.639	NA	0.598	0.546	0.586	1	NA	0.592	0.541	0.361	NA	NA	NA
BEAN1	1	1	1	NA	1	1	1	1	NA	1	1	NA	1	1	1	1	1	NA	1	1	1	NA	1	0.977	1	NA	1	1	1	1	NA	NA	1	1	1	1	1	1	NA	1	NA	NA	1	1	1	0.984	0.984	1
BECN1	1	1	NA	1	1	1	1	1	1	1	1	NA	1	1	1	1	1	1	1	1	1	1	1	1	1	1	1	1	1	1	1	1	1	1	1	1	1	1	NA	1	NA	1	1	1	1	1	1	1
BEGAIN	NA	0.690	1	NA	1	1	1	1	1	1	NA	1	1	1	0.756	1	1	1	1	NA	1	NA	1	NA	NA	1	1	NA	NA	1	NA	0.874	NA	NA	NA	1	1	1	NA	NA	NA	0.592	NA	NA	NA	1	1	1
BEND2	1	1	0.821	0.826	0.826	0.826	0.826	NA	0.843	0.843	0.842	0.405	0.561	0.849	0.824	0.44	NA	0.403	0.308	0.474	0.481	NA	0.645	0.492	NA	NA	NA	NA	NA	0.537	NA	NA	NA	NA	NA	1	0.872	NA	NA	0.654	NA	NA	NA	0.696	0.714	NA	NA	NA
BEND3	1	0.594	NA	0.567	1	1	1	1	1	1	NA	1	NA	1	1	1	1	1	0.910	1	1	1	1	1	NA	1	1	1	1	1	NA	1	1	1	1	1	1	1	1	1	1	1	1	1	1	1	1	1
BEND4	1	1	1	1	1	1	1	NA	0.934	1	1	1	1	1	1	1	0.988	1	1	1	1	1	1	1	1	1	1	1	1	1	1	1	1	1	1	1	1	1	NA	1	NA	1	1	1	1	1	1	1
BEND5	1	0.867	1	1	1	1	1	1	1	1	1	1	1	1	1	1	1	1	1	1	1	1	1	1	1	NA	1	1	1	1	1	1	NA	1	1	1	1	1	1	1	NA	1	1	1	1	1	1	1
BEND6	1	1	1	1	1	1	1	1	1	NA	1	1	1	1	NA	1	1	1	1	NA	NA	1	1	1	1	1	1	1	1	1	1	1	1	1	1	1	1	1	1	1	NA	1	1	1	1	1	1	1
BEND7	1	1	1	1	1	1	1	1	NA	1	NA	1	0.884	NA	NA	0.884	1	NA	0.785	NA	NA	1	NA	1	0.855	NA	1	0.768	0.827	0.768	0.859	0.827	1	1	0.821	1	1	0.818	NA	1	NA	0.844	0.835	0.823	1	0.768	NA	1
BEST1	1	1	1	1	1	1	1	1	1	1	NA	1	1	0.874	0.952	0.848	0.858	0.358	0.588	1	1	1	0.980	1	NA	0.891	1	1	1	1	1	NA	1	1	1	1	1	1	NA	NA	1	1	NA	0.232	0.872	1	1	1
BEST2	1	1	NA	1	1	1	1	1	1	NA	NA	1	1	1	1	1	1	1	1	1	1	1	NA	1	1	0.933	1	1	1	1	1	0.791	NA	1	1	1	1	1	1	1	NA	1	NA	NA	1	NA	1	1
BEST3	1	1	1	1	1	NA	1	1	1	1	1	1	1	1	1	1	1	1	1	1	1	1	1	0.665	1	1	1	1	1	1	1	1	1	1	1	1	1	1	1	1	1	1	1	1	1	1	1	1
BEST4	1	1	1	1	1	1	1	1	1	1	1	1	1	1	1	0.263	1	1	1	1	1	1	1	1	1	0.652	1	1	1	1	1	1	1	1	1	1	1	1	1	1	1	NA	1	1	1	1	1	1
BET1	1	1	NA	NA	1	1	1	1	1	1	1	1	1	1	1	1	1	1	1	1	1	1	1	1	NA	NA	1	1	1	1	1	1	1	1	1	1	1	1	NA	1	NA	1	1	1	1	1	1	1
BET1L	1	1	1	1	1	1	1	1	1	1	NA	1	1	1	1	1	1	1	1	1	1	1	1	1	1	1	1	1	1	1	1	1	1	1	1	1	1	1	1	1	1	1	1	NA	1	NA	1	1
BEX1	1	1	1	1	1	0.857	1	1	1	1	1	1	1	1	1	1	1	1	NA	0.913	1	1	1	1	1	NA	NA	NA	1	1	NA	1	1	1	1	NA	NA	1	1	1	NA	0.532	1	1	0.926	NA	NA	NA
BEX2	1	1	1	1	1	1	1	1	1	1	1	1	1	1	1	1	0.320	1	1	0.764	1	1	1	NA	1	1	1	NA	1	1	NA	1	1	1	1	1	1	1	1	1	1	NA	NA	1	1	NA	1	1
BEX4	1	1	1	1	1	1	1	1	1	1	1	1	1	1	1	1	NA	1	0.401	NA	0.526	1	1	NA	1	NA	1	0.635	1	1	NA	1	NA	1	NA	1	1	1	1	1	1	1	1	1	1	0.534	1	1
BEX5	1	1	1	0.874	NA	1	NA	1	1	1	1	1	1	NA	NA	0.478	NA	0.332	0.696	NA	NA	1	1	1	1	1	1	1	1	1	NA	NA	1	1	1	1	1	1	1	1	NA	1	1	NA	1	1	1	1
BFAR	1	1	1	1	1	1	1	NA	NA	1	1	1	1	1	1	1	1	NA	1	1	NA	1	1	1	1	0.561	1	1	1	1	1	1	1	1	1	1	1	1	1	1	1	1	1	0.561	1	1	1	1
BFSP1	1	1	1	1	1	NA	0.912	1	NA	1	NA	1	1	1	1	1	1	0.286	0.965	0.688	1	NA	1	1	1	NA	0.787	0.790	0.823	0.788	NA	0.847	0.974	1	1	1	1	1	1	1	1	1	1	NA	0.206	1	1	NA
BFSP2	1	1	1	1	1	1	1	NA	1	1	NA	1	1	1	1	1	1	0.276	1	1	1	NA	NA	1	1	1	1	1	1	NA	1	1	1	1	1	1	1	1	NA	1	NA	1	1	1	0.191	NA	1	0.392
BGLAP	1	1	1	1	1	1	1	1	1	1	1	1	1	1	1	1	1	1	1	1	1	1	1	1	1	1	1	1	1	1	1	NA	1	1	1	1	1	1	1	1	NA	1	1	1	1	1	1	1
BGN	1	1	NA	1	1	1	1	1	NA	1	1	1	1	1	1	1	1	1	1	1	1	1	1	1	NA	NA	1	1	1	1	NA	1	1	1	1	1	1	1	1	1	1	1	1	NA	1	0.938	1	1
BHLHA15	1	0.837	1	NA	1	1	1	1	1	1	NA	1	1	1	1	1	1	1	1	1	1	NA	1	NA	NA	NA	1	1	NA	1	1	NA	1	1	NA	1	1	1	1	NA	1	1	NA	1	1	1	NA	1
BHLHA9	1	NA	1	NA	1	1	1	1	NA	NA	1	1	1	1	1	1	1	1	1	NA	1	1	1	NA	NA	0.233	1	NA	NA	1	1	NA	NA	NA	1	NA	1	1	NA	1	1	1	NA	NA	NA	1	NA	1
BHLHB9	NA	1	1	1	1	1	1	NA	0.576	1	NA	1	1	1	1	1	1	1	1	1	1	1	1	1	1	NA	1	1	1	1	NA	1	1	1	1	1	1	1	1	1	1	1	1	0.797	1	NA	1	1
BHLHE22	0.874	NA	1	NA	NA	1	1	0.853	1	NA	NA	1	NA	1	0.497	1	1	NA	1	NA	1	NA	NA	NA	NA	NA	1	NA	NA	NA	NA	NA	NA	NA	NA	NA	NA	1	NA	NA	NA	NA	NA	NA	NA	NA	NA	1
BHLHE23	1	NA	1	NA	NA	NA	1	1	1	NA	NA	NA	NA	1	1	1	1	NA	1	NA	NA	NA	NA	NA	NA	NA	1	NA	NA	1	NA	NA	NA	NA	NA	NA	NA	1	NA	NA	NA	NA	NA	NA	NA	NA	1	1
BHLHE40	0.925	0.697	1	1	1	1	1	1	1	1	1	1	1	1	1	1	1	1	1	NA	1	1	1	0.976	1	NA	1	1	1	1	1	1	1	1	1	1	1	1	1	1	NA	1	NA	NA	NA	1	1	1
BHLHE41	1	NA	NA	NA	NA	NA	1	0.542	NA	NA	NA	NA	NA	1	1	1	NA	0.630	1	NA	NA	NA	NA	1	NA	NA	1	NA	1	NA	NA	1	NA	NA	NA	NA	NA	1	NA	NA	1	NA	1	NA	NA	NA	NA	1
BHMG1	1	1	1	1	1	1	1	1	0.908	1	0.782	0.936	0.908	0.715	0.936	0.936	0.927	0.936	0.901	0.963	0.936	NA	0.936	0.611	0.611	0.908	0.908	0.908	0.908	NA	NA	0.729	0.908	0.908	0.908	0.916	0.918	0.953	0.945	NA	NA	0.59	0.686	0.613	0.908	0.898	0.898	0.585
BHMT	1	1	1	1	1	1	1	1	1	1	NA	1	1	1	1	1	1	1	1	1	1	1	1	1	1	1	1	1	1	1	1	1	1	1	1	1	1	1	1	1	1	1	1	1	1	1	1	1
BHMT2	1	1	1	1	1	1	1	1	1	1	1	1	1	1	1	1	0.635	1	1	1	1	1	1	0.545	0.38	1	1	1	0.481	0.808	0.766	0.572	1	1	1	1	0.47	1	1	1	NA	1	1	1	1	1	1	1
BICC1	1	1	1	1	1	NA	1	NA	0.943	1	1	1	1	1	1	1	0.949	1	1	1	1	1	NA	1	1	NA	1	1	1	1	1	1	1	1	1	1	NA	1	NA	1	NA	1	1	NA	1	1	1	1
BICD1	1	1	1	1	1	1	1	1	1	1	1	1	1	1	1	1	1	1	1	1	NA	NA	1	1	1	NA	1	1	1	1	1	1	1	1	NA	1	1	1	NA	0.73	NA	1	1	1	1	1	NA	1
BICD2	1	0.682	1	NA	1	1	1	1	1	1	NA	1	1	1	1	1	1	1	1	1	1	1	1	1	1	NA	1	1	1	1	1	NA	1	1	1	1	1	1	1	1	1	1	1	1	1	1	1	1
BID	1	1	1	1	1	1	0.755	1	1	1	1	1	1	1	1	1	1	1	1	1	1	1	1	1	1	0.502	1	1	1	1	1	1	1	1	1	1	1	1	NA	1	NA	1	1	1	1	1	1	1
BIK	1	1	1	1	1	1	1	1	1	1	1	1	1	1	1	1	1	1	NA	0.673	0.673	1	1	1	1	1	1	1	1	1	1	0.947	1	1	1	1	1	1	1	NA	1	1	1	NA	NA	1	1	0.833
BIN1	1	1	1	1	NA	1	1	1	1	1	NA	1	1	1	1	1	1	1	1	1	1	NA	1	1	NA	NA	1	NA	1	1	NA	NA	1	1	1	0.97	1	1	NA	1	NA	1	1	NA	NA	NA	1	1
BIN2	1	1	1	0.699	1	1	1	1	1	1	1	1	1	0.921	0.895	0.921	0.921	1	NA	NA	1	0.937	0.916	NA	1	0.917	0.917	0.898	0.892	0.892	0.892	0.898	1	0.991	0.995	1	1	1	NA	1	NA	1	NA	1	1	1	1	1
BIN3	1	1	1	1	1	1	1	1	1	1	1	1	1	1	1	1	1	1	1	1	1	1	1	1	1	1	1	1	1	1	1	1	1	1	1	1	1	1	1	1	1	1	1	1	1	1	1	1
BIRC2	1	1	1	1	1	1	1	1	1	1	NA	1	1	1	1	1	1	1	1	1	1	NA	1	1	1	0.554	1	1	0.896	NA	NA	1	1	1	1	1	1	1	1	1	NA	1	1	1	1	1	1	1
BIRC3	1	1	1	NA	1	1	1	1	NA	NA	1	NA	1	1	1	1	1	NA	1	1	1	1	NA	NA	1	NA	1	1	1	NA	NA	1	1	1	1	1	1	1	1	1	0.779	1	1	1	1	1	1	1
BIRC5	1	1	1	1	1	1	1	NA	1	NA	1	1	1	1	1	1	1	1	1	1	NA	NA	1	NA	NA	1	1	1	1	1	1	1	1	1	1	1	1	1	NA	1	1	1	NA	1	1	1	1	1
BIRC6	1	0.684	NA	NA	1	NA	1	1	1	NA	NA	NA	1	1	1	1	0.612	1	0.907	NA	1	1	1	1	1	NA	0.996	NA	0.729	NA	1	1	0.947	1	1	1	1	1	NA	1	NA	1	1	0.923	0.548	1	1	1
BIRC7	NA	1	1	1	1	1	1	1	1	1	1	1	1	1	1	1	1	0.501	0.5	1	1	1	0.546	0.786	NA	NA	1	1	1	1	1	NA	1	0.684	1	1	1	1	1	1	1	NA	NA	NA	NA	0.467	1	0.249
BIRC8	1	1	NA	NA	NA	NA	NA	NA	NA	NA	NA	NA	NA	NA	NA	NA	NA	NA	NA	NA	NA	NA	NA	NA	NA	NA	NA	NA	NA	NA	NA	NA	NA	NA	NA	NA	NA	NA	NA	NA	NA	NA	NA	NA	NA	NA	NA	NA
BIVM	1	1	NA	1	1	1	1	1	1	1	1	1	1	1	1	1	1	1	1	1	NA	1	1	NA	1	1	1	1	1	1	1	1	1	1	1	1	1	1	NA	1	0.911	NA	1	1	1	1	NA	1
BLACE	1	1	1	0.516	0.436	0.497	0.303	0.309	0.306	0.264	0.345	0.395	0.73	0.500	0.553	0.298	0.485	0.673	0.819	0.673	1	0.500	0.500	0.334	0.191	0.646	0.327	0.657	0.615	0.556	0.4	0.36	0.263	0.348	0.406	0.228	0.361	0.236	0.415	0.542	0.939	NA	0.500	0.406	NA	NA	NA	NA
BLCAP	1	1	1	1	1	1	1	1	1	1	1	1	1	1	1	1	1	1	1	1	1	1	1	1	1	1	1	1	1	1	1	1	1	1	1	1	1	1	1	1	NA	1	1	1	1	1	1	1
BLID	0.824	0.824	0.561	0.561	0.561	0.561	NA	0.561	0.448	0.563	0.346	0.381	0.248	0.358	0.449	0.500	0.648	0.500	0.234	0.224	0.161	0.526	0.875	0.485	0.353	NA	0.697	0.697	0.703	0.535	0.535	0.428	0.376	0.468	0.624	0.477	0.486	0.477	0.573	0.437	NA	1	NA	NA	0.492	NA	NA	NA
BLK	NA	1	1	1	1	1	1	1	1	1	NA	1	1	1	1	1	1	0.979	1	1	NA	1	1	1	1	NA	1	1	1	1	1	1	1	1	1	1	1	1	1	NA	NA	1	1	NA	NA	1	1	1
BLM	1	1	NA	NA	1	1	1	1	1	1	1	1	1	1	1	1	1	1	1	1	NA	1	1	1	1	NA	1	1	1	1	1	1	1	1	1	1	NA	1	NA	1	NA	NA	NA	1	NA	1	0.997	1
BLMH	1	1	1	1	1	1	1	1	1	1	1	1	1	1	1	1	1	1	1	1	1	1	NA	1	1	NA	1	1	1	1	1	1	1	1	1	1	1	1	1	1	NA	1	1	1	1	NA	1	1
BLNK	1	1	1	1	1	1	1	1	NA	1	NA	1	1	1	1	1	1	1	0.953	NA	1	NA	1	1	1	1	1	NA	1	1	1	1	1	1	1	1	1	1	NA	1	1	1	1	1	NA	NA	1	1
BLOC1S1	1	1	1	1	1	1	1	1	1	1	NA	0.845	0.833	1	0.864	0.852	0.852	1	0.984	0.897	1	0.998	1	1	0.834	1	1	1	0.896	0.89	0.883	NA	0.93	0.851	1	0.922	1	1	1	1	1	0.877	0.688	0.917	NA	NA	NA	NA
BLOC1S2	NA	1	1	1	1	1	1	1	0.908	1	NA	1	NA	1	NA	1	1	1	1	1	1	1	1	1	1	1	1	1	1	1	1	1	1	1	1	1	1	1	1	1	1	1	1	1	1	1	1	1
BLOC1S3	1	NA	1	NA	1	NA	1	0.630	NA	NA	NA	NA	1	1	1	1	1	1	1	1	1	1	NA	NA	NA	NA	1	1	NA	1	NA	NA	1	NA	NA	1	1	1	NA	NA	NA	1	NA	NA	1	1	NA	1
BLOC1S4	1	1	1	0.706	1	1	1	1	1	NA	NA	1	1	1	1	1	1	1	1	1	NA	NA	NA	NA	NA	NA	1	NA	NA	1	1	0.315	NA	1	1	1	1	1	1	1	NA	1	NA	NA	NA	0.979	NA	1
BLOC1S5	1	1	1	1	1	1	1	1	1	1	1	1	1	1	1	1	1	1	1	1	1	1	NA	1	1	NA	1	NA	1	1	1	1	1	NA	1	1	1	1	NA	1	1	1	1	1	NA	1	1	1
BLOC1S5_TXNDC5	NA	1	1	1	1	1	1	1	NA	1	NA	1	1	1	1	1	1	1	1	1	NA	1	NA	NA	0.647	NA	1	1	0.688	NA	NA	NA	1	1	1	1	1	1	NA	1	NA	NA	1	1	1	1	NA	NA
BLOC1S6	1	1	NA	1	1	1	1	1	1	1	1	1	1	1	1	1	1	1	1	1	1	1	1	1	1	NA	1	1	0.303	1	1	1	1	1	1	1	1	1	1	1	1	0.886	1	1	1	1	1	NA
BLVRA	NA	1	1	1	1	1	1	1	1	1	1	1	1	NA	NA	NA	NA	NA	1	1	NA	1	1	1	1	NA	1	NA	1	1	1	1	1	1	NA	1	1	NA	1	NA	NA	0.988	NA	0.991	1	1	1	NA
BLVRB	1	1	1	1	1	1	1	0.679	1	1	1	1	1	1	1	1	1	1	1	1	1	1	1	1	1	1	1	1	NA	1	1	NA	1	1	1	1	1	1	NA	1	1	NA	0.609	1	NA	1	1	1
BLZF1	1	1	NA	1	1	1	1	1	NA	1	1	1	1	1	1	1	1	1	1	1	NA	1	0.579	1	1	NA	1	1	1	1	1	0.874	1	1	1	1	1	1	1	1	NA	1	1	1	1	1	1	1
BMF	1	1	1	1	1	1	1	1	1	1	1	1	1	1	1	1	1	1	1	1	1	1	0.908	1	1	1	1	1	1	1	1	1	1	1	1	1	1	1	NA	1	1	1	1	1	1	1	1	1
BMI1	NA	1	1	1	1	1	1	1	1	1	1	1	1	1	1	1	1	1	1	1	1	1	1	1	1	1	1	1	1	1	1	1	1	1	1	1	1	1	1	1	1	1	1	1	1	1	1	1
BMP1	1	1	1	1	1	1	1	1	1	1	1	1	1	1	1	1	1	1	1	1	1	1	1	1	1	1	1	1	1	NA	1	NA	1	1	1	1	1	1	NA	1	NA	1	1	0.602	NA	1	1	1
BMP10	1	1	1	1	1	1	1	1	1	1	1	1	1	1	1	1	1	1	1	1	1	1	1	1	1	1	1	1	1	1	1	1	1	1	1	1	1	1	NA	1	NA	1	1	1	1	1	1	1
BMP15	1	1	1	1	1	1	1	NA	NA	1	NA	0.32	NA	1	1	1	1	0.327	1	0.84	1	1	0.541	1	NA	NA	1	1	NA	1	NA	1	1	1	1	1	1	1	NA	1	NA	1	1	1	1	NA	1	1
BMP2	1	1	1	1	1	NA	1	1	1	1	NA	NA	1	1	1	1	1	1	1	1	1	NA	1	1	NA	NA	1	1	1	1	1	1	1	1	1	1	1	NA	NA	1	NA	1	NA	0.803	1	1	1	1
BMP2K	1	1	1	0.784	1	1	1	1	0.708	0.706	1	NA	1	1	1	1	0.545	0.731	1	0.709	1	1	1	0.708	NA	0.707	0.707	0.706	0.709	0.709	0.709	0.709	0.730	1	0.644	1	0.706	0.706	0.706	1	0.589	1	0.706	0.706	0.730	1	1	1
BMP3	1	1	1	1	1	1	1	1	1	1	NA	1	1	1	1	1	1	1	1	1	1	1	1	1	NA	1	1	1	1	1	NA	NA	1	1	1	1	NA	1	1	1	NA	1	NA	NA	1	1	1	1
BMP4	1	0.968	1	1	1	1	1	1	1	1	NA	1	1	1	1	1	1	1	1	1	1	1	1	NA	1	NA	1	1	1	1	1	1	1	1	1	1	1	1	NA	1	NA	1	0.522	1	1	1	1	1
BMP5	1	1	1	1	1	1	1	1	1	1	1	1	1	1	1	1	1	1	1	1	NA	1	1	1	1	NA	1	1	1	1	1	1	1	1	1	1	1	1	1	1	NA	1	1	1	1	1	1	1
BMP6	0.769	NA	1	NA	NA	1	1	0.969	1	1	NA	1	1	1	1	1	1	1	1	1	NA	NA	NA	NA	NA	NA	1	NA	NA	1	NA	0.780	NA	NA	NA	NA	NA	1	NA	NA	NA	NA	0.527	NA	0.781	1	NA	1
BMP7	1	1	1	1	1	1	1	1	1	1	1	1	1	1	1	1	1	1	1	1	1	NA	1	NA	NA	NA	1	1	NA	1	NA	NA	1	1	1	1	1	1	NA	1	NA	1	NA	NA	NA	1	1	1
BMP8A	1	0.551	NA	NA	NA	NA	1	NA	1	NA	NA	1	NA	1	1	1	1	NA	NA	NA	0.349	1	NA	NA	NA	1	1	NA	NA	1	NA	NA	1	NA	0.724	1	1	NA	NA	NA	1	NA	NA	NA	NA	1	NA	NA
BMP8B	1	NA	NA	NA	NA	1	1	0.755	NA	NA	NA	NA	NA	1	NA	1	1	NA	NA	NA	1	NA	NA	NA	NA	1	NA	NA	NA	NA	0.716	NA	NA	NA	NA	NA	NA	NA	NA	NA	1	NA	NA	NA	NA	1	NA	NA
BMPER	NA	1	1	1	1	1	1	1	1	1	1	1	1	1	1	1	1	NA	1	1	1	1	1	1	NA	NA	1	1	1	1	1	1	1	1	1	1	1	1	NA	1	NA	0.584	0.645	NA	1	1	1	1
BMPR1A	1	1	1	0.52	1	1	1	1	1	1	1	NA	1	1	1	1	1	1	1	1	1	1	1	1	1	1	1	1	1	1	1	1	1	1	1	1	1	1	1	1	NA	1	1	1	1	1	1	1
BMPR1B	1	1	NA	1	1	0.511	NA	1	NA	1	NA	1	1	1	1	1	1	1	1	1	1	1	1	1	1	NA	1	1	1	1	1	1	1	1	1	1	1	1	1	1	NA	1	NA	1	1	1	1	1
BMPR2	1	0.560	1	1	1	1	1	0.519	1	1	1	1	1	1	1	1	1	1	NA	1	1	1	1	1	NA	NA	1	1	1	1	0.992	1	1	1	1	1	1	1	NA	1	NA	1	1	1	1	1	1	1
BMS1	1	NA	NA	0.871	0.838	NA	1	0.81	NA	1	1	1	0.997	1	NA	0.996	0.820	0.639	0.997	0.997	0.996	0.997	NA	1	1	NA	1	1	1	1	1	1	1	NA	1	1	1	1	1	NA	NA	1	NA	1	0.998	0.995	1	NA
BMX	NA	1	1	1	1	0.901	1	1	1	1	1	1	1	1	1	0.673	NA	1	1	1	1	0.686	1	0.677	0.677	NA	0.676	0.396	0.615	0.676	NA	0.676	1	0.676	1	1	1	1	NA	1	1	1	1	0.693	1	NA	0.672	0.69
BNC1	1	1	1	1	1	1	1	1	1	1	1	1	1	1	1	1	1	1	1	1	1	1	1	1	1	NA	1	1	1	1	1	0.873	1	1	1	1	1	0.986	1	1	NA	NA	NA	1	NA	1	1	1
BNC2	1	1	1	1	1	1	1	1	1	1	1	0.969	1	1	1	1	1	1	1	1	1	1	1	1	1	NA	1	1	1	1	1	0.961	1	0.961	0.965	0.974	0.974	0.978	NA	0.976	NA	0.987	0.976	0.958	0.983	0.974	0.97	1
BNIP1	1	1	1	1	1	1	1	1	1	1	1	1	1	1	1	1	1	1	1	1	1	1	1	1	1	NA	1	1	1	1	1	1	1	1	1	1	1	1	NA	1	1	1	1	1	1	1	1	1
BNIP2	1	1	1	1	1	1	1	1	NA	1	1	1	1	1	1	1	1	1	1	1	1	1	1	1	1	NA	1	1	1	1	1	1	1	1	1	0.875	0.875	0.875	0.875	1	NA	1	1	1	1	1	1	1
BNIP3	1	1	NA	1	1	1	1	1	1	1	1	1	1	1	1	1	1	1	1	1	1	1	1	1	1	1	1	1	1	1	1	NA	1	1	1	1	1	1	1	1	1	1	1	0.583	NA	1	1	1
BNIP3L	1	1	1	1	1	1	1	1	1	NA	1	1	1	1	1	1	1	1	1	1	1	1	1	1	1	NA	1	1	1	1	1	1	1	1	1	1	1	1	NA	1	NA	1	1	1	1	1	1	1
BNIPL	1	1	1	1	1	1	1	1	NA	NA	1	1	1	1	1	1	1	1	1	1	NA	1	1	1	1	NA	1	1	1	1	1	1	1	1	1	0.976	1	1	1	1	1	1	1	1	1	1	1	1
BOC	NA	1	1	1	1	1	1	1	1	1	1	1	1	1	1	1	1	1	1	1	NA	1	1	1	NA	NA	1	NA	1	1	NA	1	1	1	1	1	1	1	NA	1	1	1	NA	1	1	1	1	1
BOD1	1	1	1	NA	1	1	1	1	NA	NA	1	1	NA	1	1	1	1	NA	1	1	1	1	NA	NA	NA	NA	1	NA	NA	1	NA	NA	NA	1	NA	1	1	1	1	1	NA	0.946	NA	0.989	1	1	1	1
BOD1L1	0.628	1	0.972	0.802	1	NA	1	0.989	1	1	1	NA	1	1	1	1	0.504	1	0.529	0.529	NA	NA	1	1	1	0.352	0.834	0.834	0.806	0.802	NA	NA	1	1	1	1	1	1	NA	0.789	NA	0.798	0.797	1	1	1	1	1
BOD1L2	1	NA	1	0.766	1	1	1	1	0.663	1	NA	NA	NA	NA	NA	NA	NA	NA	NA	NA	NA	NA	NA	NA	NA	NA	NA	NA	NA	NA	NA	NA	NA	NA	NA	NA	NA	NA	NA	NA	NA	NA	NA	NA	NA	NA	NA	NA
BOK	1	1	1	NA	1	0.887	1	1	1	NA	NA	1	NA	1	1	1	1	1	1	NA	1	NA	1	NA	NA	1	1	NA	NA	1	NA	NA	1	1	1	0.445	1	1	1	NA	NA	1	NA	1	NA	1	1	1
BOLA1	1	1	1	1	1	1	1	1	1	1	1	1	NA	1	1	1	1	1	1	0.973	1	1	0.973	1	1	1	1	1	0.981	0.981	0.981	NA	NA	1	1	1	1	1	1	1	1	1	1	1	NA	1	1	1
BOLA2	1	1	0.669	0.968	1	1	1	1	1	1	0.845	0.637	0.598	1	0.391	0.592	0.592	NA	NA	NA	NA	NA	NA	NA	NA	0.729	NA	NA	0.729	NA	NA	NA	0.678	0.915	0.69	NA	NA	NA	0.729	NA	0.704	NA	NA	NA	NA	NA	NA	NA
BOLA2B	1	1	0.669	0.968	1	1	1	1	1	1	0.845	0.637	0.598	1	0.592	0.592	0.592	1	0.864	0.642	0.846	0.669	0.935	0.709	0.513	0.729	0.729	0.729	0.729	0.729	0.729	0.729	0.678	0.915	0.69	0.714	0.729	0.729	0.729	0.704	0.704	0.588	1	0.588	0.695	1	0.637	0.725
BOLA3	1	1	1	1	1	1	1	1	1	1	1	1	1	1	1	1	1	1	1	1	1	1	1	1	1	1	1	0.552	0.719	1	1	1	1	1	1	1	1	1	NA	1	1	1	1	1	1	0.935	1	1
BOLL	1	1	1	1	1	1	1	1	1	1	1	1	1	1	1	1	1	NA	1	1	NA	1	1	1	1	NA	1	1	1	1	0.863	1	0.394	1	1	1	1	1	1	1	NA	1	1	1	1	1	1	NA
BOP1	NA	0.608	1	1	1	1	1	0.913	NA	1	1	1	1	1	1	1	1	1	1	1	1	NA	1	1	NA	0.618	1	0.759	0.502	0.863	0.863	0.863	1	1	1	NA	1	1	1	1	NA	1	1	1	NA	1	1	1
BORA	1	1	1	1	1	1	1	0.973	1	0.978	1	NA	0.978	0.66	0.65	0.662	1	0.611	0.965	0.932	0.929	1	1	1	1	NA	1	1	1	1	1	1	0.946	0.946	0.972	0.972	0.978	0.978	0.972	1	1	1	1	1	1	1	1	0.944
BPGM	1	1	1	1	1	1	1	1	1	1	1	1	1	1	1	1	1	1	1	1	NA	1	1	1	1	NA	1	1	1	1	1	1	1	1	1	1	1	1	1	1	NA	1	1	1	1	1	1	1
BPHL	1	1	1	1	1	1	1	0.942	1	1	1	1	1	1	1	1	0.937	1	1	1	1	1	1	1	1	1	1	1	1	NA	1	1	1	1	1	1	1	1	1	1	NA	1	1	1	NA	1	1	1
BPI	NA	1	1	1	1	NA	1	1	1	1	1	1	1	NA	1	1	1	NA	1	1	1	1	1	1	1	1	1	1	1	1	1	1	1	1	1	1	1	1	NA	1	NA	1	1	NA	1	1	1	1
BPIFA1	NA	1	1	1	1	1	1	1	1	1	1	1	NA	1	1	1	1	1	1	0.934	1	1	1	1	1	1	1	1	1	1	1	1	0.441	0.608	1	1	1	1	1	1	1	1	1	1	1	1	1	1
BPIFA2	1	1	1	1	1	1	1	1	1	1	1	1	1	0.764	1	0.973	0.973	1	1	0.652	1	NA	0.903	0.960	1	0.544	0.547	0.544	0.464	0.693	0.693	0.839	1	0.751	1	1	1	0.964	0.563	1	1	NA	NA	1	NA	0.791	0.667	1
BPIFA3	1	1	1	1	1	1	1	1	0.895	0.895	0.918	NA	NA	0.925	0.925	0.939	0.939	0.922	0.816	0.925	0.918	0.925	0.939	0.922	0.922	NA	0.922	0.922	0.922	0.922	0.922	0.922	0.939	0.922	0.922	0.922	0.922	0.922	0.922	0.901	NA	0.899	0.899	0.899	0.922	0.895	1	0.922
BPIFB1	NA	1	NA	1	1	1	0.846	1	1	1	0.496	1	NA	0.980	NA	0.980	0.980	0.980	1	1	0.981	1	1	1	0.977	NA	0.981	0.981	0.980	0.980	0.980	0.980	NA	0.981	1	0.980	NA	0.981	0.981	0.980	NA	0.980	0.980	0.980	0.980	0.980	0.980	0.980
BPIFB2	1	1	NA	1	1	1	1	1	1	1	NA	1	1	1	1	1	1	1	1	1	1	1	1	1	1	0.211	0.211	1	1	1	NA	1	1	1	1	1	1	1	NA	1	NA	1	1	1	0.591	1	1	1
BPIFB3	1	1	NA	1	1	1	1	0.533	1	1	0.94	1	NA	1	1	1	1	1	1	1	1	NA	1	NA	1	0.099	0.099	0.991	1	1	NA	1	1	1	1	1	1	1	1	1	NA	1	0.614	NA	1	1	1	1
BPIFB4	NA	1	NA	1	NA	NA	1	1	NA	1	1	1	1	NA	1	1	1	1	1	1	1	NA	1	1	1	0.166	0.166	1	1	0.772	1	1	0.943	1	1	NA	1	1	NA	1	1	1	1	1	NA	NA	1	1
BPIFB6	NA	1	1	1	1	NA	1	1	NA	1	1	1	NA	1	1	1	1	1	1	0.994	1	1	1	1	1	0.099	0.099	0.492	1	NA	1	1	1	1	1	1	1	1	1	1	NA	1	1	1	1	NA	1	1
BPIFC	1	NA	1	1	1	1	1	0.813	1	NA	1	1	1	1	1	1	1	0.631	1	1	1	1	1	1	1	1	1	1	1	1	1	1	1	1	1	1	1	1	NA	1	1	1	0.879	1	1	1	1	1
BPNT1	1	1	1	1	1	NA	1	1	NA	1	1	NA	1	1	1	1	1	1	1	1	1	1	1	1	1	1	1	1	1	1	1	1	1	1	1	1	1	1	1	1	1	1	1	1	1	1	1	1
BPTF	1	0.639	NA	0.965	1	0.683	1	1	NA	1	NA	1	1	1	0.803	1	1	NA	1	NA	1	1	1	0.538	1	NA	1	1	1	1	NA	1	1	1	0.494	1	1	1	1	1	1	1	NA	0.891	1	1	1	1
BRAF	1	1	1	NA	1	NA	1	1	1	1	1	1	1	1	1	0.99	0.99	1	1	1	1	1	1	1	1	NA	1	1	1	1	1	1	0.958	1	1	1	1	NA	1	1	NA	1	0.923	NA	1	1	1	1
BRAP	1	0.645	1	1	1	1	NA	1	1	1	NA	1	1	1	1	1	0.799	1	1	1	NA	1	1	1	1	NA	1	1	1	1	1	1	1	1	1	1	1	1	0.839	1	1	1	1	1	1	1	1	1
BRAT1	1	1	1	1	1	1	1	1	1	1	NA	1	1	1	1	1	1	1	1	1	1	NA	1	0.523	0.832	1	1	0.491	NA	1	NA	NA	1	1	1	1	1	1	1	1	NA	NA	NA	NA	1	1	1	1
BRCA1	1	1	1	1	1	1	1	NA	1	NA	1	NA	0.535	1	1	1	1	NA	1	1	1	0.997	1	1	1	1	1	NA	1	0.996	0.996	1	0.997	0.997	0.997	0.997	1	1	NA	0.830	0.832	1	0.997	0.997	1	1	1	1
BRCA2	1	0.823	1	0.630	1	0.521	1	1	0.999	NA	0.823	NA	1	0.839	0.95	0.724	1	0.995	0.998	0.998	0.528	0.998	0.998	0.901	0.998	0.635	0.999	0.494	0.998	0.998	0.998	0.998	0.998	0.998	0.506	1	1	NA	NA	0.956	NA	0.999	NA	NA	0.998	0.915	NA	0.479
BRCC3	1	1	1	1	1	1	1	1	1	NA	1	1	1	1	1	1	0.824	1	1	1	NA	1	1	1	1	NA	1	1	1	1	NA	1	1	1	1	1	1	NA	1	1	1	1	1	1	0.809	1	1	0.809
BRD1	NA	1	NA	1	1	1	1	1	1	1	1	1	1	1	1	1	1	1	1	1	1	NA	1	1	NA	NA	1	NA	NA	1	NA	NA	1	1	0.916	1	1	1	NA	1	NA	1	1	NA	NA	1	1	1
BRD2	1	0.687	NA	1	1	1	1	1	1	1	1	1	1	1	1	1	1	1	1	1	1	1	1	1	1	NA	1	1	1	1	1	1	1	1	0.858	1	1	1	1	1	1	1	1	NA	1	1	1	1
BRD3	1	1	1	1	1	1	1	1	1	1	NA	1	1	1	1	1	1	1	1	1	1	NA	1	NA	NA	1	1	1	NA	1	NA	NA	1	1	1	1	1	1	1	1	1	1	NA	1	NA	1	1	1
BRD4	NA	0.702	1	NA	1	NA	1	0.563	NA	NA	NA	1	1	1	1	1	1	0.725	1	1	1	NA	1	NA	0.804	NA	1	NA	NA	0.701	NA	0.758	1	NA	NA	NA	1	1	NA	NA	NA	1	0.573	1	NA	NA	NA	NA
BRD7	1	1	1	0.436	1	1	1	1	1	1	1	1	1	1	1	1	1	1	1	0.992	1	1	1	1	1	NA	1	1	1	1	1	1	1	1	1	1	1	1	1	1	NA	1	0.961	1	1	1	1	1
BRD8	1	1	1	1	1	1	1	1	1	1	1	NA	1	1	1	1	1	1	1	1	NA	NA	1	1	1	1	NA	1	NA	1	NA	1	1	1	1	1	1	1	1	NA	1	1	1	1	1	1	1	1
BRD9	NA	NA	1	1	NA	1	1	NA	1	1	1	1	NA	1	1	1	1	1	1	1	1	1	1	0.802	1	1	1	NA	1	1	NA	NA	1	1	1	1	1	1	NA	1	NA	1	0.974	1	NA	1	NA	1
BRDT	1	1	1	NA	1	1	1	1	1	1	0.727	0.745	1	NA	0.736	0.668	NA	0.655	0.744	0.678	0.683	1	0.736	0.728	1	NA	1	NA	0.745	0.745	0.745	0.745	0.745	0.733	0.729	0.732	0.732	0.732	0.732	1	NA	0.736	0.427	0.736	1	NA	NA	NA
BRE	1	1	1	1	1	1	1	1	1	1	NA	1	1	1	1	1	1	NA	1	NA	1	1	1	1	1	NA	1	1	1	1	1	1	1	1	1	1	1	1	NA	1	1	1	1	1	1	1	1	1
BRF1	1	1	1	1	1	1	1	1	NA	1	1	1	1	1	1	1	1	1	1	1	1	NA	1	1	NA	1	1	1	1	1	1	1	1	1	1	1	1	1	1	1	NA	1	NA	NA	1	1	1	1
BRF2	1	1	1	1	1	1	1	1	1	1	1	1	1	1	1	1	1	1	1	1	1	1	1	1	1	NA	1	1	1	1	NA	0.511	NA	1	1	1	1	1	1	1	1	NA	1	1	1	1	1	1
BRI3	1	NA	NA	NA	1	1	1	NA	1	NA	NA	1	NA	1	NA	1	1	1	1	1	1	NA	1	NA	NA	1	1	NA	NA	NA	0.652	NA	NA	NA	NA	1	NA	1	NA	NA	NA	1	NA	NA	NA	NA	1	1
BRI3BP	NA	NA	NA	NA	1	1	NA	NA	NA	NA	NA	1	NA	1	1	1	1	1	1	1	NA	NA	NA	NA	NA	NA	1	NA	NA	1	NA	NA	NA	NA	NA	NA	NA	1	NA	NA	NA	NA	NA	NA	1	NA	NA	1
BRICD5	1	1	1	1	1	1	1	1	1	1	1	1	1	1	1	1	1	1	1	1	1	1	1	0.642	1	1	1	0.926	NA	1	1	NA	1	1	1	1	1	1	1	1	1	1	1	1	1	1	0.818	1
BRINP1	1	1	1	1	1	1	1	NA	1	1	NA	1	1	1	1	1	1	1	1	1	1	1	NA	1	NA	NA	1	1	NA	1	1	1	1	1	1	1	1	NA	NA	1	NA	1	1	1	1	1	1	1
BRINP2	1	1	1	1	1	1	1	1	1	1	NA	1	1	1	1	1	0.585	1	1	NA	1	1	1	1	NA	NA	1	1	1	NA	1	NA	1	1	1	1	1	1	NA	1	NA	1	1	1	1	1	1	1
BRINP3	1	1	NA	1	1	1	1	NA	1	1	NA	1	1	1	NA	1	1	1	1	NA	1	1	1	1	NA	NA	1	1	1	1	NA	1	1	NA	1	1	1	NA	NA	1	NA	1	0.573	1	1	1	1	NA
BRIP1	1	1	0.903	1	1	1	1	1	1	0.975	1	1	NA	0.78	1	0.982	0.982	0.975	1	1	1	1	0.986	NA	NA	NA	0.948	0.948	0.987	0.960	0.960	0.987	NA	1	1	1	1	1	NA	1	NA	0.948	0.948	0.948	0.991	NA	1	1
BRIX1	1	1	NA	1	1	1	1	1	1	NA	1	1	1	1	1	1	1	0.624	1	0.963	NA	1	1	NA	1	1	1	1	1	1	1	1	1	1	1	1	1	1	1	1	NA	1	1	NA	1	1	1	1
BRK1	1	1	1	1	NA	NA	1	1	1	NA	1	1	1	1	1	1	1	1	1	1	1	1	1	1	1	1	1	1	1	1	1	1	1	NA	1	1	1	1	1	1	1	1	1	1	1	1	1	NA
BRMS1	1	1	1	1	1	1	1	1	1	1	1	1	1	1	1	1	1	1	1	1	1	NA	1	1	1	1	1	1	1	1	1	1	1	1	1	1	1	1	1	1	NA	1	1	1	NA	NA	1	1
BRMS1L	1	1	1	0.885	1	0.858	1	1	1	1	1	1	1	1	1	1	1	1	1	1	1	1	1	1	1	NA	1	1	1	1	1	1	1	1	1	1	1	1	1	1	NA	1	1	1	1	1	1	1
BROX	1	1	1	1	1	1	1	1	1	1	1	1	1	1	1	1	1	1	1	1	1	1	1	1	1	1	1	1	1	1	1	1	1	1	1	1	1	1	NA	1	NA	1	1	1	1	1	1	1
BRPF1	1	1	1	1	1	1	1	1	1	1	1	1	1	1	1	1	1	1	1	1	1	1	1	1	0.695	NA	1	0.693	1	1	1	NA	1	1	1	1	1	1	1	NA	1	1	1	1	1	1	1	1
BRPF3	1	0.892	1	1	1	1	1	1	1	1	1	1	1	1	1	1	1	1	1	1	1	1	1	1	1	NA	1	NA	1	1	1	1	0.966	1	1	1	1	1	1	0.994	NA	1	NA	1	1	1	1	1
BRS3	1	1	1	1	1	1	1	1	1	1	1	1	1	1	1	1	1	1	1	1	1	1	1	1	1	1	1	1	1	1	NA	1	1	1	1	1	1	1	NA	1	NA	1	1	1	1	1	1	1
BRSK1	NA	NA	NA	NA	NA	1	1	1	0.927	1	NA	1	1	1	1	1	1	1	1	1	1	NA	1	1	0.971	NA	1	NA	NA	1	NA	0.379	1	1	0.525	1	1	1	NA	1	1	NA	NA	1	NA	1	1	1
BRSK2	NA	0.955	NA	NA	1	1	1	1	1	1	NA	1	1	1	1	1	0.844	1	1	1	1	NA	1	NA	NA	NA	1	0.627	NA	1	NA	NA	1	1	NA	1	1	1	1	NA	NA	NA	NA	NA	NA	1	NA	1
BRWD1	1	1	1	1	1	0.710	1	0.979	1	1	1	1	1	NA	1	1	1	1	1	1	1	1	1	1	1	NA	1	1	1	0.760	1	1	NA	NA	1	1	1	1	NA	1	NA	NA	1	NA	1	1	1	NA
BRWD3	1	1	1	NA	1	1	1	NA	NA	1	NA	NA	1	NA	1	1	0.797	1	1	NA	1	1	1	NA	NA	NA	1	NA	1	1	NA	1	1	1	1	1	1	1	1	NA	NA	1	1	1	1	1	1	1
BSCL2	1	1	1	1	1	1	1	1	NA	1	1	1	1	1	0.772	0.772	0.772	1	0.797	1	1	NA	NA	1	1	0.544	1	1	1	1	1	0.975	1	1	1	1	1	1	1	NA	NA	1	1	0.934	1	1	1	1
BSDC1	1	1	1	1	1	1	1	1	1	1	1	1	1	1	1	1	1	1	1	1	1	1	1	1	1	1	1	1	1	1	1	1	1	1	1	1	1	1	1	1	1	1	1	1	1	1	1	1
BSG	NA	1	1	1	1	1	1	1	1	1	NA	1	1	0.934	0.971	1	1	0.934	0.823	1	1	NA	0.934	0.942	0.916	0.849	0.846	0.846	NA	0.794	0.652	0.715	0.969	0.792	1	0.792	0.792	0.792	0.792	0.792	NA	0.792	0.792	0.792	NA	1	1	0.792
BSN	NA	1	1	0.962	1	1	1	1	0.852	0.856	1	1	1	0.854	0.855	1	1	1	1	1	0.963	1	1	1	NA	0.768	1	NA	NA	NA	NA	NA	1	1	1	1	1	1	NA	0.855	1	0.53	NA	1	0.666	0.911	1	1
BSND	NA	1	NA	1	1	1	1	1	1	1	NA	1	1	1	1	0.718	1	1	1	1	1	1	NA	1	1	1	1	1	1	1	1	0.825	1	1	1	1	1	1	NA	1	NA	1	1	NA	1	1	1	1
BSPH1	1	1	0.842	NA	1	0.907	1	1	0.907	NA	0.707	0.992	NA	0.907	1	0.909	0.909	0.868	NA	NA	NA	1	NA	0.835	1	NA	NA	0.85	1	0.977	0.977	0.877	0.846	0.868	0.82	0.82	1	0.909	0.909	1	NA	1	1	NA	0.846	1	NA	1
BSPRY	1	1	1	1	1	NA	1	1	1	1	1	1	1	1	1	1	1	1	1	1	1	NA	1	1	1	1	1	1	1	1	1	NA	1	1	1	1	1	1	1	1	NA	1	1	1	1	1	1	1
BST1	1	1	1	1	1	1	1	1	1	1	1	1	1	1	1	1	1	1	1	1	1	1	1	1	1	NA	1	0.983	1	1	1	1	1	1	1	1	1	0.520	1	1	NA	1	1	0.947	1	NA	1	NA
BST2	1	1	NA	1	1	1	1	1	1	1	NA	1	NA	0.880	NA	0.880	NA	0.880	0.761	1	0.880	NA	1	0.611	NA	1	1	1	0.974	0.992	1	0.974	1	1	1	1	1	1	1	1	NA	0.413	1	1	1	0.587	1	NA
BSX	1	1	1	1	1	NA	1	1	1	1	1	1	1	1	1	1	1	1	1	1	1	1	1	1	NA	NA	1	1	NA	1	NA	NA	1	1	1	1	1	1	1	1	1	NA	NA	1	1	1	NA	1
BTAF1	NA	1	1	0.812	1	0.462	1	1	1	1	1	1	1	1	1	1	1	1	1	1	1	1	NA	1	1	NA	1	1	1	1	1	1	NA	1	1	1	1	NA	1	0.889	NA	1	0.894	1	NA	1	1	1
BTBD1	1	0.924	1	NA	1	1	1	1	1	NA	NA	1	1	NA	NA	1	1	1	1	1	1	NA	NA	NA	NA	NA	1	NA	NA	1	NA	NA	NA	1	NA	0.862	NA	1	NA	NA	1	NA	NA	0.723	NA	NA	1	0.824
BTBD10	1	1	1	1	1	1	1	1	1	1	1	1	0.959	1	1	1	1	1	1	1	1	1	1	1	1	1	1	0.614	1	1	1	1	1	1	1	1	1	1	1	1	1	NA	0.929	1	NA	1	1	NA
BTBD11	1	NA	NA	NA	1	1	1	NA	1	NA	NA	1	NA	1	1	1	NA	1	1	1	NA	NA	1	NA	NA	NA	1	NA	NA	1	NA	NA	NA	1	NA	1	NA	1	NA	1	NA	1	NA	NA	NA	NA	1	NA
BTBD16	1	1	NA	1	1	1	1	1	1	1	1	1	1	1	1	1	1	1	0.781	1	1	1	NA	1	1	1	1	1	1	1	1	1	1	1	1	1	1	1	NA	1	0.717	NA	NA	NA	1	1	1	1
BTBD17	1	NA	1	NA	1	0.473	1	1	NA	NA	NA	1	1	1	1	1	1	1	1	1	1	NA	1	NA	NA	NA	1	NA	NA	1	0.392	NA	NA	1	NA	1	1	1	NA	1	1	1	NA	NA	NA	1	NA	1
BTBD18	1	1	1	1	1	1	1	1	1	1	1	1	1	1	1	1	1	1	0.715	1	1	1	1	1	1	1	1	NA	1	NA	1	1	1	1	1	1	1	1	1	1	NA	1	1	1	1	1	1	1
BTBD19	1	1	1	1	1	1	1	1	1	1	1	1	1	1	1	1	1	1	1	1	1	1	1	1	NA	0.966	1	1	1	1	1	NA	1	1	1	1	1	1	1	1	NA	1	1	NA	1	1	1	1
BTBD2	NA	NA	0.514	NA	NA	1	0.893	NA	1	NA	NA	NA	NA	NA	NA	1	1	1	NA	NA	NA	NA	NA	NA	NA	NA	NA	NA	NA	NA	NA	NA	NA	NA	NA	NA	NA	NA	NA	NA	NA	NA	NA	NA	NA	NA	NA	NA
BTBD3	1	1	1	1	1	1	1	1	1	1	NA	NA	1	1	1	1	1	1	1	1	1	1	1	1	NA	NA	1	1	1	1	NA	0.738	1	1	1	1	1	NA	NA	1	NA	1	1	1	1	1	1	1
BTBD6	NA	1	1	1	1	1	1	1	1	1	1	1	1	1	1	1	1	1	1	1	1	1	1	1	NA	1	1	NA	1	NA	1	NA	1	1	1	1	1	1	1	1	NA	1	NA	NA	1	1	1	1
BTBD7	1	0.716	1	1	1	1	1	1	1	1	NA	1	1	1	1	1	1	NA	0.359	1	1	1	1	1	NA	NA	1	NA	NA	1	1	1	1	1	1	1	1	1	1	NA	NA	1	NA	1	1	1	1	1
BTBD8	1	1	1	1	1	1	1	1	1	1	1	1	1	1	1	1	1	1	1	1	1	1	1	1	0.934	NA	1	1	1	1	1	1	1	1	1	1	1	1	1	1	1	NA	NA	NA	1	1	1	0.583
BTBD9	1	1	1	1	1	1	1	1	1	1	NA	1	1	1	1	1	1	1	1	1	1	1	1	1	NA	NA	1	1	1	1	1	1	1	1	1	1	1	NA	NA	NA	NA	NA	1	1	1	0.948	0.960	1
BTC	1	1	1	1	1	1	1	1	1	1	1	1	NA	1	1	1	1	NA	0.94	0.94	0.94	1	1	1	1	NA	1	1	1	1	1	1	1	1	1	1	1	1	1	NA	NA	0.606	NA	0.793	1	1	1	1
BTD	1	1	1	1	1	1	1	1	1	1	NA	1	0.25	1	1	1	1	1	1	1	1	1	1	1	1	NA	1	1	1	1	1	1	1	1	1	1	1	1	1	1	1	1	1	1	1	1	1	1
BTF3	1	1	1	1	1	1	1	1	1	NA	1	NA	NA	1	1	1	1	1	NA	1	1	1	1	1	1	1	1	1	1	1	1	1	1	1	1	1	1	1	NA	1	1	1	1	1	1	NA	NA	0.904
BTF3L4	1	1	1	1	1	1	1	NA	1	1	1	NA	1	1	1	1	1	1	1	1	NA	1	1	1	1	1	1	1	0.749	1	1	1	1	1	1	1	1	1	NA	1	1	1	1	1	1	1	1	1
BTG1	1	0.832	1	NA	1	1	1	1	1	1	NA	1	NA	1	NA	1	1	1	1	1	NA	NA	1	NA	NA	NA	1	NA	NA	1	NA	NA	NA	NA	NA	NA	1	1	1	1	NA	1	NA	1	1	0.773	1	1
BTG2	1	1	NA	1	1	1	1	1	1	1	1	1	1	1	1	1	1	1	1	1	1	1	1	1	1	1	1	1	NA	1	NA	NA	0.983	1	1	1	1	1	1	1	1	1	NA	1	1	1	1	1
BTG3	1	1	1	1	1	NA	1	1	1	1	1	1	1	1	1	1	1	1	1	1	1	1	1	1	1	1	1	1	1	1	1	1	1	1	1	1	1	1	NA	1	1	1	1	1	1	1	1	NA
BTG4	1	1	1	1	1	1	1	1	1	NA	1	1	1	1	1	0.985	1	1	1	1	1	1	1	1	1	NA	1	1	1	1	1	1	1	1	1	1	1	1	NA	1	1	1	1	1	0.985	1	1	1
BTK	1	1	1	1	1	NA	1	1	NA	NA	1	1	1	1	1	1	0.810	1	1	1	NA	1	1	1	1	0.789	1	1	1	1	NA	1	1	1	1	1	1	1	1	1	0.895	1	1	1	1	1	1	1
BTLA	1	1	1	1	1	1	1	1	1	1	1	1	1	1	1	1	1	1	1	1	1	0.757	NA	0.387	0.49	NA	NA	0.695	1	1	1	1	1	1	1	1	1	1	1	1	1	1	1	1	1	1	1	NA
BTN1A1	1	1	1	1	1	1	1	1	1	1	1	NA	1	1	1	1	1	1	1	1	1	1	1	1	1	0.793	1	1	1	NA	1	1	1	1	1	1	1	1	1	1	NA	1	NA	1	1	1	1	1
BTN2A1	1	1	1	1	1	1	1	1	1	NA	1	1	NA	0.568	0.570	0.588	NA	0.563	0.545	0.562	NA	0.590	1	1	1	NA	1	1	1	NA	1	1	0.234	0.574	1	1	NA	NA	NA	NA	NA	0.576	0.572	NA	NA	0.582	0.577	0.589
BTN2A2	1	1	1	1	0.609	1	1	1	1	1	1	1	0.592	1	1	1	1	1	0.277	0.566	NA	1	1	NA	0.592	NA	1	1	1	NA	1	NA	0.356	0.484	1	0.592	NA	0.592	NA	1	NA	NA	NA	NA	0.993	1	1	1
BTN3A1	1	1	1	0.593	0.21	1	1	1	1	0.996	1	1	1	NA	NA	0.524	0.682	0.629	0.719	0.335	NA	NA	NA	1	1	NA	NA	NA	0.625	NA	NA	0.553	1	1	NA	NA	NA	NA	NA	NA	NA	NA	NA	1	0.660	NA	NA	NA
BTN3A2	NA	0.959	1	0.599	1	1	1	1	0.992	1	1	1	1	NA	NA	0.337	NA	NA	NA	0.467	NA	NA	NA	1	1	0.504	1	1	0.807	0.531	0.531	0.339	0.938	0.456	0.561	0.361	0.550	0.456	0.563	NA	NA	NA	0.616	1	NA	NA	NA	NA
BTN3A3	1	1	0.962	0.350	0.902	0.252	0.451	0.962	0.962	0.959	0.962	0.981	NA	NA	0.580	NA	NA	0.286	NA	NA	0.896	NA	0.571	0.958	0.958	0.666	0.962	NA	0.508	0.34	0.34	0.508	0.883	0.962	0.641	NA	NA	0.703	NA	NA	NA	NA	0.563	NA	0.580	NA	NA	NA
BTNL2	0.661	0.661	NA	NA	NA	NA	0.246	NA	0.571	1	0.266	1	1	NA	1	1	1	NA	NA	1	1	1	1	1	1	1	1	1	1	1	0.618	0.621	1	0.312	1	1	NA	1	1	0.379	0.495	1	0.534	1	1	0.518	NA	0.788
BTNL3	1	1	NA	NA	1	NA	NA	0.754	NA	NA	NA	1	NA	NA	NA	NA	NA	NA	1	0.748	0.990	0.581	0.596	0.426	0.287	NA	0.287	0.808	NA	NA	NA	NA	0.489	NA	NA	NA	0.287	0.287	NA	0.869	1	NA	NA	NA	0.64	0.292	0.348	NA
BTNL8	1	1	1	1	1	NA	1	0.703	NA	1	NA	0.929	NA	NA	0.746	0.786	0.744	NA	NA	NA	1	NA	0.528	NA	NA	NA	0.486	0.886	NA	NA	NA	NA	NA	NA	NA	NA	NA	0.486	NA	NA	1	NA	NA	NA	0.938	0.397	NA	0.917
BTNL9	NA	NA	1	NA	NA	NA	NA	1	1	1	NA	1	NA	1	1	1	0.548	1	1	0.622	NA	NA	1	NA	NA	0.567	1	1	1	NA	1	NA	1	NA	1	1	1	0.975	1	0.944	0.944	1	NA	NA	1	1	0.577	1
BTRC	NA	1	1	1	1	1	1	1	1	1	NA	1	1	1	1	1	1	1	1	1	1	1	NA	1	1	NA	1	1	1	1	1	1	1	1	1	1	1	1	1	1	NA	1	1	1	1	1	1	1
BUB1	1	NA	1	NA	NA	NA	NA	NA	1	1	1	1	NA	1	1	1	1	NA	1	1	1	NA	NA	1	1	1	1	NA	1	1	1	NA	0.996	NA	1	1	NA	1	1	1	NA	1	1	1	1	1	1	1
BUB1B	1	1	1	1	1	1	1	1	1	1	0.993	NA	1	1	1	1	1	1	1	1	NA	1	NA	1	1	NA	1	1	1	1	1	1	1	0.996	1	1	1	1	NA	1	NA	1	1	1	1	1	1	1
BUB3	1	1	1	0.411	1	1	NA	1	1	1	1	1	1	1	1	1	1	1	1	1	1	1	1	1	1	1	1	1	1	1	1	1	1	1	1	1	1	1	NA	1	1	1	1	NA	1	1	1	1
BUD13	1	1	0.984	1	1	1	1	1	NA	NA	0.563	0.534	1	NA	NA	1	1	0.634	1	1	NA	1	NA	1	1	0.774	0.563	0.563	1	1	1	1	1	0.827	1	0.565	0.565	0.563	0.563	1	1	1	1	1	0.559	0.563	0.563	0.563
BUD31	1	1	1	1	1	1	1	1	1	NA	1	1	1	NA	1	1	1	1	1	1	1	1	1	1	1	1	1	1	1	1	1	1	1	1	1	1	1	1	1	1	1	1	1	1	1	1	1	1
BVES	1	1	1	1	1	1	1	1	1	0.990	1	1	1	1	1	1	0.69	1	1	1	1	1	NA	1	1	1	1	1	1	1	1	1	1	1	1	1	1	1	1	1	NA	1	NA	1	1	1	1	1
BX649567.1	1	0.619	NA	NA	NA	NA	NA	NA	NA	NA	NA	NA	NA	NA	NA	NA	NA	NA	NA	NA	NA	NA	NA	NA	NA	NA	NA	NA	NA	NA	NA	NA	NA	NA	NA	NA	NA	NA	NA	NA	NA	NA	NA	NA	NA	NA	NA	NA
BYSL	NA	1	NA	1	1	1	1	1	1	1	1	1	1	1	1	1	1	1	1	1	1	1	1	1	1	0.669	1	1	1	1	1	NA	1	1	1	1	1	1	NA	1	1	1	1	1	1	NA	1	1
BZRAP1	NA	1	1	NA	1	1	1	1	1	1	NA	1	1	1	1	1	1	1	1	1	1	1	1	0.72	NA	NA	1	1	NA	NA	NA	0.76	NA	1	1	1	1	1	NA	0.698	1	1	NA	1	1	1	1	0.943
BZW1	1	1	1	0.826	1	1	1	1	1	1	1	1	NA	1	1	1	1	1	1	1	NA	1	NA	1	1	1	1	1	0.636	1	1	1	1	1	1	1	NA	1	1	1	1	1	1	1	1	1	1	1
BZW2	1	1	1	1	1	1	1	1	1	1	1	1	1	1	1	1	1	1	1	NA	1	1	1	1	1	0.643	1	NA	1	1	1	1	1	1	1	1	1	1	1	0.640	1	1	NA	1	NA	1	1	1
C10orf10	NA	1	1	1	1	1	1	1	1	1	1	1	1	1	1	1	1	1	NA	1	1	1	0.653	1	1	1	1	1	1	1	1	1	1	1	1	1	1	1	1	1	1	1	1	1	1	1	1	0.353
C10orf105	1	1	1	NA	1	1	1	1	1	1	1	1	1	1	1	1	1	1	1	1	1	0.963	1	1	1	1	1	1	1	1	1	NA	1	1	1	1	1	1	1	1	1	1	1	1	1	1	1	1
C10orf107	1	1	1	0.55	1	1	1	1	1	1	1	1	1	1	1	1	1	1	1	1	1	1	1	1	1	NA	1	1	1	1	1	1	1	1	1	1	1	1	1	1	NA	1	1	1	1	1	1	1
C10orf11	1	1	1	1	1	1	1	NA	1	1	1	1	1	1	1	1	1	1	1	1	1	1	1	1	NA	NA	1	1	1	NA	NA	1	1	1	NA	1	1	NA	NA	1	NA	1	NA	0.683	1	1	1	1
C10orf111	1	1	NA	NA	NA	NA	NA	NA	NA	NA	NA	NA	NA	NA	NA	NA	NA	NA	NA	NA	NA	NA	NA	NA	NA	NA	NA	NA	NA	NA	NA	NA	NA	NA	NA	NA	NA	NA	NA	NA	NA	NA	NA	NA	NA	NA	NA	NA
C10orf113	1	1	0.479	0.84	0.84	0.853	1	0.84	0.519	0.481	0.471	0.427	0.55	0.427	0.481	0.519	0.343	0.904	0.362	0.825	0.643	0.362	0.461	0.409	NA	NA	0.368	0.74	NA	0.347	0.347	0.337	0.347	0.347	0.585	0.951	0.75	0.572	0.428	0.297	NA	0.37	0.37	0.37	0.28	NA	NA	NA
C10orf12	1	1	1	1	1	1	1	0.966	1	1	0.505	0.999	1	NA	0.8	0.799	0.8	1	1	1	1	1	1	1	1	0.999	0.999	1	1	0.999	NA	1	0.561	0.500	1	1	1	1	1	1	1	1	1	1	1	0.662	0.662	0.662
C10orf120	1	1	1	1	1	1	1	1	NA	0.936	0.825	0.936	0.85	1	1	1	1	1	0.856	0.914	1	1	0.969	1	1	1	1	1	1	1	1	1	1	0.965	1	1	0.972	1	1	1	NA	NA	NA	NA	1	0.932	0.929	0.957
C10orf126	1	1	1	1	1	1	0.77	0.77	0.622	1	NA	NA	NA	NA	NA	NA	NA	NA	NA	NA	NA	NA	NA	NA	NA	NA	NA	NA	NA	NA	NA	NA	NA	NA	NA	NA	NA	NA	NA	NA	NA	NA	NA	NA	NA	NA	NA	NA
C10orf128	NA	1	NA	1	1	1	1	1	1	1	1	NA	1	1	0.893	0.918	1	1	0.492	0.797	0.615	1	0.954	1	1	0.713	0.459	0.892	1	1	1	1	1	1	1	1	1	1	1	1	1	1	1	1	1	NA	1	NA
C10orf131	1	1	NA	NA	0.977	0.977	0.977	0.977	1	1	1	0.593	1	1	1	0.863	1	1	0.593	0.718	1	1	NA	0.919	0.863	1	1	0.692	1	0.597	0.597	0.593	1	0.588	0.863	1	1	1	1	1	1	1	1	1	1	1	1	1
C10orf2	1	1	NA	1	1	1	1	1	1	1	NA	1	1	1	1	1	1	1	1	1	1	1	1	1	1	1	1	1	1	1	1	1	1	1	1	1	1	1	1	1	1	1	1	1	1	1	1	1
C10orf25	0.882	0.882	0.398	NA	0.626	0.626	0.626	0.374	0.382	0.368	0.183	0.564	0.133	0.68	0.471	0.749	0.643	0.313	0.549	0.472	0.537	NA	0.442	0.482	0.336	NA	0.492	0.228	NA	0.587	NA	0.227	0.772	0.337	NA	1	NA	0.523	NA	0.296	0.296	0.894	NA	NA	NA	NA	NA	NA
C10orf32	1	1	0.944	1	1	1	1	1	1	NA	NA	1	1	1	1	1	1	1	1	1	1	1	1	1	1	1	1	1	1	1	1	1	1	1	NA	1	1	1	1	1	1	1	1	1	1	1	1	1
C10orf32_ASMT	1	1	0.944	1	1	1	1	1	1	NA	NA	1	1	1	1	1	1	1	1	1	1	1	1	1	1	1	1	1	1	1	1	1	1	1	NA	1	1	1	1	1	1	1	1	1	1	1	1	1
C10orf35	1	1	1	1	1	1	1	1	1	1	1	1	1	1	1	1	1	1	1	1	1	1	1	1	1	NA	1	1	1	1	1	1	1	1	1	1	1	1	1	1	NA	1	1	NA	1	1	1	1
C10orf53	1	1	1	1	1	1	1	1	1	1	1	1	NA	1	1	1	1	1	1	1	1	1	NA	1	1	0.714	0.89	1	1	1	1	1	1	1	1	1	1	1	NA	1	NA	1	1	1	1	1	1	1
C10orf54	1	1	1	1	1	1	1	1	1	1	1	1	NA	1	1	1	1	1	1	1	1	1	1	1	1	1	1	1	1	1	1	1	1	1	1	1	1	1	NA	1	NA	1	1	1	1	NA	1	1
C10orf55	1	1	0.519	1	0.559	0.559	0.559	0.421	0.572	0.572	1	0.654	0.500	1	NA	0.318	0.325	0.618	0.371	0.428	0.287	0.513	0.49	NA	NA	NA	NA	NA	NA	NA	NA	NA	NA	NA	NA	NA	NA	NA	NA	NA	NA	NA	NA	NA	NA	NA	NA	NA
C10orf62	1	1	NA	1	1	1	1	1	1	1	1	1	1	1	1	1	1	1	1	1	1	0.902	1	0.768	0.768	1	1	1	1	1	1	1	1	1	1	1	1	1	1	1	1	1	0.77	1	1	1	NA	1
C10orf67	1	1	1	0.794	0.794	0.81	0.984	1	0.692	0.609	0.7	1	0.742	0.88	0.896	0.74	1	0.775	NA	0.851	0.625	NA	0.813	0.799	NA	NA	0.971	0.971	0.729	0.758	0.758	0.729	0.729	0.625	0.887	0.764	1	0.745	NA	0.939	0.939	0.939	0.633	0.971	0.729	0.715	0.893	0.679
C10orf71	NA	1	1	1	1	NA	1	1	1	1	1	1	1	1	1	1	1	1	1	1	1	NA	1	1	NA	0.969	1	1	1	1	1	NA	1	1	1	1	1	1	NA	NA	NA	1	0.536	1	1	1	1	1
C10orf76	1	1	NA	1	1	1	NA	1	1	NA	NA	NA	1	1	1	1	1	1	NA	NA	1	1	NA	1	1	NA	NA	1	1	1	1	1	1	NA	1	1	1	1	NA	NA	NA	1	0.728	1	1	1	1	1
C10orf82	1	1	1	1	1	1	1	1	1	1	1	1	1	1	1	1	1	1	1	1	1	1001	1	1	1	0.405	0.416	0.595	1	1	1	1	0.991	0.991	1	1	1	1	0.639	1	1	1	1	1	1	0.991	0.991	0.991
C10orf88	1	0.702	NA	1	1	1	1	1	1	1	1	1	NA	1	1	1	1	1	1	1	1	1	1	NA	1	1	NA	NA	1	1	1	1	1	NA	1	1	1	1	1	NA	NA	NA	NA	1	NA	1	1	NA
C10orf90	1	1	NA	1	1	1	1	1	1	1	NA	1	1	1	1	1	NA	1	0.609	1	1	1	1	1	1	NA	1	1	0.999	1	1	1	1	1	1	1	1	1	1	1	0.967	0.661	0.599	NA	1	1	1	1
C10orf91	NA	1	1	NA	NA	NA	NA	NA	NA	NA	NA	NA	NA	NA	NA	NA	NA	NA	NA	NA	NA	NA	NA	NA	NA	NA	NA	NA	NA	NA	NA	NA	NA	NA	NA	NA	NA	NA	NA	NA	NA	NA	NA	NA	NA	NA	NA	NA
C10orf95	1	NA	1	NA	0.473	0.850	0.850	0.850	0.724	0.614	NA	0.642	0.913	0.52	NA	0.52	0.627	0.317	0.465	NA	NA	0.96	0.842	NA	NA	NA	NA	NA	NA	NA	NA	NA	NA	NA	NA	NA	NA	NA	NA	NA	NA	NA	NA	NA	NA	NA	NA	NA
C10orf99	1	1	NA	1	1	NA	1	1	1	1	1	1	1	1	1	1	1	1	1	1	1	1	1	1	1	1	1	1	1	1	1	1	1	1	1	1	1	1	NA	1	1	1	1	1	1	1	1	1
C11orf1	0.845	1	1	1	1	1	1	0.896	1	0.901	1	1	1	1	1	1	1	1	1	1	1	1	1	1	1	1	1	1	1	1	1	1	1	1	1	1	1	1	NA	1	NA	1	1	1	1	1	1	1
C11orf16	1	0.677	0.99	0.590	0.590	0.590	0.488	0.498	1	1	1	1	1	1	0.978	1	1	1	1	1	1	1	1	1	1	0.867	1	1	1	1	1	1	1	1	1	1	1	0.621	0.487	1	1	1	1	1	1	1	0.893	1
C11orf21	NA	1	1	0.696	0.803	0.36	0.803	0.644	0.631	0.707	0.141	0.798	0.409	0.298	0.195	0.294	NA	0.347	0.473	0.434	0.418	NA	0.322	0.326	0.531	0.275	0.231	0.469	0.507	0.469	NA	0.512	0.695	0.354	0.622	0.301	0.295	0.32	0.224	0.229	0.531	0.477	0.858	NA	NA	NA	NA	NA
C11orf24	1	1	0.718	0.753	0.753	0.753	NA	0.753	1	1	1	0.699	NA	1	0.699	0.695	1	1	0.655	0.739	1	1	1	1	1	NA	0.649	NA	1	0.664	1	NA	0.649	0.697	NA	0.697	0.754	0.651	1	0.757	NA	1	NA	NA	NA	1	1	1
C11orf30	1	NA	1	1	1	0.999	1	1	1	1	1	NA	1	0.867	1	1	1	1	1	1	1	1	1	1	1	0.539	1	1	1	1	1	1	1	1	1	1	1	1	NA	1	1	1	1	0.989	1	1	1	1
C11orf31	1	1	1	1	1	1	1	1	1	0.862	NA	1	1	1	1	1	1	1	1	1	1	1	1	1	NA	1	1	1	NA	1	0.503	NA	1	1	1	1	1	1	1	1	1	1	0.600	1	NA	1	1	1
C11orf40	NA	NA	NA	NA	NA	NA	NA	NA	NA	NA	NA	NA	NA	NA	NA	NA	NA	NA	NA	NA	NA	NA	NA	NA	NA	NA	NA	NA	NA	NA	NA	NA	NA	NA	NA	NA	NA	NA	NA	NA	NA	NA	NA	NA	NA	NA	NA	NA
C11orf42	1	1	0.951	1	1	1	1	1	1	1	1	1	1	1	1	1	1	1	1	NA	1	1	1	1	0.801	NA	1	1	1	1	NA	0.802	1	1	1	1	1	1	1	1	1	1	1	1	1	1	1	1
C11orf44	1	1	0.837	0.569	0.569	0.569	0.728	0.737	0.595	0.376	0.374	0.336	0.548	0.326	NA	0.354	0.286	0.286	0.375	0.324	0.341	0.561	0.53	0.559	0.277	NA	0.528	0.528	0.588	0.675	0.675	0.549	0.382	0.336	0.361	0.374	0.382	0.610	0.610	0.362	NA	0.794	0.482	0.336	0.466	NA	NA	NA
C11orf45	1	1	1	0.541	0.541	0.541	0.541	0.541	0.369	0.487	0.538	0.295	NA	NA	NA	NA	NA	NA	NA	NA	NA	NA	NA	NA	NA	NA	NA	NA	NA	NA	NA	NA	NA	NA	NA	NA	NA	NA	NA	NA	NA	NA	NA	NA	NA	NA	NA	NA
C11orf49	1	0.731	1	NA	1	1	1	1	1	1	1	1	1	1	1	1	1	1	1	1	1	1	1	1	NA	NA	1	1	1	1	1	1	1	1	1	1	1	1	1	1	NA	1	1	0.663	1	1	1	1
C11orf52	1	1	1	1	1	1	1	1	1	1	1	1	1	1	1	1	1	1	1	1	1	1	1	1	1	1	1	1	1	1	1	1	1	1	1	1	1	1	NA	1	NA	1	1	NA	1	1	1	1
C11orf53	1	1	1	1	1	1	1	1	1	1	1	1	1	1	1	1	1	1	1	NA	NA	1	1	NA	NA	1	0.966	1	1	1	NA	1	1	1	1	1	1	NA	1	1	1	1	1	1	1	1	0.985	1
C11orf54	1	1	1	1	1	0.734	1	1	1	1	1	1	1	1	1	1	1	1	1	1	1	1	1	1	1	1	0.959	1	1	1	1	1	1	1	1	1	1	1	1	1	1	1	1	1	NA	1	1	1
C11orf57	1	1	0.955	1	1	NA	1	1	1	NA	1	1	1	1	1	1	1	1	1	1	NA	1	1	1	1	1	1	1	1	1	1	1	1	1	1	1	1	1	1	1	1	1	1	1	1	1	1	1
C11orf58	1	1	1	1	1	1	1	1	1	1	1	1	1	1	1	1	1	1	1	1	NA	1	NA	1	1	1	1	1	1	1	1	1	0.962	1	1	1	1	1	NA	1	NA	1	1	1	1	1	NA	1
C11orf63	0.63	0.507	1	1	1	1	1	1	1	1	1	1	1	1	1	1	0.832	1	1	1	1	1	0.826	1	1	NA	1	NA	1	NA	1	1	1	1	1	1	1	1	NA	1	1	0.582	0.582	1	1	1	1	1
C11orf65	1	1	1	1	1	1	1	NA	1	1	1	1	1	1	1	1	0.955	0.992	0.439	0.919	1	1	1	NA	1	NA	0.929	1	1	1	1	1	1	0.988	1	1	1	1	1	1	NA	1	NA	1	1	1	1	1
C11orf68	1	1	1	1	1	1	1	1	1	1	1	1	1	1	1	1	1	1	1	1	1	1	1	1	1	1	1	1	1	1	1	1	1	1	1	1	1	1	1	1	NA	1	1	1	1	1	1	1
C11orf70	1	1	1	1	1	1	1	1	1	NA	NA	1	1	1	1	1	1	NA	1	1	1	1	NA	1	1	1	1	1	1	1	1	1	1	1	NA	NA	1	1	NA	1	1	NA	1	NA	1	1	1	NA
C11orf71	1	1	1	NA	NA	0.886	0.886	NA	1	0.869	0.784	0.773	0.773	0.773	0.773	0.773	0.773	0.773	0.672	0.672	0.645	0.773	0.773	0.886	0.675	NA	0.886	0.886	0.773	0.773	0.784	0.773	0.886	0.917	NA	0.886	0.886	0.886	0.886	0.784	NA	NA	NA	NA	0.748	NA	NA	NA
C11orf73	1	1	0.965	1	1	1	1	1	NA	NA	1	1	1	1	NA	1	1	1	1	0.959	1	1	1	1	1	1	1	1	1	1	1	1	1	1	1	1	1	1	1	1	1	1	1	1	1	1	1	1
C11orf74	1	1	1	1	1	1	1	1	1	1	1	1	1	1	1	1	0.719	0.985	1	1	1	1	1	0.694	1	NA	0.987	0.987	1	1	1	1	1	1	1	1	0.939	1	NA	0.956	NA	1	NA	1	1	1	1	1
C11orf80	1	1	NA	1	1	NA	1	1	1	1	NA	1	1	1	1	1	1	0.888	0.559	1	1	NA	NA	1	NA	NA	1	1	NA	1	1	NA	1	1	1	1	1	1	NA	1	NA	0.995	0.995	0.820	NA	NA	NA	1
C11orf84	1	1	1	1	1	1	1	1	1	1	1	1	1	1	1	1	1	1	1	1	1	1	1	1	1	NA	1	1	1	1	1	1	1	1	1	1	1	1	1	0.640	0.640	0.860	0.860	0.640	1	1	1	0.946
C11orf85	1	1	1	1	1	1	1	1	1	1	1	NA	1	1	1	1	1	1	1	1	NA	NA	NA	1	1	NA	1	1	1	1	1	1	1	1	1	1	NA	1	NA	NA	NA	1	1	1	1	1	1	1
C11orf86	1	1	1	1	NA	0.787	1	1	1	1	1	1	1	1	1	1	1	1	1	0.911	1	NA	1	1	1	NA	1	1	1	1	1	0.514	1	1	1	1	1	1	1	NA	1	1	1	NA	1	1	1	1
C11orf87	1	1	1	1	1	1	1	1	1	1	NA	1	1	1	1	1	1	1	1	1	1	1	1	NA	NA	NA	1	1	NA	1	1	NA	1	1	NA	1	1	1	NA	1	NA	NA	0.847	1	1	NA	1	1
C11orf88	1	1	1	1	1	1	1	1	1	1	1	1	1	1	1	1	1	1	1	1	1	1	1	1	1	1	1	1	1	1	1	1	1	1	0.569	1	0.543	0.543	1	1	1	1	1	NA	1	1	1	1
C11orf91	NA	NA	NA	1	NA	NA	1	NA	NA	1	0.516	1	1	1	1	1	1	1	1	1	1	NA	1	NA	1	NA	1	NA	NA	1	0.601	NA	NA	1	1	1	1	1	1	0.63	1	1	NA	1	1	1	1	1
C11orf94	1	1	1	1	1	1	1	1	1	1	1	1	1	1	1	1	1	1	1	1	1	NA	1	1	1	1	1	1	1	1	1	NA	1	1	1	1	1	1	1	1	1	1	1	1	1	1	1	1
C11orf95	NA	NA	0.865	NA	NA	1	1	0.669	1	NA	0.687	1	1	1	1	1	0.943	1	1	1	1	1	1	0.649	NA	NA	1	NA	NA	NA	NA	NA	NA	1	NA	1	NA	1	NA	NA	NA	NA	NA	1	NA	NA	NA	1
C11orf96	NA	NA	1	NA	1	1	1	1	1	1	NA	1	NA	1	1	1	1	1	1	NA	1	NA	1	NA	NA	1	1	NA	NA	1	NA	NA	NA	1	NA	NA	NA	1	1	1	NA	1	NA	NA	NA	1	1	1
C11orf98	1	1	1	1	1	1	1	1	1	1	NA	1	1	1	1	1	1	1	1	1	1	1	1	1	1	1	1	1	1	1	1	1	1	1	1	1	1	1	1	1	1	1	NA	1	1	1	1	1
C12orf10	1	1	1	1	1	1	NA	1	1	1	1	1	0.981	1	1	1	1	1	0.981	0.984	0.981	1	1	0.981	0.981	0.981	0.981	0.981	0.981	0.981	0.981	0.981	1	0.981	1	0.981	0.981	0.981	0.981	0.981	NA	1	1	1	NA	0.981	0.981	1
C12orf29	1	1	1	NA	1	1	1	1	1	1	0.943	1	1	1	1	1	1	1	1	1	NA	1	1	1	1	0.487	1	0.69	1	1	1	1	0.942	1	1	1	1	1	NA	1	1	1	1	1	1	1	NA	1
C12orf4	1	1	1	1	1	1	1	1	1	1	1	1	1	1	1	1	1	1	1	1	1	1	1	1	1	1	1	1	1	1	1	1	NA	1	1	1	1	1	1	1	NA	1	0.723	1	1	1	0.662	1
C12orf40	1	1	1	1	1	NA	1	1	1	1	0.379	1	0.968	1	NA	1	1	0.834	NA	0.934	0.597	0.695	0.669	0.994	0.994	NA	0.504	0.795	0.71	0.71	0.71	0.709	0.845	1	0.947	0.795	0.8	1	0.709	0.960	NA	1	1	1	NA	1	1	1
C12orf42	1	0.928	0.934	1	1	0.646	1	1	1	0.934	NA	1	1	1	1	1	1	0.351	0.369	NA	0.56	1	1	0.910	NA	NA	0.652	0.477	0.385	0.335	0.192	0.358	1	1	1	0.279	1	1	NA	1	NA	0.394	0.33	0.201	1	1	0.561	NA
C12orf43	1	1	1	1	1	1	1	1	1	NA	1	1	1	1	1	1	NA	1	0.944	1	1	1	1	1	1	1	1	1	1	1	1	1	1	1	1	1	1	1	1	1	1	1	1	NA	1	1	1	0.986
C12orf45	1	1	1	1	1	1	NA	1	1	1	NA	1	1	1	1	1	1	1	0.626	0.489	0.573	1	1	1	NA	1	1	1	1	1	NA	NA	1	NA	1	NA	1	1	NA	1	1	NA	1	NA	1	1	1	1
C12orf49	1	1	1	1	1	1	1	1	1	1	1	1	NA	1	1	1	1	1	1	1	1	NA	1	1	1	1	1	1	1	1	1	1	1	1	1	1	1	1	NA	1	NA	1	1	1	1	1	1	1
C12orf5	1	1	1	1	1	1	1	1	1	1	1	1	NA	1	1	1	1	1	1	1	1	1	1	1	1	1	1	1	1	1	1	1	1	1	1	1	1	1	1	1	1	NA	1	1	1	1	1	1
C12orf50	1	1	1	1	1	1	1	1	1	1	1	1	1	1	NA	1	1	1	0.967	1	1	1	1	1	1	NA	1	1	1	1	1	1	1	1	1	1	1	1	1	1	NA	1	1	1	1	1	NA	1
C12orf54	NA	0.512	1	1	0.843	1	1	0.515	1	1	1	1	1	0.656	0.755	0.735	0.807	0.645	0.75	1	1	1	NA	NA	1	NA	NA	NA	1	1	1	1	1	1	0.804	0.901	0.901	0.901	0.901	0.836	0.836	1	1	1	NA	1	1	0.932
C12orf56	NA	1	0.701	1	1	NA	NA	1	1	1	1	1	1	NA	1	1	1	1	1	NA	NA	1	1	1	1	NA	0.581	0.76	1	1	1	1	1	1	1	1	1	0.233	1	1	NA	1	1	1	NA	1	1	1
C12orf57	1	1	1	1	1	1	1	1	1	1	NA	1	1	1	1	1	1	1	1	1	1	1	1	1	1	1	1	1	1	1	1	0.864	1	1	1	1	1	1	1	1	1	1	1	1	1	1	1	1
C12orf60	0.839	0.571	1	1	1	1	1	1	0.273	1	0.500	1	1	1	1	1	1	0.352	0.661	1	0.500	0.905	1	1	1	0.591	0.791	0.751	1	1	1	NA	1	1	1	1	0.973	1	0.556	0.500	NA	1	1	1	1	1	1	1
C12orf65	1	1	1	1	NA	1	1	1	1	1	NA	0.979	1	1	1	1	1	1	1	1	1	1	NA	1	1	NA	1	1	1	1	1	1	1	1	1	1	1	1	1	1	1	1	0.979	1	1	1	1	1
C12orf66	1	1	1	1	1	1	1	1	1	1	1	1	1	1	1	1	1	1	1	1	1	1	1	1	1	NA	1	1	1	1	1	1	1	1	1	1	1	1	1	1	1	1	1	0.764	NA	1	1	1
C12orf71	1	1	1	1	1	1	1	1	NA	NA	NA	NA	NA	NA	NA	NA	NA	NA	NA	NA	NA	NA	NA	NA	NA	NA	NA	NA	NA	NA	NA	NA	NA	NA	NA	NA	NA	NA	NA	NA	NA	NA	NA	NA	NA	NA	NA	NA
C12orf73	1	1	1	1	1	1	1	1	1	1	1	1	0.935	0.931	0.935	0.438	0.935	1	1	0.935	0.935	0.935	0.938	1	1	1	1	1	1	1	1	1	1	1	1	1	1	0.935	1	0.935	1	0.935	0.935	0.935	0.935	0.935	1	1
C12orf74	1	1	1	1	1	1	1	1	1	1	NA	1	1	0.469	0.456	0.522	0.421	1	1	1	1	1	1	0.546	0.527	1	1	1	0.649	1	1	1	1	1	0.348	0.768	0.359	0.841	1	1	1	1	1	1	1	0.985	1	1
C12orf75	1	NA	1	NA	1	1	1	NA	1	NA	NA	1	1	1	1	1	1	1	1	NA	1	1	NA	1	NA	NA	1	1	NA	1	NA	NA	1	1	NA	NA	NA	1	NA	1	1	1	NA	NA	NA	NA	1	1
C12orf76	1	1	1	0.989	0.989	1	0.948	1	1	1	NA	0.778	0.722	0.588	0.667	1	0.978	0.605	0.725	0.829	0.667	1	0.978	1	0.821	NA	0.659	0.659	0.659	0.65	0.659	0.659	0.659	0.659	0.736	0.821	0.65	1	1	0.659	NA	0.648	0.653	NA	0.659	0.574	0.821	0.653
C12orf77	1	1	NA	NA	NA	NA	NA	NA	NA	NA	NA	NA	NA	NA	NA	NA	NA	NA	NA	NA	NA	NA	NA	NA	NA	NA	NA	NA	NA	NA	NA	NA	NA	NA	NA	NA	NA	NA	NA	NA	NA	NA	NA	NA	NA	NA	NA	NA
C14orf1	1	1	1	1	1	1	1	1	1	1	1	1	1	1	1	1	1	1	1	1	1	1	1	1	1	1	1	1	1	1	1	1	1	1	1	1	1	1	1	1	1	1	1	1	1	1	1	1
C14orf105	1	1	1	1	0.992	1	1	1	1	1	1	1	1	1	1	1	NA	1	1	1	1	1	0.556	1	1	NA	0.991	1	0.991	0.992	0.992	0.992	1	1	1	0.991	0.991	1	NA	1	NA	1	1	NA	1	NA	NA	1
C14orf119	1	1	1	1	1	0.898	1	1	1	1	1	1	1	1	1	1	1	1	1	1	NA	1	1	0.909	1	1	1	1	1	1	1	1	1	1	1	1	1	1	1	1	NA	1	1	1	1	1	1	1
C14orf142	0.949	1	1	1	1	1	1	1	1	1	1	1	1	1	1	1	1	1	1	1	1	1	1	1	1	1	1	1	1	1	1	1	1	1	1	1	1	1	1	1	1	1	1	NA	1	1	1	1
C14orf159	1	1	1	1	1	1	NA	1	NA	1	0.214	1	0.421	1	1	1	1	1	0.448	0.24	0.264	0.234	0.197	1	1	0.545	0.704	0.777	0.313	NA	0.221	NA	0.287	0.438	0.48	0.181	1	0.548	0.255	0.42	0.693	1	1	1	1	0.358	0.359	1
C14orf166	1	1	1	1	1	1	1	1	1	NA	1	1	NA	1	1	1	1	1	1	1	1	1	1	1	1	1	1	1	0.693	1	1	1	1	1	1	1	1	1	NA	1	1	1	1	1	1	1	1	1
C14orf169	1	NA	1	NA	1	1	1	1	1	1	NA	0.995	0.828	0.995	NA	1	1	0.763	0.816	1	NA	1	1	NA	NA	0.995	0.995	NA	NA	0.814	NA	NA	0.995	0.995	NA	0.811	NA	0.811	0.814	NA	0.995	0.812	NA	0.995	0.995	1	1	1
C14orf177	1	1	1	1	1	1	1	1	0.336	0.667	0.881	0.474	0.630	0.648	0.418	0.474	0.234	0.667	0.647	0.722	0.396	0.636	0.557	0.737	0.404	NA	0.225	0.333	0.315	0.25	0.254	0.334	0.328	0.264	0.471	0.218	0.353	NA	NA	0.526	NA	0.367	0.415	0.322	0.281	0.285	0.464	0.583
C14orf178	1	1	NA	1	1	1	1	0.609	0.595	0.799	0.500	0.33	0.785	NA	0.500	0.500	NA	0.500	NA	0.544	NA	NA	0.500	NA	NA	NA	NA	NA	NA	NA	NA	NA	NA	NA	NA	NA	NA	NA	NA	NA	NA	NA	NA	NA	NA	NA	NA	NA
C14orf180	1	1	1	1	1	1	1	1	1	1	1	1	1	1	1	0.965	1	1	1	1	1	NA	NA	NA	NA	1	1	NA	NA	1	NA	NA	1	1	1	1	1	1	1	1	NA	1	NA	NA	NA	1	1	1
C14orf182	0.636	0.636	0.448	0.636	0.636	0.636	NA	0.636	0.932	0.932	NA	NA	NA	NA	NA	NA	NA	NA	NA	NA	NA	NA	NA	NA	NA	NA	NA	NA	NA	NA	NA	NA	NA	NA	NA	NA	NA	NA	NA	NA	NA	NA	NA	NA	NA	NA	NA	NA
C14orf183	1	1	NA	NA	NA	NA	NA	NA	NA	NA	NA	NA	NA	NA	NA	NA	NA	NA	NA	NA	NA	NA	NA	NA	NA	NA	NA	NA	NA	NA	NA	NA	NA	NA	NA	NA	NA	NA	NA	NA	NA	NA	NA	NA	NA	NA	NA	NA
C14orf2	1	1	1	NA	1	1	1	1	1	1	1	1	1	1	1	1	1	1	1	1	1	1	0.918	1	1	1	1	1	1	1	1	1	1	1	1	1	1	1	1	1	1	1	1	1	0.918	1	1	1
C14orf28	1	1	1	1	1	1	1	1	1	1	1	1	1	1	1	1	0.740	1	NA	1	1	1	1	1	1	1	1	1	1	1	1	1	1	1	1	1	1	1	1	1	1	1	1	1	1	1	1	1
C14orf37	1	1	1	1	1	1	1	1	1	1	1	1	1	1	NA	1	0.926	1	1	1	1	0.559	NA	1	1	1	1	1	1	1	1	1	0.979	1	1	1	1	NA	1	1	NA	1	1	1	1	1	1	1
C14orf39	1	1	1	0.841	1	1	1	1	NA	1	1	1	1	0.953	1	1	1	0.770	1	0.56	0.668	1	NA	1	1	1	NA	1	1	1	1	1	1	1	1	1	NA	1	1	1	NA	1	1	1	1	1	1	NA
C14orf79	NA	1	1	1	1	NA	1	1	1	1	0.985	0.215	1	1	1	1	1	1	0.994	1	1	NA	0.291	1	1	1	1	1	1	1	NA	NA	1	1	1	NA	NA	1	1	1	NA	0.715	0.429	NA	0.291	1	1	0.867
C14orf80	1	1	1	1	1	1	1	1	1	1	1	1	1	1	1	0.711	0.711	1	1	1	1	NA	1	1	0.582	1	1	NA	NA	NA	NA	NA	1	1	1	1	1	1	1	NA	NA	NA	NA	NA	1	NA	1	1
C14orf93	NA	1	1	1	1	1	1	1	1	1	1	1	1	1	1	1	1	1	1	1	1	1	1	NA	1	0.840	1	1	1	1	NA	NA	1	1	1	1	1	1	1	1	1	1	1	1	1	1	1	1
C15orf26	1	1	1	1	1	0.532	1	1	1	1	1	1	1	1	NA	1	1	1	1	1	1	1	1	1	1	1	1	1	1	1	1	1	1	1	1	1	1	1	NA	NA	1	NA	NA	NA	NA	1	1	1
C15orf27	1	1	1	1	1	1	1	1	1	1	NA	1	1	1	1	1	1	1	1	1	1	1	NA	1	NA	NA	1	1	1	1	NA	NA	1	1	1	NA	1	1	NA	0.620	NA	0.620	0.620	NA	1	1	1	1
C15orf38_AP3S2	1	1	NA	1	1	1	1	1	1	1	1	1	1	1	1	1	1	1	1	1	1	1	1	1	1	NA	1	1	0.961	1	1	1	1	1	0.891	1	1	1	1	1	NA	1	NA	1	1	1	1	NA
C15orf39	1	1	1	1	1	1	1	1	NA	1	1	1	1	1	0.722	1	0.910	1	1	1	1	NA	1	1	1	1	1	1	1	0.57	NA	NA	1	1	1	1	1	1	1	0.798	NA	0.647	1	1	NA	0.656	0.639	NA
C15orf40	1	1	1	1	1	1	1	1	NA	1	NA	1	1	1	1	0.951	0.951	1	1	1	NA	1	NA	1	1	1	1	NA	1	1	1	1	NA	1	NA	1	NA	1	1	1	NA	NA	0.529	NA	NA	1	1	1
C15orf41	1	1	1	1	1	1	1	1	1	1	1	1	1	1	1	1	1	1	1	1	1	1	1	1	1	NA	1	1	1	1	1	1	1	1	1	1	1	1	NA	1	NA	1	1	1	1	1	1	1
C15orf43	1	0.383	NA	1	1	NA	1	1	1	1	1	1	1	1	NA	1	1	1	1	1	1	1	1	1	1	NA	1	1	1	NA	1	1	1	1	1	1	1	1	1	1	NA	1	1	1	1	1	NA	1
C15orf48	1	1	NA	1	1	1	1	1	1	1	1	1	1	1	1	1	1	1	1	1	1	1	1	1	1	1	1	1	1	1	1	1	1	1	1	1	1	1	1	1	1	1	1	1	1	1	1	NA
C15orf52	1	1	1	1	1	1	0.994	1	1	1	1	0.927	1	0.942	0.986	1	0.986	1	0.976	0.913	0.991	0.938	0.953	0.963	0.963	0.986	0.531	0.986	0.774	0.774	0.774	0.514	1	1	0.961	0.963	0.986	0.961	0.961	0.941	0.941	1	1	1	0.927	NA	0.986	0.95
C15orf53	0.944	1	NA	NA	NA	NA	NA	NA	NA	NA	NA	NA	NA	NA	NA	NA	NA	NA	NA	NA	NA	NA	NA	NA	NA	NA	NA	NA	NA	NA	NA	NA	NA	NA	NA	NA	NA	NA	NA	NA	NA	NA	NA	NA	NA	NA	NA	NA
C15orf54	0.850	0.850	1	0.418	0.418	0.418	0.418	0.582	0.596	0.52	NA	0.332	0.288	0.628	0.628	0.258	0.441	0.419	0.284	0.335	0.181	0.324	0.268	0.243	0.326	NA	0.416	0.326	0.69	0.69	0.561	0.69	0.418	0.326	0.329	0.424	0.223	0.41	NA	0.223	NA	0.326	0.332	0.332	0.284	0.362	NA	0.196
C15orf56	1	1	0.885	1	0.922	1	1	0.591	1	0.432	0.525	0.44	0.473	0.531	0.404	0.667	0.924	0.514	0.67	0.608	0.399	0.585	0.562	0.866	NA	0.367	0.525	NA	0.525	0.475	0.475	0.475	1	0.511	0.706	0.438	0.438	0.679	0.562	0.656	0.656	0.547	1	NA	0.277	NA	NA	NA
C15orf57	1	1	1	1	1	1	1	1	1	NA	1	1	1	NA	1	1	1	1	1	1	1	1	1	1	1	NA	1	1	1	1	1	1	1	1	1	1	1	1	1	1	NA	1	NA	1	1	1	1	1
C15orf59	1	1	1	NA	1	1	1	1	1	1	1	1	1	1	1	1	1	1	1	1	1	NA	1	1	1	1	1	1	NA	1	1	0.509	1	1	1	1	1	1	1	1	NA	1	NA	1	1	1	1	1
C15orf61	0.918	1	1	NA	1	1	1	NA	1	NA	1	1	1	1	1	1	1	1	1	0.981	1	NA	NA	NA	NA	1	1	1	NA	1	1	NA	NA	1	NA	1	NA	1	1	NA	NA	NA	NA	NA	NA	1	NA	1
C15orf62	1	1	1	1	1	1	1	1	1	1	1	1	1	1	1	1	1	1	1	1	1	1	1	1	1	1	1	NA	0.637	1	NA	NA	1	1	1	1	1	1	1	1	NA	1	1	1	1	1	1	1
C15orf65	1	1	1	1	1	1	1	1	1	1	1	1	1	1	NA	1	1	1	1	1	1	1	1	1	1	1	1	1	1	1	1	1	1	1	1	1	1	1	NA	1	1	1	1	1	1	1	1	1
C16orf13	1	NA	1	1	1	1	1	1	1	NA	NA	1	1	1	1	1	1	1	1	1	1	NA	1	0.708	1	1	1	1	1	1	1	1	1	1	1	1	1	1	1	1	NA	1	1	1	1	1	1	1
C16orf45	1	0.533	NA	1	1	1	1	1	1	1	1	1	1	1	1	1	1	1	1	1	1	1	1	1	1	1	1	0.826	1	1	1	1	NA	1	1	1	1	1	NA	1	NA	1	1	1	1	1	1	1
C16orf46	1	1	1	1	1	1	1	1	1	1	1	1	1	1	0.697	1	0.812	0.62	1	1	1	0.681	0.676	1	1	0.707	0.707	1	1	1	1	0.707	1	1	1	1	1	1	1	1	1	1	1	1	1	1	1	1
C16orf52	1	1	1	NA	1	1	1	1	NA	NA	NA	1	NA	NA	1	1	0.991	1	1	1	NA	1	1	NA	NA	NA	1	1	NA	1	NA	NA	NA	NA	NA	1	NA	1	NA	NA	NA	NA	NA	NA	1	NA	1	NA
C16orf54	1	1	1	1	1	1	1	1	1	1	1	1	1	1	1	1	1	1	0.604	1	1	NA	NA	1	1	1	1	1	1	1	NA	1	1	1	1	1	1	1	1	1	1	1	1	1	1	1	1	1
C16orf58	1	1	1	1	1	1	1	1	1	1	1	1	1	1	1	1	1	1	1	1	1	1	1	1	1	1	1	1	1	1	1	1	1	1	1	1	1	1	NA	1	1	1	NA	1	1	1	1	1
C16orf59	1	1	1	1	1	1	1	1	1	1	1	1	1	1	1	1	1	1	1	1	1	1	1	1	0.978	NA	1	1	1	1	NA	0.788	1	1	1	1	1	1	1	1	1	1	0.935	1	NA	1	1	1
C16orf62	1	1	1	1	1	0.765	1	1	1	NA	1	1	1	1	1	1	1	1	1	1	1	1	NA	NA	1	NA	1	1	1	1	1	1	1	1	1	1	1	1	NA	NA	NA	1	NA	1	1	1	NA	1
C16orf70	NA	1	1	1	1	1	1	1	1	NA	1	1	1	1	1	1	1	1	1	1	1	1	1	1	1	1	1	0.645	0.606	1	1	1	1	1	1	1	1	1	NA	1	1	1	0.95	1	1	1	1	1
C16orf71	1	1	1	NA	0.461	1	1	1	1	1	1	1	1	1	1	0.605	0.794	0.653	NA	0.958	0.929	1	1	0.886	1	1	1	1	NA	1	NA	1	1	1	1	1	1	1	1	0.932	0.932	0.926	0.926	0.926	0.887	1	1	1
C16orf72	NA	NA	1	NA	1	1	1	NA	NA	NA	NA	1	NA	1	1	1	1	1	1	NA	1	NA	1	NA	NA	NA	1	NA	0.568	1	NA	NA	NA	NA	NA	NA	NA	1	NA	NA	NA	NA	NA	NA	NA	NA	NA	NA
C16orf74	1	0.569	1	1	1	0.738	1	1	1	1	NA	1	1	1	1	1	1	1	1	1	1	NA	1	1	1	1	1	1	1	1	1	1	1	1	1	1	1	NA	1	1	1	1	1	1	1	1	1	1
C16orf78	1	1	1	1	1	1	1	1	1	1	1	NA	1	1	1	1	1	1	1	1	1	1	1	1	1	0.484	0.484	1	1	1	1	1	1	1	1	1	1	1	1	1	1	0.737	NA	NA	1	NA	1	1
C16orf86	NA	1	1	1	1	1	1	0.986	1	1	1	0.652	1	1	0.639	1	1	1	0.646	0.649	0.648	1	0.652	1	0.933	0.737	0.737	1	1	1	1	1	1	1	0.905	1	1	1	1	1	1	1	1	1	1	0.639	1	1
C16orf87	1	1	NA	1	1	NA	1	0.929	NA	1	1	1	NA	1	1	1	1	1	1	0.956	1	1	1	1	1	NA	1	1	1	1	1	1	1	1	1	1	1	1	1	1	NA	1	1	1	1	1	1	1
C16orf89	1	1	1	1	1	0.878	1	0.546	1	1	1	1	1	1	1	1	1	0.979	1	1	0.969	1	1	1	1	0.707	0.345	1	1	1	1	1	1	1	1	1	0.990	0.747	NA	1	1	1	1	1	1	1	1	1
C16orf90	1	1	1	1	1	1	1	1	1	1	1	1	1	1	1	1	1	1	0.442	1	1	1	1	1	1	0.686	0.46	0.58	0.526	1	1	NA	1	1	1	1	1	1	1	1	1	1	1	1	0.87	NA	1	1
C16orf91	1	1	1	1	1	1	1	1	1	1	1	1	1	1	1	1	1	1	1	1	1	NA	NA	1	1	1	1	1	NA	1	NA	NA	NA	1	1	1	1	1	1	1	1	1	1	1	NA	0.897	1	1
C16orf92	1	1	1	1	1	1	1	1	1	1	0.692	0.707	0.699	0.93	0.699	0.699	1	1	1	0.699	0.791	1	0.722	1	0.699	0.684	0.684	0.684	0.695	0.695	1	1	0.677	0.677	0.692	0.797	0.692	0.692	0.692	1	1	0.699	0.699	0.699	0.684	0.677	1	0.684
C16orf93	1	1	1	1	1	0.699	1	1	NA	1	1	1	1	1	1	1	1	1	1	1	1	0.88	0.907	1	1	1	1	1	1	1	1	1	1	1	1	1	1	1	1	1	1	1	1	1	1	1	1	1
C16orf95	1	1	0.675	1	1	1	1	1	0.767	0.560	NA	NA	NA	0.876	0.876	0.876	1	0.920	0.615	0.583	0.695	NA	NA	1	NA	NA	1	0.655	NA	1	NA	0.815	1	1	NA	1	NA	0.851	NA	0.986	NA	0.499	NA	1	NA	0.872	1	0.876
C16orf96	0.688	0.581	0.565	1	1	1	NA	1	0.465	1	0.565	0.718	NA	0.699	0.983	0.995	0.608	1	0.415	1	0.533	0.551	0.593	0.468	0.468	0.219	0.272	NA	1	1	1	0.717	0.529	0.568	0.57	0.529	0.554	0.579	NA	0.523	NA	0.56	0.528	0.568	0.563	0.551	0.572	1
C16orf97	NA	NA	NA	NA	NA	NA	NA	NA	NA	NA	NA	NA	NA	NA	NA	NA	NA	NA	NA	NA	NA	NA	NA	NA	NA	NA	NA	NA	NA	NA	NA	NA	NA	NA	NA	NA	NA	NA	NA	NA	NA	NA	NA	NA	NA	NA	NA	NA
C17orf100	1	1	1	1	1	1	1	1	0.732	1	1	1	0.847	1	1	1	1	1	1	1	1	0.461	NA	1	1	1	0.669	0.594	1	1	1	NA	1	1	NA	NA	NA	1	0.627	1	1	1	1	1	1	1	1	1
C17orf102	1	1	0.562	0.87	0.87	0.87	0.87	0.581	0.516	0.851	0.648	0.259	0.504	0.547	0.361	0.998	0.798	0.458	0.544	0.508	0.334	1	0.326	0.575	0.891	0.711	0.813	NA	0.819	0.9	0.819	0.819	NA	0.632	0.891	NA	0.896	0.763	0.763	0.711	0.606	0.333	0.401	0.401	0.458	NA	NA	NA
C17orf104	1	0.609	0.977	1	1	0.651	1	0.988	0.969	1	NA	1	0.933	1	1	1	1	1	0.974	0.974	0.974	1	1	1	1	1	1	1	1	1	1	1	1	0.977	1	1	1	1	1	1	1	1	1	0.979	1	0.985	1	1
C17orf105	1	1	1	1	1	NA	1	1	1	1	0.958	0.978	1	1	1	1	1	1	1	1	1	1	1	1	1	0.978	0.978	0.978	1	1	1	1	1	1	1	1	1	1	1	1	NA	1	1	1	1	1	1	1
C17orf107	0.853	1	1	1	1	1	0.686	1	0.519	1	0.970	1	0.976	0.976	1	0.976	1	0.273	0.743	1	0.976	1	1	1	NA	0.424	0.860	NA	0.636	0.976	0.976	NA	1	1	NA	1	1	1	NA	0.661	0.661	1	NA	NA	1	1	1	1
C17orf112	0.623	1	1	NA	NA	0.904	0.904	NA	1	1	NA	NA	NA	NA	NA	NA	NA	NA	NA	NA	NA	NA	NA	NA	NA	NA	NA	NA	NA	NA	NA	NA	NA	NA	NA	NA	NA	NA	NA	NA	NA	NA	NA	NA	NA	NA	NA	NA
C17orf47	1	1	1	1	1	1	1	1	NA	1	0.975	0.963	0.961	0.661	0.663	0.663	0.337	0.941	0.959	1	1	0.943	0.946	0.714	0.707	0.974	0.974	0.973	0.998	0.942	NA	0.998	0.959	0.972	0.941	0.977	1	0.977	0.977	0.974	1	NA	0.416	NA	0.947	0.940	0.941	1
C17orf49	1	1	1	1	1	1	1	1	NA	NA	1	1	1	1	1	1	1	1	1	1	1	1	1	1	1	1	1	1	1	1	1	1	1	1	1	1	1	1	1	1	NA	1	1	NA	1	1	1	1
C17orf50	1	1	1	1	1	1	1	1	1	NA	1	1	1	1	1	1	1	1	1	1	1	1	1	NA	NA	NA	1	NA	NA	1	NA	NA	1	1	1	NA	1	1	NA	1	1	1	NA	1	NA	1	1	1
C17orf51	1	NA	NA	NA	NA	NA	NA	NA	NA	NA	NA	NA	NA	NA	NA	NA	NA	NA	NA	NA	NA	NA	NA	NA	NA	NA	NA	NA	NA	NA	NA	NA	NA	NA	NA	NA	NA	NA	NA	NA	NA	NA	NA	NA	NA	NA	NA	NA
C17orf53	1	1	1	1	1	1	1	1	1	1	1	1	1	0.659	0.658	1	0.658	1	1	0.567	0.998	1	1	1	0.710	1	1	1	1	1	1	NA	1	1	1	1	1	1	1	1	NA	1	1	1	1	1	1	1
C17orf58	1	1	NA	1	1	NA	1	1	1	1	NA	1	1	1	1	1	1	1	1	NA	1	NA	1	1	1	NA	1	1	1	0.845	1	1	1	1	1	1	1	1	1	1	1	1	1	1	1	1	1	1
C17orf59	1	1	1	1	1	1	1	1	1	0.965	NA	1	1	1	1	1	1	1	0.984	1	1	NA	NA	1	NA	1	1	1	1	1	1	NA	1	1	NA	1	1	1	1	1	NA	1	1	1	1	1	1	1
C17orf61_PLSCR3	1	1	1	1	1	1	1	1	1	1	NA	1	1	1	1	1	1	1	1	1	1	0.957	1	1	1	1	1	1	1	1	1	1	1	0.957	1	1	0.957	0.957	0.957	1	1	1	1	NA	1	1	1	1
C17orf62	1	1	1	1	1	1	1	1	1	1	1	1	1	1	1	1	1	1	1	1	1	1	1	1	1	1	1	1	1	1	1	1	1	1	1	1	1	1	1	NA	1	1	NA	NA	1	1	1	1
C17orf64	1	1	1	1	1	1	1	1	1	1	1	1	1	1	1	1	1	1	0.281	1	0.738	1	1	0.813	0.838	1	1	1	1	1	1	0.794	1	1	1	1	1	1	1	1	NA	1	1	1	1	0.980	0.980	0.962
C17orf67	1	1	0.522	1	1	1	1	1	NA	1	1	1	NA	1	1	1	NA	1	1	1	1	1	1	1	1	1	1	1	1	1	1	1	1	1	1	1	1	1	NA	1	1	1	1	1	1	1	0.429	1
C17orf70	1	1	NA	1	1	1	NA	1	1	1	1	1	1	1	1	1	1	1	1	1	1	NA	1	1	1	1	1	1	1	1	1	0.759	0.918	1	0.972	1	1	1	1	1	NA	1	NA	NA	NA	1	1	1
C17orf74	NA	1	1	1	1	1	1	1	1	NA	1	1	1	1	1	1	0.998	1	1	1	1	1	1	NA	NA	0.573	1	1	1	1	1	NA	NA	1	1	1	1	1	1	1	1	1	NA	NA	1	1	1	1
C17orf75	1	1	1	1	1	1	1	1	1	NA	NA	1	NA	0.991	0.991	0.991	0.989	0.991	1	1	1	NA	1	1	1	1	1	1	1	1	1	1	1	1	1	1	1	1	1	1	1	1	1	1	1	1	1	1
C17orf77	1	1	1	NA	NA	NA	NA	NA	NA	NA	NA	NA	NA	NA	NA	NA	NA	NA	NA	NA	NA	NA	NA	NA	NA	NA	NA	NA	NA	NA	NA	NA	NA	NA	NA	NA	NA	NA	NA	NA	NA	NA	NA	NA	NA	NA	NA	NA
C17orf78	1	1	1	1	1	1	1	1	1	NA	1	1	1	0.53	0.470	0.470	0.470	0.470	0.757	NA	0.547	0.256	0.511	0.93	0.877	0.504	0.601	0.639	1	1	1	0.525	0.52	NA	NA	0.614	0.614	0.302	0.393	1	NA	1	0.836	NA	0.614	1	1	0.614
C17orf80	1	1	1	1	1	1	1	1	1	1	1	1	1	1	1	1	1	1	1	NA	1	0.914	1	1	1	1	1	1	1	1	NA	1	1	1	1	0.994	1	1	0.994	1	1	0.991	0.99	0.99	1	1	1	1
C17orf82	0.698	1	NA	0.476	0.448	0.524	1	0.524	0.397	0.829	NA	0.363	0.528	0.532	0.437	0.271	0.596	0.425	0.726	0.516	1	0.337	0.675	0.361	NA	0.605	0.605	NA	0.269	0.58	0.484	NA	0.234	0.587	0.305	0.913	0.323	0.379	0.267	0.238	0.354	0.628	0.357	0.377	0.254	0.397	0.38	0.183
C17orf85	1	1	1	1	1	1	NA	1	NA	1	1	1	NA	1	1	1	1	1	1	1	1	1	NA	1	1	1	1	1	1	1	1	1	1	1	1	1	1	1	1	1	NA	1	0.539	1	1	1	1	1
C17orf89	1	NA	1	1	NA	1	1	1	1	1	1	1	1	0.929	1	1	1	1	1	1	1	NA	NA	NA	NA	0.56	1	NA	NA	1	1	NA	NA	1	NA	1	NA	1	1	1	1	1	NA	NA	NA	1	1	1
C17orf96	NA	0.565	NA	NA	1	1	1	1	1	NA	NA	1	1	1	1	1	1	1	1	NA	1	NA	1	NA	NA	NA	1	1	NA	1	1	NA	NA	1	1	1	NA	1	1	1	1	NA	NA	NA	1	NA	NA	1
C17orf97	NA	0.298	1	1	0.495	1	1	1	NA	NA	NA	NA	NA	NA	NA	NA	NA	NA	NA	NA	NA	NA	NA	NA	NA	NA	NA	NA	NA	NA	NA	NA	NA	NA	NA	NA	NA	NA	NA	NA	NA	NA	NA	NA	NA	NA	NA	NA
C17orf98	1	1	1	1	1	NA	1	1	1	NA	NA	1	1	1	1	1	1	1	1	1	1	1	1	1	1	1	1	1	1	1	1	1	1	1	1	1	1	1	1	1	1	1	1	1	1	1	1	1
C17orf99	1	1	1	1	1	1	NA	1	0.509	0.841	0.846	0.378	0.272	1	0.901	0.901	0.895	1	0.878	1	0.855	0.901	1	0.464	0.464	0.549	0.397	0.549	0.453	0.508	0.172	0.314	0.513	0.806	0.386	1	0.832	0.895	0.895	0.579	0.579	0.852	0.853	NA	1	0.901	0.265	0.901
C18orf21	0.988	0.988	0.988	0.988	0.988	0.988	0.988	0.988	0.988	0.988	0.986	0.988	1	NA	1	0.970	0.970	0.92	0.968	0.968	NA	1	NA	0.968	0.968	NA	0.968	0.968	1	0.968	0.968	1	NA	0.968	0.968	0.968	0.968	0.968	0.968	0.968	0.968	0.968	0.968	NA	0.968	0.968	0.968	NA
C18orf25	1	1	1	0.616	1	1	1	1	1	1	1	1	1	1	1	1	1	1	1	NA	1	0.791	1	1	1	1	1	1	1	NA	1	1	1	1	1	1	1	1	NA	1	1	1	1	1	1	1	1	1
C18orf32	1	1	1	1	1	1	1	1	1	1	1	NA	1	1	1	1	1	1	1	1	1	1	1	NA	1	1	1	1	1	1	1	1	1	1	1	1	1	1	1	1	1	1	1	1	1	1	1	1
C18orf42	1	1	1	1	1	1	1	1	1	1	NA	1	1	1	1	1	1	1	1	1	1	1	NA	1	1	NA	1	0.952	NA	1	1	1	1	1	1	1	1	1	1	1	1	1	1	1	1	1	1	1
C18orf54	1	1	1	1	1	1	1	1	1	1	1	1	1	1	1	1	1	1	0.987	NA	0.987	1	1	0.617	1	1	1	1	1	1	1	1	1	1	1	1	NA	1	1	1	1	1	1	1	1	1	1	0.524
C18orf63	1	1	1	1	1	1	1	1	1	1	1	0.986	0.960	1	1	1	1	1	NA	1	NA	1	NA	1	1	1	1	NA	1	1	1	1	1	1	1	1	1	1	1	1	NA	1	1	1	0.829	1	1	1
C18orf65	NA	0.671	NA	NA	NA	1	1	NA	1	0.515	0.9	0.385	NA	NA	NA	NA	NA	NA	NA	NA	NA	NA	NA	NA	NA	NA	NA	NA	NA	NA	NA	NA	NA	NA	NA	NA	NA	NA	NA	NA	NA	NA	NA	NA	NA	NA	NA	NA
C18orf8	1	1	1	1	1	1	1	1	1	1	1	1	1	1	1	1	1	1	1	1	1	1	1	NA	1	NA	1	1	NA	1	1	NA	1	1	1	0.514	1	1	1	1	NA	1	1	1	1	1	1	1
C19orf10	NA	1	1	1	1	1	NA	1	1	1	NA	1	1	1	1	1	1	1	1	NA	1	NA	NA	NA	NA	NA	1	1	1	1	1	1	NA	1	1	1	1	1	1	1	NA	1	NA	1	1	1	1	1
C19orf12	1	1	1	1	1	1	1	1	1	1	NA	1	1	1	1	0.741	1	1	1	1	1	1	1	1	1	1	1	1	1	1	1	1	1	1	1	1	1	1	NA	NA	NA	1	0.739	NA	1	1	1	1
C19orf18	1	1	1	1	NA	1	1	1	0.909	0.910	1	NA	1	NA	1	0.602	0.775	NA	0.881	1	1	1	NA	0.841	0.841	0.808	1	0.659	0.823	0.823	0.823	0.823	0.841	0.841	1	1	NA	0.799	0.747	1	1	NA	NA	NA	0.619	0.833	0.84	1
C19orf24	1	1	1	NA	1	1	1	1	1	NA	NA	1	NA	0.722	0.999	0.999	0.722	0.999	1	0.999	1	NA	1	NA	NA	1	1	1	NA	1	1	NA	NA	1	NA	NA	1	1	NA	1	1	1	1	1	1	1	1	0.999
C19orf25	1	1	1	1	1	1	1	1	NA	0.978	NA	1	1	0.913	0.913	0.913	1	0.978	1	1	1	NA	NA	1	NA	1	1	1	1	1	1	1	NA	1	1	1	1	1	1	1	1	1	1	1	NA	1	1	1
C19orf26	NA	1	1	0.890	0.890	0.890	0.890	0.890	1	0.892	NA	0.954	0.894	0.894	0.894	0.895	0.895	0.895	0.887	0.887	0.887	NA	0.887	1	NA	0.844	1	0.870	NA	0.669	NA	NA	NA	1	0.82	NA	1	1	0.898	0.892	0.974	1	1	1	0.564	0.934	0.939	0.885
C19orf33	1	1	1	1	1	1	1	1	1	1	NA	1	1	1	1	1	1	1	1	1	1	1	1	1	NA	0.57	0.671	1	1	1	NA	NA	1	1	NA	NA	1	1	1	0.57	0.64	0.599	1	0.88	NA	1	1	1
C19orf35	1	0.844	NA	NA	1	1	1	1	NA	0.773	NA	1	NA	NA	0.471	0.471	0.471	NA	1	NA	NA	NA	1	NA	NA	0.412	0.278	0.725	1	1	NA	NA	NA	NA	NA	NA	NA	1	1	NA	1	0.486	0.5	0.362	1	1	NA	1
C19orf38	NA	NA	NA	1	1	NA	NA	1	1	NA	NA	1	1	1	NA	1	1	NA	1	1	1	1	1	1	1	1	1	1	1	1	1	1	NA	1	1	1	1	1	1	1	1	1	1	NA	1	1	NA	1
C19orf40	1	1	1	1	NA	1	1	1	1	NA	1	1	NA	1	1	1	1	1	1	1	1	1	1	1	1	1	1	1	1	1	1	1	1	1	1	1	1	1	1	NA	1	1	1	1	1	1	1	1
C19orf43	1	NA	1	NA	1	1	1	1	0.944	1	NA	1	1	1	1	1	1	1	1	1	1	1	1	NA	NA	NA	1	NA	NA	1	1	NA	NA	1	1	1	1	1	1	NA	1	1	1	1	1	1	1	1
C19orf44	1	NA	1	1	1	1	NA	0.738	1	NA	1	1	1	1	0.567	1	0.637	0.917	1	0.618	0.912	1	NA	1	1	0.965	1	1	1	NA	NA	1	1	1	1	1	1	1	1	1	NA	1	1	1	1	1	1	1
C19orf45	1	NA	NA	NA	NA	1	1	1	1	1	NA	1	1	1	1	1	1	0.948	0.719	1	1	1	NA	NA	1	0.418	0.593	0.395	NA	1	1	1	1	1	1	NA	1	1	1	NA	NA	NA	NA	NA	1	1	1	1
C19orf47	1	1	1	1	1	1	1	1	1	1	1	1	1	1	1	1	1	1	1	1	1	1	1	1	1	NA	1	1	NA	1	NA	NA	NA	1	1	1	1	1	NA	1	NA	1	1	1	1	0.57	1	1
C19orf48	1	1	1	0.963	0.963	0.425	0.963	0.963	0.328	1	0.500	0.589	0.816	0.732	0.483	0.720	0.732	0.719	NA	0.500	0.500	NA	0.500	0.816	0.816	0.483	1	0.816	0.444	0.816	0.814	NA	1	0.493	0.816	0.723	0.737	0.723	0.723	0.825	0.825	0.398	0.386	NA	0.500	0.47	0.912	NA
C19orf52	1	1	1	NA	1	0.918	1	1	1	1	1	1	1	1	1	1	1	1	1	1	1	1	NA	NA	0.656	1	1	NA	NA	1	0.529	NA	NA	NA	NA	1	NA	1	1	1	NA	0.977	NA	1	1	1	1	1
C19orf53	1	1	NA	1	NA	1	1	1	1	1	NA	1	1	1	1	1	1	1	1	1	1	1	NA	1	1	1	1	1	1	1	1	1	1	1	1	1	1	1	1	0.953	1	0.873	0.873	1	1	1	1	1
C19orf54	1	1	1	1	1	1	1	1	1	1	1	1	1	0.990	0.990	1	1	0.990	1	0.990	1	1	1	1	1	0.966	1	1	1	1	1	1	1	1	1	1	1	1	1	1	NA	0.984	NA	NA	1	1	1	0.847
C19orf57	1	0.544	NA	1	0.989	1	1	1	0.965	0.966	1	1	1	1	1	1	1	0.713	1	0.85	1	NA	0.553	1	1	0.718	0.716	1	NA	NA	1	0.986	1	1	1	1	0.716	1	NA	1	NA	0.716	0.863	1	0.572	0.407	0.407	0.612
C19orf60	1	1	1	0.959	1	1	1	1	1	1	NA	1	1	1	1	1	1	1	1	0.183	1	NA	1	1	1	NA	1	1	1	1	NA	NA	1	1	1	1	1	1	1	1	1	1	1	1	1	NA	1	1
C19orf66	1	1	1	1	1	1	1	1	1	1	NA	1	1	1	1	1	1	1	1	1	1	1	1	1	1	1	1	1	1	1	1	1	1	1	1	0.763	1	1	1	1	1	1	1	1	1	1	1	1
C19orf67	1	1	1	1	NA	1	1	1	1	1	1	NA	1	1	1	1	1	1	1	0.982	1	NA	1	1	1	1	1	1	1	1	1	1	NA	1	1	NA	1	1	NA	1	NA	1	0.981	1	1	1	1	1
C19orf68	NA	NA	1	NA	NA	NA	1	1	NA	NA	NA	1	1	1	0.532	0.519	0.544	0.525	1	0.535	0.634	NA	0.371	NA	NA	0.609	1	NA	0.344	1	NA	NA	NA	NA	NA	1	1	1	NA	NA	NA	1	NA	NA	0.556	NA	NA	0.686
C19orf70	1	1	1	1	1	1	1	1	1	1	1	1	1	1	1	1	1	1	1	1	1	NA	NA	1	1	1	1	1	1	1	1	1	1	1	1	1	1	1	1	1	1	1	1	1	1	1	1	1
C19orf71	1	1	1	1	1	1	1	1	1	1	NA	1	0.952	1	1	1	1	0.774	1	1	1	NA	1	1	1	0.534	0.683	1	1	NA	1	NA	NA	1	1	1	1	1	1	1	1	1	1	NA	1	1	1	1
C19orf73	1	1	1	NA	1	1	1	1	1	1	NA	0.457	0.843	0.855	0.858	0.755	0.554	0.751	0.469	0.354	0.312	NA	0.346	NA	NA	0.373	0.373	0.373	0.731	0.381	0.446	NA	NA	0.944	0.944	0.655	0.574	0.944	0.944	0.588	0.588	0.582	NA	0.623	0.506	NA	0.728	0.751
C19orf80	NA	1	1	1	1	1	1	1	1	1	1	1	1	1	1	1	1	1	1	1	1	NA	1	1	1	1	1	1	1	1	1	1	1	1	1	1	1	1	1	1	NA	1	1	0.523	1	1	1	1
C19orf81	NA	1	NA	1	1	1	1	1	1	1	1	1	1	1	1	1	1	NA	0.647	1	1	NA	1	1	1	NA	1	1	1	1	1	NA	NA	1	1	NA	1	1	1	1	NA	1	NA	NA	1	NA	1	1
C19orf83	NA	1	1	1	NA	0.752	1	1	0.598	1	0.740	0.757	0.565	0.927	1	0.505	0.886	1	0.553	0.586	0.586	NA	0.759	1	0.633	0.571	0.571	0.581	0.407	0.548	0.548	0.407	0.562	0.527	0.524	0.571	0.729	0.571	0.752	0.99	0.99	0.752	NA	0.752	0.559	0.571	0.581	0.556
C19orf84	1	1	1	1	1	1	1	1	1	1	1	1	1	1	1	1	1	1	1	1	1	1	1	1	1	1	1	1	1	1	1	NA	1	1	1	1	1	1	1	1	1	1	NA	NA	0.818	1	NA	1
C1D	1	1	1	1	1	1	1	1	1	1	1	NA	1	1	1	1	1	0.613	0.965	1	NA	1	1	1	1	1	1	1	1	1	1	1	1	1	1	1	1	1	1	1	1	1	1	1	1	1	0.965	1
[truncated: 16,950 more rows]
