# Supplementary material for: Vision-related convergent gene losses reveal SERPINE3’s unknown role in the eye
Source: eLife. 2022 Jun 21;11:e77999. doi: 10.7554/eLife.77999 (PMC9355568; doi:10.7554/eLife.77999)
Supplement: Figure 4—source data 5. [file elife-77999-fig4-data5.zip]

Archive with 1 entries (1 files):
- Figure4sourceData5.Tif
