# Supplementary material for: Vision-related convergent gene losses reveal SERPINE3’s unknown role in the eye
Source: eLife. 2022 Jun 21;11:e77999. doi: 10.7554/eLife.77999 (PMC9355568; doi:10.7554/eLife.77999)
Supplement: Supplementary file 2. [file elife-77999-supp2.zip]

Archive with 1 entries (1 files):
- SupplementaryFile2.pdb
