# Supplementary material for: Vision-related convergent gene losses reveal SERPINE3’s unknown role in the eye
Source: eLife. 2022 Jun 21;11:e77999. doi: 10.7554/eLife.77999 (PMC9355568; doi:10.7554/eLife.77999)
Supplement: Supplementary file 2. [file elife-77999-supp2.zip › SupplementaryFile2.pdb]

HEADER                                            01-JUL-21                     
TITLE     ALPHAFOLD V2.0 PREDICTION FOR SERPIN E3 (A8MV23)                      
COMPND    MOL_ID: 1;                                                            
COMPND   2 MOLECULE: SERPIN E3;                                                 
COMPND   3 CHAIN: A                                                             
SOURCE    MOL_ID: 1;                                                            
SOURCE   2 ORGANISM_SCIENTIFIC: HOMO SAPIENS;                                   
SOURCE   3 ORGANISM_TAXID: 9606                                                 
REMARK   1                                                                      
REMARK   1 REFERENCE 1                                                          
REMARK   1  AUTH   JOHN JUMPER, RICHARD EVANS, ALEXANDER PRITZEL, TIM GREEN,    
REMARK   1  AUTH 2 MICHAEL FIGURNOV, OLAF RONNEBERGER, KATHRYN TUNYASUVUNAKOOL, 
REMARK   1  AUTH 3 RUSS BATES, AUGUSTIN ZIDEK, ANNA POTAPENKO, ALEX BRIDGLAND,  
REMARK   1  AUTH 4 CLEMENS MEYER, SIMON A A KOHL, ANDREW J BALLARD,             
REMARK   1  AUTH 5 ANDREW COWIE, BERNARDINO ROMERA-PAREDES, STANISLAV NIKOLOV,  
REMARK   1  AUTH 6 RISHUB JAIN, JONAS ADLER, TREVOR BACK, STIG PETERSEN,        
REMARK   1  AUTH 7 DAVID REIMAN, ELLEN CLANCY, MICHAL ZIELINSKI,                
REMARK   1  AUTH 8 MARTIN STEINEGGER, MICHALINA PACHOLSKA, TAMAS BERGHAMMER,    
REMARK   1  AUTH 9 DAVID SILVER, ORIOL VINYALS, ANDREW W SENIOR,                
REMARK   1  AUTH10 KORAY KAVUKCUOGLU, PUSHMEET KOHLI, DEMIS HASSABIS            
REMARK   1  TITL   HIGHLY ACCURATE PROTEIN STRUCTURE PREDICTION WITH ALPHAFOLD  
REMARK   1  REF    NATURE                                     2021              
REMARK   1                                                                      
REMARK   1 DISCLAIMERS                                                          
REMARK   1 ALPHAFOLD DATA, COPYRIGHT (2021) DEEPMIND TECHNOLOGIES LIMITED. THE  
REMARK   1 INFORMATION PROVIDED IS THEORETICAL MODELLING ONLY AND CAUTION SHOULD
REMARK   1 BE EXERCISED IN ITS USE. IT IS PROVIDED "AS-IS" WITHOUT ANY WARRANTY 
REMARK   1 OF ANY KIND, WHETHER EXPRESSED OR IMPLIED. NO WARRANTY IS GIVEN THAT 
REMARK   1 USE OF THE INFORMATION SHALL NOT INFRINGE THE RIGHTS OF ANY THIRD    
REMARK   1 PARTY. THE INFORMATION IS NOT INTENDED TO BE A SUBSTITUTE FOR        
REMARK   1 PROFESSIONAL MEDICAL ADVICE, DIAGNOSIS, OR TREATMENT, AND DOES NOT   
REMARK   1 CONSTITUTE MEDICAL OR OTHER PROFESSIONAL ADVICE. IT IS AVAILABLE FOR 
REMARK   1 ACADEMIC AND COMMERCIAL PURPOSES, UNDER CC-BY 4.0 LICENCE.           
DBREF  XXXX A    1   424  UNP    A8MV23   SERP3_HUMAN      1    424             
SEQRES   1 A  424  MET PRO PRO PHE LEU ILE THR LEU PHE LEU PHE HIS SER          
SEQRES   2 A  424  CYS CYS LEU ARG ALA ASN GLY HIS LEU ARG GLU GLY MET          
SEQRES   3 A  424  THR LEU LEU LYS THR GLU PHE ALA LEU HIS LEU TYR GLN          
SEQRES   4 A  424  SER VAL ALA ALA CYS ARG ASN GLU THR ASN PHE VAL ILE          
SEQRES   5 A  424  SER PRO ALA GLY VAL SER LEU PRO LEU GLU ILE LEU GLN          
SEQRES   6 A  424  PHE GLY ALA GLU GLY SER THR GLY GLN GLN LEU ALA ASP          
SEQRES   7 A  424  ALA LEU GLY TYR THR VAL HIS ASP LYS ARG VAL LYS ASP          
SEQRES   8 A  424  PHE LEU HIS ALA VAL TYR ALA THR LEU PRO THR SER SER          
SEQRES   9 A  424  GLN GLY THR GLU MET GLU LEU ALA CYS SER LEU PHE VAL          
SEQRES  10 A  424  GLN VAL GLY THR PRO LEU SER PRO CYS PHE VAL GLU HIS          
SEQRES  11 A  424  VAL SER TRP TRP ALA ASN SER SER LEU GLU PRO ALA ASP          
SEQRES  12 A  424  LEU SER GLU PRO ASN SER THR ALA ILE GLN THR SER GLU          
SEQRES  13 A  424  GLY ALA SER ARG GLU THR ALA GLY GLY GLY PRO SER GLU          
SEQRES  14 A  424  GLY PRO GLY GLY TRP PRO TRP GLU GLN VAL SER ALA ALA          
SEQRES  15 A  424  PHE ALA GLN LEU VAL LEU VAL SER THR MET SER PHE GLN          
SEQRES  16 A  424  GLY THR TRP ARG LYS ARG PHE SER SER THR ASP THR GLN          
SEQRES  17 A  424  ILE LEU PRO PHE THR CYS ALA TYR GLY LEU VAL LEU GLN          
SEQRES  18 A  424  VAL PRO MET MET HIS GLN THR THR GLU VAL ASN TYR GLY          
SEQRES  19 A  424  GLN PHE GLN ASP THR ALA GLY HIS GLN VAL GLY VAL LEU          
SEQRES  20 A  424  GLU LEU PRO TYR LEU GLY SER ALA VAL SER LEU PHE LEU          
SEQRES  21 A  424  VAL LEU PRO ARG ASP LYS ASP THR PRO LEU SER HIS ILE          
SEQRES  22 A  424  GLU PRO HIS LEU THR ALA SER THR ILE HIS LEU TRP THR          
SEQRES  23 A  424  THR SER LEU ARG ARG ALA ARG MET ASP VAL PHE LEU PRO          
SEQRES  24 A  424  ARG PHE ARG ILE GLN ASN GLN PHE ASN LEU LYS SER ILE          
SEQRES  25 A  424  LEU ASN SER TRP GLY VAL THR ASP LEU PHE ASP PRO LEU          
SEQRES  26 A  424  LYS ALA ASN LEU LYS GLY ILE SER GLY GLN ASP GLY PHE          
SEQRES  27 A  424  TYR VAL SER GLU ALA ILE HIS LYS ALA LYS ILE GLU VAL          
SEQRES  28 A  424  LEU GLU GLU GLY THR LYS ALA SER GLY ALA THR ALA LEU          
SEQRES  29 A  424  LEU LEU LEU LYS ARG SER ARG ILE PRO ILE PHE LYS ALA          
SEQRES  30 A  424  ASP ARG PRO PHE ILE TYR PHE LEU ARG GLU PRO ASN THR          
SEQRES  31 A  424  GLY ILE THR VAL PHE PHE ASP ARG ILE GLN ILE ILE TYR          
SEQRES  32 A  424  GLN CYS LEU SER SER ASN LYS GLY SER PHE VAL HIS TYR          
SEQRES  33 A  424  PRO LEU LYS ASN LYS HIS SER PHE                              
CRYST1    1.000    1.000    1.000  90.00  90.00  90.00 P 1                      
ORIGX1      1.000000  0.000000  0.000000        0.00000                         
ORIGX2      0.000000  1.000000  0.000000        0.00000                         
ORIGX3      0.000000  0.000000  1.000000        0.00000                         
SCALE1      1.000000  0.000000  0.000000        0.00000                         
SCALE2      0.000000  1.000000  0.000000        0.00000                         
SCALE3      0.000000  0.000000  1.000000        0.00000                         
MODEL        0                                                                  
ATOM      1  N   MET A   1      23.596 -44.180  14.420  1.00 41.70           N  
ATOM      2  CA  MET A   1      23.303 -42.759  14.720  1.00 41.70           C  
ATOM      3  C   MET A   1      21.932 -42.693  15.373  1.00 41.70           C  
ATOM      4  CB  MET A   1      23.344 -41.897  13.453  1.00 41.70           C  
ATOM      5  O   MET A   1      21.048 -43.384  14.880  1.00 41.70           O  
ATOM      6  CG  MET A   1      24.789 -41.663  13.006  1.00 41.70           C  
ATOM      7  SD  MET A   1      24.928 -40.370  11.754  1.00 41.70           S  
ATOM      8  CE  MET A   1      26.684 -39.950  11.921  1.00 41.70           C  
ATOM      9  N   PRO A   2      21.761 -42.003  16.513  1.00 42.53           N  
ATOM     10  CA  PRO A   2      20.561 -42.157  17.324  1.00 42.53           C  
ATOM     11  C   PRO A   2      19.369 -41.422  16.681  1.00 42.53           C  
ATOM     12  CB  PRO A   2      20.929 -41.609  18.704  1.00 42.53           C  
ATOM     13  O   PRO A   2      19.556 -40.344  16.111  1.00 42.53           O  
ATOM     14  CG  PRO A   2      21.939 -40.509  18.373  1.00 42.53           C  
ATOM     15  CD  PRO A   2      22.659 -41.032  17.125  1.00 42.53           C  
ATOM     16  N   PRO A   3      18.142 -41.961  16.795  1.00 52.14           N  
ATOM     17  CA  PRO A   3      16.943 -41.415  16.148  1.00 52.14           C  
ATOM     18  C   PRO A   3      16.538 -40.016  16.653  1.00 52.14           C  
ATOM     19  CB  PRO A   3      15.849 -42.467  16.385  1.00 52.14           C  
ATOM     20  O   PRO A   3      15.811 -39.308  15.961  1.00 52.14           O  
ATOM     21  CG  PRO A   3      16.307 -43.212  17.638  1.00 52.14           C  
ATOM     22  CD  PRO A   3      17.825 -43.178  17.526  1.00 52.14           C  
ATOM     23  N   PHE A   4      17.064 -39.575  17.802  1.00 43.37           N  
ATOM     24  CA  PHE A   4      16.746 -38.275  18.406  1.00 43.37           C  
ATOM     25  C   PHE A   4      17.211 -37.057  17.594  1.00 43.37           C  
ATOM     26  CB  PHE A   4      17.319 -38.230  19.829  1.00 43.37           C  
ATOM     27  O   PHE A   4      16.540 -36.026  17.607  1.00 43.37           O  
ATOM     28  CG  PHE A   4      16.383 -38.840  20.850  1.00 43.37           C  
ATOM     29  CD1 PHE A   4      15.319 -38.066  21.349  1.00 43.37           C  
ATOM     30  CD2 PHE A   4      16.545 -40.171  21.281  1.00 43.37           C  
ATOM     31  CE1 PHE A   4      14.421 -38.617  22.279  1.00 43.37           C  
ATOM     32  CE2 PHE A   4      15.643 -40.721  22.211  1.00 43.37           C  
ATOM     33  CZ  PHE A   4      14.583 -39.944  22.709  1.00 43.37           C  
ATOM     34  N   LEU A   5      18.323 -37.158  16.854  1.00 40.61           N  
ATOM     35  CA  LEU A   5      18.782 -36.052  16.003  1.00 40.61           C  
ATOM     36  C   LEU A   5      17.854 -35.848  14.800  1.00 40.61           C  
ATOM     37  CB  LEU A   5      20.245 -36.285  15.570  1.00 40.61           C  
ATOM     38  O   LEU A   5      17.566 -34.713  14.433  1.00 40.61           O  
ATOM     39  CG  LEU A   5      21.256 -35.446  16.387  1.00 40.61           C  
ATOM     40  CD1 LEU A   5      22.305 -36.336  17.053  1.00 40.61           C  
ATOM     41  CD2 LEU A   5      21.973 -34.439  15.487  1.00 40.61           C  
ATOM     42  N   ILE A   6      17.327 -36.932  14.229  1.00 50.17           N  
ATOM     43  CA  ILE A   6      16.436 -36.869  13.064  1.00 50.17           C  
ATOM     44  C   ILE A   6      15.088 -36.255  13.460  1.00 50.17           C  
ATOM     45  CB  ILE A   6      16.303 -38.266  12.413  1.00 50.17           C  
ATOM     46  O   ILE A   6      14.580 -35.394  12.747  1.00 50.17           O  
ATOM     47  CG1 ILE A   6      17.686 -38.750  11.911  1.00 50.17           C  
ATOM     48  CG2 ILE A   6      15.290 -38.233  11.254  1.00 50.17           C  
ATOM     49  CD1 ILE A   6      17.708 -40.204  11.424  1.00 50.17           C  
ATOM     50  N   THR A   7      14.537 -36.610  14.625  1.00 46.51           N  
ATOM     51  CA  THR A   7      13.280 -36.018  15.114  1.00 46.51           C  
ATOM     52  C   THR A   7      13.407 -34.530  15.433  1.00 46.51           C  
ATOM     53  CB  THR A   7      12.744 -36.764  16.344  1.00 46.51           C  
ATOM     54  O   THR A   7      12.484 -33.777  15.132  1.00 46.51           O  
ATOM     55  CG2 THR A   7      12.159 -38.117  15.947  1.00 46.51           C  
ATOM     56  OG1 THR A   7      13.772 -37.022  17.275  1.00 46.51           O  
ATOM     57  N   LEU A   8      14.548 -34.082  15.979  1.00 43.02           N  
ATOM     58  CA  LEU A   8      14.769 -32.660  16.258  1.00 43.02           C  
ATOM     59  C   LEU A   8      14.883 -31.850  14.957  1.00 43.02           C  
ATOM     60  CB  LEU A   8      16.016 -32.468  17.146  1.00 43.02           C  
ATOM     61  O   LEU A   8      14.257 -30.801  14.832  1.00 43.02           O  
ATOM     62  CG  LEU A   8      15.792 -31.387  18.225  1.00 43.02           C  
ATOM     63  CD1 LEU A   8      15.481 -32.049  19.570  1.00 43.02           C  
ATOM     64  CD2 LEU A   8      17.018 -30.494  18.400  1.00 43.02           C  
ATOM     65  N   PHE A   9      15.617 -32.369  13.965  1.00 43.20           N  
ATOM     66  CA  PHE A   9      15.735 -31.744  12.644  1.00 43.20           C  
ATOM     67  C   PHE A   9      14.397 -31.687  11.899  1.00 43.20           C  
ATOM     68  CB  PHE A   9      16.797 -32.474  11.805  1.00 43.20           C  
ATOM     69  O   PHE A   9      14.091 -30.667  11.282  1.00 43.20           O  
ATOM     70  CG  PHE A   9      18.164 -31.822  11.865  1.00 43.20           C  
ATOM     71  CD1 PHE A   9      18.417 -30.679  11.083  1.00 43.20           C  
ATOM     72  CD2 PHE A   9      19.180 -32.332  12.695  1.00 43.20           C  
ATOM     73  CE1 PHE A   9      19.674 -30.054  11.130  1.00 43.20           C  
ATOM     74  CE2 PHE A   9      20.437 -31.705  12.744  1.00 43.20           C  
ATOM     75  CZ  PHE A   9      20.684 -30.565  11.962  1.00 43.20           C  
ATOM     76  N   LEU A  10      13.577 -32.739  11.982  1.00 40.02           N  
ATOM     77  CA  LEU A  10      12.249 -32.762  11.364  1.00 40.02           C  
ATOM     78  C   LEU A  10      11.293 -31.762  12.023  1.00 40.02           C  
ATOM     79  CB  LEU A  10      11.680 -34.190  11.404  1.00 40.02           C  
ATOM     80  O   LEU A  10      10.600 -31.041  11.309  1.00 40.02           O  
ATOM     81  CG  LEU A  10      12.344 -35.165  10.413  1.00 40.02           C  
ATOM     82  CD1 LEU A  10      11.859 -36.584  10.707  1.00 40.02           C  
ATOM     83  CD2 LEU A  10      12.007 -34.837   8.957  1.00 40.02           C  
ATOM     84  N   PHE A  11      11.294 -31.649  13.357  1.00 39.24           N  
ATOM     85  CA  PHE A  11      10.496 -30.635  14.055  1.00 39.24           C  
ATOM     86  C   PHE A  11      10.948 -29.214  13.704  1.00 39.24           C  
ATOM     87  CB  PHE A  11      10.527 -30.863  15.575  1.00 39.24           C  
ATOM     88  O   PHE A  11      10.113 -28.367  13.390  1.00 39.24           O  
ATOM     89  CG  PHE A  11       9.204 -31.361  16.118  1.00 39.24           C  
ATOM     90  CD1 PHE A  11       8.196 -30.437  16.454  1.00 39.24           C  
ATOM     91  CD2 PHE A  11       8.966 -32.740  16.262  1.00 39.24           C  
ATOM     92  CE1 PHE A  11       6.959 -30.890  16.945  1.00 39.24           C  
ATOM     93  CE2 PHE A  11       7.728 -33.193  16.752  1.00 39.24           C  
ATOM     94  CZ  PHE A  11       6.726 -32.268  17.096  1.00 39.24           C  
ATOM     95  N   HIS A  12      12.260 -28.956  13.683  1.00 43.97           N  
ATOM     96  CA  HIS A  12      12.789 -27.641  13.320  1.00 43.97           C  
ATOM     97  C   HIS A  12      12.464 -27.278  11.866  1.00 43.97           C  
ATOM     98  CB  HIS A  12      14.301 -27.583  13.605  1.00 43.97           C  
ATOM     99  O   HIS A  12      12.016 -26.166  11.596  1.00 43.97           O  
ATOM    100  CG  HIS A  12      14.703 -26.358  14.380  1.00 43.97           C  
ATOM    101  CD2 HIS A  12      15.764 -25.534  14.122  1.00 43.97           C  
ATOM    102  ND1 HIS A  12      14.098 -25.892  15.527  1.00 43.97           N  
ATOM    103  CE1 HIS A  12      14.769 -24.805  15.939  1.00 43.97           C  
ATOM    104  NE2 HIS A  12      15.795 -24.553  15.115  1.00 43.97           N  
ATOM    105  N   SER A  13      12.602 -28.233  10.942  1.00 44.75           N  
ATOM    106  CA  SER A  13      12.219 -28.077   9.536  1.00 44.75           C  
ATOM    107  C   SER A  13      10.724 -27.786   9.373  1.00 44.75           C  
ATOM    108  CB  SER A  13      12.604 -29.344   8.766  1.00 44.75           C  
ATOM    109  O   SER A  13      10.367 -26.870   8.632  1.00 44.75           O  
ATOM    110  OG  SER A  13      12.115 -29.305   7.440  1.00 44.75           O  
ATOM    111  N   CYS A  14       9.850 -28.498  10.094  1.00 35.93           N  
ATOM    112  CA  CYS A  14       8.406 -28.259  10.053  1.00 35.93           C  
ATOM    113  C   CYS A  14       8.036 -26.872  10.594  1.00 35.93           C  
ATOM    114  CB  CYS A  14       7.664 -29.369  10.818  1.00 35.93           C  
ATOM    115  O   CYS A  14       7.261 -26.162   9.958  1.00 35.93           O  
ATOM    116  SG  CYS A  14       6.656 -30.335   9.658  1.00 35.93           S  
ATOM    117  N   CYS A  15       8.620 -26.450  11.722  1.00 45.14           N  
ATOM    118  CA  CYS A  15       8.382 -25.119  12.289  1.00 45.14           C  
ATOM    119  C   CYS A  15       8.891 -23.998  11.370  1.00 45.14           C  
ATOM    120  CB  CYS A  15       9.037 -25.032  13.673  1.00 45.14           C  
ATOM    121  O   CYS A  15       8.176 -23.024  11.144  1.00 45.14           O  
ATOM    122  SG  CYS A  15       8.125 -26.048  14.871  1.00 45.14           S  
ATOM    123  N   LEU A  16      10.087 -24.150  10.788  1.00 45.98           N  
ATOM    124  CA  LEU A  16      10.632 -23.205   9.806  1.00 45.98           C  
ATOM    125  C   LEU A  16       9.742 -23.110   8.565  1.00 45.98           C  
ATOM    126  CB  LEU A  16      12.060 -23.636   9.419  1.00 45.98           C  
ATOM    127  O   LEU A  16       9.478 -22.011   8.085  1.00 45.98           O  
ATOM    128  CG  LEU A  16      13.123 -23.078  10.382  1.00 45.98           C  
ATOM    129  CD1 LEU A  16      14.370 -23.961  10.401  1.00 45.98           C  
ATOM    130  CD2 LEU A  16      13.551 -21.674   9.946  1.00 45.98           C  
ATOM    131  N   ARG A  17       9.235 -24.244   8.071  1.00 48.02           N  
ATOM    132  CA  ARG A  17       8.352 -24.284   6.901  1.00 48.02           C  
ATOM    133  C   ARG A  17       6.986 -23.662   7.190  1.00 48.02           C  
ATOM    134  CB  ARG A  17       8.257 -25.732   6.407  1.00 48.02           C  
ATOM    135  O   ARG A  17       6.489 -22.904   6.364  1.00 48.02           O  
ATOM    136  CG  ARG A  17       7.686 -25.811   4.989  1.00 48.02           C  
ATOM    137  CD  ARG A  17       7.730 -27.257   4.495  1.00 48.02           C  
ATOM    138  NE  ARG A  17       7.314 -27.343   3.087  1.00 48.02           N  
ATOM    139  NH1 ARG A  17       7.558 -29.613   2.848  1.00 48.02           N  
ATOM    140  NH2 ARG A  17       6.939 -28.370   1.095  1.00 48.02           N  
ATOM    141  CZ  ARG A  17       7.274 -28.438   2.352  1.00 48.02           C  
ATOM    142  N   ALA A  18       6.409 -23.924   8.363  1.00 57.68           N  
ATOM    143  CA  ALA A  18       5.155 -23.309   8.794  1.00 57.68           C  
ATOM    144  C   ALA A  18       5.290 -21.783   8.945  1.00 57.68           C  
ATOM    145  CB  ALA A  18       4.707 -23.973  10.101  1.00 57.68           C  
ATOM    146  O   ALA A  18       4.435 -21.044   8.459  1.00 57.68           O  
ATOM    147  N   ASN A  19       6.391 -21.306   9.537  1.00 60.59           N  
ATOM    148  CA  ASN A  19       6.680 -19.873   9.632  1.00 60.59           C  
ATOM    149  C   ASN A  19       6.959 -19.245   8.261  1.00 60.59           C  
ATOM    150  CB  ASN A  19       7.857 -19.640  10.595  1.00 60.59           C  
ATOM    151  O   ASN A  19       6.523 -18.124   8.015  1.00 60.59           O  
ATOM    152  CG  ASN A  19       7.448 -19.651  12.057  1.00 60.59           C  
ATOM    153  ND2 ASN A  19       8.389 -19.470  12.953  1.00 60.59           N  
ATOM    154  OD1 ASN A  19       6.294 -19.791  12.423  1.00 60.59           O  
ATOM    155  N   GLY A  20       7.638 -19.961   7.360  1.00 67.85           N  
ATOM    156  CA  GLY A  20       7.848 -19.530   5.977  1.00 67.85           C  
ATOM    157  C   GLY A  20       6.528 -19.317   5.235  1.00 67.85           C  
ATOM    158  O   GLY A  20       6.315 -18.246   4.675  1.00 67.85           O  
ATOM    159  N   HIS A  21       5.608 -20.284   5.325  1.00 79.08           N  
ATOM    160  CA  HIS A  21       4.274 -20.176   4.728  1.00 79.08           C  
ATOM    161  C   HIS A  21       3.448 -19.032   5.321  1.00 79.08           C  
ATOM    162  CB  HIS A  21       3.516 -21.502   4.889  1.00 79.08           C  
ATOM    163  O   HIS A  21       2.786 -18.317   4.572  1.00 79.08           O  
ATOM    164  CG  HIS A  21       3.840 -22.497   3.808  1.00 79.08           C  
ATOM    165  CD2 HIS A  21       4.491 -23.690   3.948  1.00 79.08           C  
ATOM    166  ND1 HIS A  21       3.509 -22.372   2.481  1.00 79.08           N  
ATOM    167  CE1 HIS A  21       3.958 -23.460   1.837  1.00 79.08           C  
ATOM    168  NE2 HIS A  21       4.572 -24.303   2.690  1.00 79.08           N  
ATOM    169  N   LEU A  22       3.493 -18.829   6.643  1.00 84.83           N  
ATOM    170  CA  LEU A  22       2.795 -17.706   7.268  1.00 84.83           C  
ATOM    171  C   LEU A  22       3.361 -16.369   6.795  1.00 84.83           C  
ATOM    172  CB  LEU A  22       2.899 -17.810   8.793  1.00 84.83           C  
ATOM    173  O   LEU A  22       2.602 -15.471   6.455  1.00 84.83           O  
ATOM    174  CG  LEU A  22       2.233 -16.617   9.509  1.00 84.83           C  
ATOM    175  CD1 LEU A  22       0.708 -16.645   9.396  1.00 84.83           C  
ATOM    176  CD2 LEU A  22       2.618 -16.668  10.972  1.00 84.83           C  
ATOM    177  N   ARG A  23       4.688 -16.233   6.782  1.00 86.45           N  
ATOM    178  CA  ARG A  23       5.360 -15.001   6.377  1.00 86.45           C  
ATOM    179  C   ARG A  23       5.006 -14.628   4.948  1.00 86.45           C  
ATOM    180  CB  ARG A  23       6.860 -15.210   6.541  1.00 86.45           C  
ATOM    181  O   ARG A  23       4.601 -13.503   4.700  1.00 86.45           O  
ATOM    182  CG  ARG A  23       7.620 -13.911   6.312  1.00 86.45           C  
ATOM    183  CD  ARG A  23       9.099 -14.203   6.516  1.00 86.45           C  
ATOM    184  NE  ARG A  23       9.809 -12.987   6.904  1.00 86.45           N  
ATOM    185  NH1 ARG A  23      10.889 -12.576   4.922  1.00 86.45           N  
ATOM    186  NH2 ARG A  23      11.386 -11.425   6.780  1.00 86.45           N  
ATOM    187  CZ  ARG A  23      10.684 -12.335   6.186  1.00 86.45           C  
ATOM    188  N   GLU A  24       5.123 -15.584   4.034  1.00 87.77           N  
ATOM    189  CA  GLU A  24       4.761 -15.393   2.633  1.00 87.77           C  
ATOM    190  C   GLU A  24       3.270 -15.067   2.480  1.00 87.77           C  
ATOM    191  CB  GLU A  24       5.166 -16.658   1.873  1.00 87.77           C  
ATOM    192  O   GLU A  24       2.926 -14.115   1.782  1.00 87.77           O  
ATOM    193  CG  GLU A  24       5.041 -16.504   0.353  1.00 87.77           C  
ATOM    194  CD  GLU A  24       5.563 -17.736  -0.403  1.00 87.77           C  
ATOM    195  OE1 GLU A  24       5.537 -17.682  -1.649  1.00 87.77           O  
ATOM    196  OE2 GLU A  24       5.994 -18.716   0.252  1.00 87.77           O  
ATOM    197  N   GLY A  25       2.396 -15.774   3.205  1.00 92.37           N  
ATOM    198  CA  GLY A  25       0.962 -15.488   3.245  1.00 92.37           C  
ATOM    199  C   GLY A  25       0.652 -14.070   3.732  1.00 92.37           C  
ATOM    200  O   GLY A  25      -0.103 -13.351   3.084  1.00 92.37           O  
ATOM    201  N   MET A  26       1.290 -13.621   4.813  1.00 93.36           N  
ATOM    202  CA  MET A  26       1.132 -12.259   5.328  1.00 93.36           C  
ATOM    203  C   MET A  26       1.681 -11.208   4.364  1.00 93.36           C  
ATOM    204  CB  MET A  26       1.821 -12.114   6.692  1.00 93.36           C  
ATOM    205  O   MET A  26       1.057 -10.167   4.177  1.00 93.36           O  
ATOM    206  CG  MET A  26       1.063 -12.794   7.835  1.00 93.36           C  
ATOM    207  SD  MET A  26      -0.670 -12.291   8.042  1.00 93.36           S  
ATOM    208  CE  MET A  26      -0.524 -10.488   8.197  1.00 93.36           C  
ATOM    209  N   THR A  27       2.819 -11.470   3.717  1.00 92.34           N  
ATOM    210  CA  THR A  27       3.365 -10.589   2.679  1.00 92.34           C  
ATOM    211  C   THR A  27       2.399 -10.449   1.499  1.00 92.34           C  
ATOM    212  CB  THR A  27       4.715 -11.116   2.172  1.00 92.34           C  
ATOM    213  O   THR A  27       2.223  -9.341   0.990  1.00 92.34           O  
ATOM    214  CG2 THR A  27       5.323 -10.213   1.104  1.00 92.34           C  
ATOM    215  OG1 THR A  27       5.681 -11.207   3.196  1.00 92.34           O  
ATOM    216  N   LEU A  28       1.758 -11.541   1.072  1.00 93.49           N  
ATOM    217  CA  LEU A  28       0.739 -11.510   0.022  1.00 93.49           C  
ATOM    218  C   LEU A  28      -0.494 -10.721   0.466  1.00 93.49           C  
ATOM    219  CB  LEU A  28       0.365 -12.940  -0.405  1.00 93.49           C  
ATOM    220  O   LEU A  28      -0.885  -9.807  -0.249  1.00 93.49           O  
ATOM    221  CG  LEU A  28       1.452 -13.672  -1.214  1.00 93.49           C  
ATOM    222  CD1 LEU A  28       1.047 -15.134  -1.401  1.00 93.49           C  
ATOM    223  CD2 LEU A  28       1.662 -13.056  -2.601  1.00 93.49           C  
ATOM    224  N   LEU A  29      -1.041 -10.982   1.658  1.00 95.05           N  
ATOM    225  CA  LEU A  29      -2.201 -10.248   2.188  1.00 95.05           C  
ATOM    226  C   LEU A  29      -1.929  -8.742   2.307  1.00 95.05           C  
ATOM    227  CB  LEU A  29      -2.601 -10.829   3.556  1.00 95.05           C  
ATOM    228  O   LEU A  29      -2.737  -7.923   1.881  1.00 95.05           O  
ATOM    229  CG  LEU A  29      -3.238 -12.229   3.492  1.00 95.05           C  
ATOM    230  CD1 LEU A  29      -3.354 -12.805   4.901  1.00 95.05           C  
ATOM    231  CD2 LEU A  29      -4.636 -12.195   2.872  1.00 95.05           C  
ATOM    232  N   LYS A  30      -0.747  -8.361   2.800  1.00 94.85           N  
ATOM    233  CA  LYS A  30      -0.312  -6.956   2.871  1.00 94.85           C  
ATOM    234  C   LYS A  30      -0.163  -6.318   1.491  1.00 94.85           C  
ATOM    235  CB  LYS A  30       1.011  -6.893   3.647  1.00 94.85           C  
ATOM    236  O   LYS A  30      -0.427  -5.129   1.333  1.00 94.85           O  
ATOM    237  CG  LYS A  30       0.770  -7.087   5.153  1.00 94.85           C  
ATOM    238  CD  LYS A  30       0.782  -5.742   5.889  1.00 94.85           C  
ATOM    239  CE  LYS A  30       0.018  -5.894   7.192  1.00 94.85           C  
ATOM    240  NZ  LYS A  30       0.253  -4.760   8.114  1.00 94.85           N  
ATOM    241  N   THR A  31       0.256  -7.094   0.494  1.00 95.34           N  
ATOM    242  CA  THR A  31       0.362  -6.621  -0.891  1.00 95.34           C  
ATOM    243  C   THR A  31      -1.014  -6.502  -1.547  1.00 95.34           C  
ATOM    244  CB  THR A  31       1.293  -7.517  -1.718  1.00 95.34           C  
ATOM    245  O   THR A  31      -1.242  -5.528  -2.253  1.00 95.34           O  
ATOM    246  CG2 THR A  31       1.548  -6.966  -3.120  1.00 95.34           C  
ATOM    247  OG1 THR A  31       2.557  -7.611  -1.096  1.00 95.34           O  
ATOM    248  N   GLU A  32      -1.948  -7.417  -1.280  1.00 95.48           N  
ATOM    249  CA  GLU A  32      -3.341  -7.290  -1.734  1.00 95.48           C  
ATOM    250  C   GLU A  32      -4.002  -6.048  -1.131  1.00 95.48           C  
ATOM    251  CB  GLU A  32      -4.164  -8.543  -1.377  1.00 95.48           C  
ATOM    252  O   GLU A  32      -4.574  -5.241  -1.860  1.00 95.48           O  
ATOM    253  CG  GLU A  32      -3.893  -9.782  -2.249  1.00 95.48           C  
ATOM    254  CD  GLU A  32      -4.112  -9.551  -3.758  1.00 95.48           C  
ATOM    255  OE1 GLU A  32      -3.531 -10.318  -4.565  1.00 95.48           O  
ATOM    256  OE2 GLU A  32      -4.796  -8.576  -4.125  1.00 95.48           O  
ATOM    257  N   PHE A  33      -3.825  -5.813   0.174  1.00 96.30           N  
ATOM    258  CA  PHE A  33      -4.279  -4.579   0.816  1.00 96.30           C  
ATOM    259  C   PHE A  33      -3.689  -3.331   0.138  1.00 96.30           C  
ATOM    260  CB  PHE A  33      -3.909  -4.616   2.302  1.00 96.30           C  
ATOM    261  O   PHE A  33      -4.411  -2.382  -0.163  1.00 96.30           O  
ATOM    262  CG  PHE A  33      -4.328  -3.360   3.036  1.00 96.30           C  
ATOM    263  CD1 PHE A  33      -3.447  -2.267   3.149  1.00 96.30           C  
ATOM    264  CD2 PHE A  33      -5.624  -3.273   3.570  1.00 96.30           C  
ATOM    265  CE1 PHE A  33      -3.866  -1.088   3.791  1.00 96.30           C  
ATOM    266  CE2 PHE A  33      -6.028  -2.111   4.245  1.00 96.30           C  
ATOM    267  CZ  PHE A  33      -5.154  -1.018   4.349  1.00 96.30           C  
ATOM    268  N   ALA A  34      -2.382  -3.338  -0.149  1.00 96.27           N  
ATOM    269  CA  ALA A  34      -1.711  -2.241  -0.842  1.00 96.27           C  
ATOM    270  C   ALA A  34      -2.291  -1.973  -2.238  1.00 96.27           C  
ATOM    271  CB  ALA A  34      -0.211  -2.555  -0.927  1.00 96.27           C  
ATOM    272  O   ALA A  34      -2.512  -0.816  -2.595  1.00 96.27           O  
ATOM    273  N   LEU A  35      -2.554  -3.027  -3.011  1.00 95.30           N  
ATOM    274  CA  LEU A  35      -3.138  -2.923  -4.345  1.00 95.30           C  
ATOM    275  C   LEU A  35      -4.581  -2.425  -4.289  1.00 95.30           C  
ATOM    276  CB  LEU A  35      -3.062  -4.289  -5.043  1.00 95.30           C  
ATOM    277  O   LEU A  35      -4.942  -1.537  -5.057  1.00 95.30           O  
ATOM    278  CG  LEU A  35      -1.641  -4.694  -5.464  1.00 95.30           C  
ATOM    279  CD1 LEU A  35      -1.653  -6.135  -5.964  1.00 95.30           C  
ATOM    280  CD2 LEU A  35      -1.097  -3.811  -6.588  1.00 95.30           C  
ATOM    281  N   HIS A  36      -5.383  -2.928  -3.353  1.00 95.05           N  
ATOM    282  CA  HIS A  36      -6.765  -2.495  -3.181  1.00 95.05           C  
ATOM    283  C   HIS A  36      -6.850  -1.019  -2.757  1.00 95.05           C  
ATOM    284  CB  HIS A  36      -7.439  -3.425  -2.167  1.00 95.05           C  
ATOM    285  O   HIS A  36      -7.649  -0.252  -3.309  1.00 95.05           O  
ATOM    286  CG  HIS A  36      -8.929  -3.233  -2.069  1.00 95.05           C  
ATOM    287  CD2 HIS A  36      -9.794  -2.963  -3.097  1.00 95.05           C  
ATOM    288  ND1 HIS A  36      -9.685  -3.359  -0.927  1.00 95.05           N  
ATOM    289  CE1 HIS A  36     -10.972  -3.172  -1.260  1.00 95.05           C  
ATOM    290  NE2 HIS A  36     -11.088  -2.917  -2.573  1.00 95.05           N  
ATOM    291  N   LEU A  37      -5.963  -0.587  -1.850  1.00 95.81           N  
ATOM    292  CA  LEU A  37      -5.795   0.817  -1.463  1.00 95.81           C  
ATOM    293  C   LEU A  37      -5.427   1.691  -2.658  1.00 95.81           C  
ATOM    294  CB  LEU A  37      -4.748   0.917  -0.344  1.00 95.81           C  
ATOM    295  O   LEU A  37      -6.090   2.694  -2.927  1.00 95.81           O  
ATOM    296  CG  LEU A  37      -4.622   2.336   0.231  1.00 95.81           C  
ATOM    297  CD1 LEU A  37      -5.919   2.865   0.853  1.00 95.81           C  
ATOM    298  CD2 LEU A  37      -3.539   2.319   1.303  1.00 95.81           C  
ATOM    299  N   TYR A  38      -4.398   1.278  -3.394  1.00 94.35           N  
ATOM    300  CA  TYR A  38      -3.943   1.957  -4.596  1.00 94.35           C  
ATOM    301  C   TYR A  38      -5.067   2.106  -5.626  1.00 94.35           C  
ATOM    302  CB  TYR A  38      -2.768   1.171  -5.180  1.00 94.35           C  
ATOM    303  O   TYR A  38      -5.308   3.210  -6.108  1.00 94.35           O  
ATOM    304  CG  TYR A  38      -2.393   1.621  -6.570  1.00 94.35           C  
ATOM    305  CD1 TYR A  38      -2.862   0.922  -7.701  1.00 94.35           C  
ATOM    306  CD2 TYR A  38      -1.592   2.762  -6.719  1.00 94.35           C  
ATOM    307  CE1 TYR A  38      -2.508   1.355  -8.994  1.00 94.35           C  
ATOM    308  CE2 TYR A  38      -1.213   3.178  -8.002  1.00 94.35           C  
ATOM    309  OH  TYR A  38      -1.188   2.877 -10.331  1.00 94.35           O  
ATOM    310  CZ  TYR A  38      -1.656   2.470  -9.132  1.00 94.35           C  
ATOM    311  N   GLN A  39      -5.785   1.023  -5.936  1.00 92.49           N  
ATOM    312  CA  GLN A  39      -6.872   1.013  -6.917  1.00 92.49           C  
ATOM    313  C   GLN A  39      -8.021   1.934  -6.500  1.00 92.49           C  
ATOM    314  CB  GLN A  39      -7.384  -0.422  -7.098  1.00 92.49           C  
ATOM    315  O   GLN A  39      -8.529   2.689  -7.327  1.00 92.49           O  
ATOM    316  CG  GLN A  39      -6.419  -1.286  -7.927  1.00 92.49           C  
ATOM    317  CD  GLN A  39      -6.810  -2.761  -7.949  1.00 92.49           C  
ATOM    318  NE2 GLN A  39      -6.177  -3.564  -8.778  1.00 92.49           N  
ATOM    319  OE1 GLN A  39      -7.686  -3.219  -7.236  1.00 92.49           O  
ATOM    320  N   SER A  40      -8.381   1.935  -5.216  1.00 92.55           N  
ATOM    321  CA  SER A  40      -9.452   2.786  -4.682  1.00 92.55           C  
ATOM    322  C   SER A  40      -9.108   4.272  -4.798  1.00 92.55           C  
ATOM    323  CB  SER A  40      -9.727   2.418  -3.224  1.00 92.55           C  
ATOM    324  O   SER A  40      -9.932   5.082  -5.223  1.00 92.55           O  
ATOM    325  OG  SER A  40     -10.108   1.061  -3.152  1.00 92.55           O  
ATOM    326  N   VAL A  41      -7.860   4.643  -4.494  1.00 91.75           N  
ATOM    327  CA  VAL A  41      -7.382   6.024  -4.661  1.00 91.75           C  
ATOM    328  C   VAL A  41      -7.245   6.397  -6.138  1.00 91.75           C  
ATOM    329  CB  VAL A  41      -6.054   6.228  -3.913  1.00 91.75           C  
ATOM    330  O   VAL A  41      -7.643   7.495  -6.536  1.00 91.75           O  
ATOM    331  CG1 VAL A  41      -5.465   7.620  -4.174  1.00 91.75           C  
ATOM    332  CG2 VAL A  41      -6.272   6.101  -2.402  1.00 91.75           C  
ATOM    333  N   ALA A  42      -6.710   5.492  -6.958  1.00 88.77           N  
ATOM    334  CA  ALA A  42      -6.521   5.694  -8.388  1.00 88.77           C  
ATOM    335  C   ALA A  42      -7.847   5.876  -9.139  1.00 88.77           C  
ATOM    336  CB  ALA A  42      -5.733   4.508  -8.956  1.00 88.77           C  
ATOM    337  O   ALA A  42      -7.896   6.700 -10.050  1.00 88.77           O  
ATOM    338  N   ALA A  43      -8.906   5.157  -8.753  1.00 85.71           N  
ATOM    339  CA  ALA A  43     -10.236   5.276  -9.350  1.00 85.71           C  
ATOM    340  C   ALA A  43     -10.891   6.636  -9.061  1.00 85.71           C  
ATOM    341  CB  ALA A  43     -11.103   4.124  -8.827  1.00 85.71           C  
ATOM    342  O   ALA A  43     -11.562   7.201  -9.920  1.00 85.71           O  
ATOM    343  N   CYS A  44     -10.656   7.199  -7.872  1.00 79.21           N  
ATOM    344  CA  CYS A  44     -11.184   8.509  -7.484  1.00 79.21           C  
ATOM    345  C   CYS A  44     -10.395   9.689  -8.072  1.00 79.21           C  
ATOM    346  CB  CYS A  44     -11.199   8.579  -5.953  1.00 79.21           C  
ATOM    347  O   CYS A  44     -10.843  10.835  -8.001  1.00 79.21           O  
ATOM    348  SG  CYS A  44     -12.446   7.427  -5.317  1.00 79.21           S  
ATOM    349  N   ARG A  45      -9.197   9.446  -8.615  1.00 71.90           N  
ATOM    350  CA  ARG A  45      -8.298  10.487  -9.118  1.00 71.90           C  
ATOM    351  C   ARG A  45      -7.996  10.264 -10.590  1.00 71.90           C  
ATOM    352  CB  ARG A  45      -7.028  10.546  -8.256  1.00 71.90           C  
ATOM    353  O   ARG A  45      -7.091   9.505 -10.939  1.00 71.90           O  
ATOM    354  CG  ARG A  45      -7.319  11.145  -6.873  1.00 71.90           C  
ATOM    355  CD  ARG A  45      -6.013  11.396  -6.113  1.00 71.90           C  
ATOM    356  NE  ARG A  45      -6.241  12.239  -4.924  1.00 71.90           N  
ATOM    357  NH1 ARG A  45      -4.065  12.907  -4.617  1.00 71.90           N  
ATOM    358  NH2 ARG A  45      -5.648  13.578  -3.185  1.00 71.90           N  
ATOM    359  CZ  ARG A  45      -5.319  12.905  -4.252  1.00 71.90           C  
ATOM    360  N   ASN A  46      -8.698  11.016 -11.439  1.00 65.17           N  
ATOM    361  CA  ASN A  46      -8.398  11.108 -12.866  1.00 65.17           C  
ATOM    362  C   ASN A  46      -7.034  11.778 -13.072  1.00 65.17           C  
ATOM    363  CB  ASN A  46      -9.529  11.831 -13.620  1.00 65.17           C  
ATOM    364  O   ASN A  46      -6.916  12.993 -13.207  1.00 65.17           O  
ATOM    365  CG  ASN A  46     -10.755  10.960 -13.833  1.00 65.17           C  
ATOM    366  ND2 ASN A  46     -11.808  11.504 -14.394  1.00 65.17           N  
ATOM    367  OD1 ASN A  46     -10.793   9.790 -13.508  1.00 65.17           O  
ATOM    368  N   GLU A  47      -6.010  10.935 -13.100  1.00 64.66           N  
ATOM    369  CA  GLU A  47      -4.714  11.198 -13.720  1.00 64.66           C  
ATOM    370  C   GLU A  47      -3.797  12.214 -13.038  1.00 64.66           C  
ATOM    371  CB  GLU A  47      -4.893  11.427 -15.222  1.00 64.66           C  
ATOM    372  O   GLU A  47      -2.836  12.727 -13.612  1.00 64.66           O  
ATOM    373  CG  GLU A  47      -5.682  10.251 -15.833  1.00 64.66           C  
ATOM    374  CD  GLU A  47      -5.534  10.158 -17.342  1.00 64.66           C  
ATOM    375  OE1 GLU A  47      -6.348   9.443 -17.961  1.00 64.66           O  
ATOM    376  OE2 GLU A  47      -4.626  10.823 -17.870  1.00 64.66           O  
ATOM    377  N   THR A  48      -4.043  12.459 -11.755  1.00 78.17           N  
ATOM    378  CA  THR A  48      -3.090  13.153 -10.893  1.00 78.17           C  
ATOM    379  C   THR A  48      -2.151  12.153 -10.231  1.00 78.17           C  
ATOM    380  CB  THR A  48      -3.786  14.053  -9.866  1.00 78.17           C  
ATOM    381  O   THR A  48      -2.530  11.018  -9.925  1.00 78.17           O  
ATOM    382  CG2 THR A  48      -4.589  15.154 -10.558  1.00 78.17           C  
ATOM    383  OG1 THR A  48      -4.698  13.352  -9.055  1.00 78.17           O  
ATOM    384  N   ASN A  49      -0.910  12.578  -9.988  1.00 86.36           N  
ATOM    385  CA  ASN A  49      -0.035  11.808  -9.115  1.00 86.36           C  
ATOM    386  C   ASN A  49      -0.627  11.769  -7.715  1.00 86.36           C  
ATOM    387  CB  ASN A  49       1.348  12.428  -8.983  1.00 86.36           C  
ATOM    388  O   ASN A  49      -1.199  12.755  -7.231  1.00 86.36           O  
ATOM    389  CG  ASN A  49       2.085  12.602 -10.270  1.00 86.36           C  
ATOM    390  ND2 ASN A  49       2.987  13.542 -10.222  1.00 86.36           N  
ATOM    391  OD1 ASN A  49       1.875  11.936 -11.275  1.00 86.36           O  
ATOM    392  N   PHE A  50      -0.384  10.665  -7.034  1.00 89.83           N  
ATOM    393  CA  PHE A  50      -0.602  10.587  -5.612  1.00 89.83           C  
ATOM    394  C   PHE A  50       0.489   9.754  -4.951  1.00 89.83           C  
ATOM    395  CB  PHE A  50      -2.012  10.071  -5.330  1.00 89.83           C  
ATOM    396  O   PHE A  50       1.183   8.995  -5.622  1.00 89.83           O  
ATOM    397  CG  PHE A  50      -2.281   8.669  -5.826  1.00 89.83           C  
ATOM    398  CD1 PHE A  50      -2.841   8.463  -7.103  1.00 89.83           C  
ATOM    399  CD2 PHE A  50      -1.964   7.568  -5.011  1.00 89.83           C  
ATOM    400  CE1 PHE A  50      -3.110   7.155  -7.544  1.00 89.83           C  
ATOM    401  CE2 PHE A  50      -2.229   6.265  -5.457  1.00 89.83           C  
ATOM    402  CZ  PHE A  50      -2.814   6.059  -6.716  1.00 89.83           C  
ATOM    403  N   VAL A  51       0.633   9.945  -3.646  1.00 91.18           N  
ATOM    404  CA  VAL A  51       1.416   9.093  -2.762  1.00 91.18           C  
ATOM    405  C   VAL A  51       0.518   8.624  -1.627  1.00 91.18           C  
ATOM    406  CB  VAL A  51       2.691   9.802  -2.270  1.00 91.18           C  
ATOM    407  O   VAL A  51      -0.088   9.454  -0.950  1.00 91.18           O  
ATOM    408  CG1 VAL A  51       2.442  11.030  -1.385  1.00 91.18           C  
ATOM    409  CG2 VAL A  51       3.581   8.840  -1.482  1.00 91.18           C  
ATOM    410  N   ILE A  52       0.421   7.320  -1.409  1.00 93.04           N  
ATOM    411  CA  ILE A  52      -0.254   6.719  -0.262  1.00 93.04           C  
ATOM    412  C   ILE A  52       0.597   5.581   0.301  1.00 93.04           C  
ATOM    413  CB  ILE A  52      -1.698   6.301  -0.626  1.00 93.04           C  
ATOM    414  O   ILE A  52       1.236   4.832  -0.437  1.00 93.04           O  
ATOM    415  CG1 ILE A  52      -2.475   6.001   0.669  1.00 93.04           C  
ATOM    416  CG2 ILE A  52      -1.770   5.114  -1.603  1.00 93.04           C  
ATOM    417  CD1 ILE A  52      -3.996   6.010   0.509  1.00 93.04           C  
ATOM    418  N   SER A  53       0.626   5.448   1.628  1.00 95.38           N  
ATOM    419  CA  SER A  53       1.355   4.366   2.287  1.00 95.38           C  
ATOM    420  C   SER A  53       0.393   3.285   2.779  1.00 95.38           C  
ATOM    421  CB  SER A  53       2.199   4.910   3.434  1.00 95.38           C  
ATOM    422  O   SER A  53      -0.296   3.497   3.778  1.00 95.38           O  
ATOM    423  OG  SER A  53       2.828   3.839   4.109  1.00 95.38           O  
ATOM    424  N   PRO A  54       0.370   2.094   2.151  1.00 95.85           N  
ATOM    425  CA  PRO A  54      -0.367   0.948   2.669  1.00 95.85           C  
ATOM    426  C   PRO A  54       0.013   0.596   4.105  1.00 95.85           C  
ATOM    427  CB  PRO A  54      -0.047  -0.207   1.720  1.00 95.85           C  
ATOM    428  O   PRO A  54      -0.869   0.347   4.917  1.00 95.85           O  
ATOM    429  CG  PRO A  54       0.272   0.496   0.401  1.00 95.85           C  
ATOM    430  CD  PRO A  54       0.952   1.777   0.856  1.00 95.85           C  
ATOM    431  N   ALA A  55       1.307   0.634   4.443  1.00 92.67           N  
ATOM    432  CA  ALA A  55       1.771   0.365   5.803  1.00 92.67           C  
ATOM    433  C   ALA A  55       1.249   1.402   6.811  1.00 92.67           C  
ATOM    434  CB  ALA A  55       3.304   0.313   5.795  1.00 92.67           C  
ATOM    435  O   ALA A  55       0.863   1.031   7.921  1.00 92.67           O  
ATOM    436  N   GLY A  56       1.204   2.679   6.410  1.00 93.18           N  
ATOM    437  CA  GLY A  56       0.645   3.760   7.217  1.00 93.18           C  
ATOM    438  C   GLY A  56      -0.868   3.664   7.393  1.00 93.18           C  
ATOM    439  O   GLY A  56      -1.359   3.918   8.486  1.00 93.18           O  
ATOM    440  N   VAL A  57      -1.606   3.241   6.365  1.00 95.62           N  
ATOM    441  CA  VAL A  57      -3.066   3.068   6.442  1.00 95.62           C  
ATOM    442  C   VAL A  57      -3.459   1.791   7.184  1.00 95.62           C  
ATOM    443  CB  VAL A  57      -3.699   3.120   5.038  1.00 95.62           C  
ATOM    444  O   VAL A  57      -4.449   1.799   7.909  1.00 95.62           O  
ATOM    445  CG1 VAL A  57      -5.216   2.892   5.054  1.00 95.62           C  
ATOM    446  CG2 VAL A  57      -3.483   4.508   4.421  1.00 95.62           C  
ATOM    447  N   SER A  58      -2.707   0.697   7.049  1.00 95.12           N  
ATOM    448  CA  SER A  58      -3.064  -0.570   7.693  1.00 95.12           C  
ATOM    449  C   SER A  58      -2.798  -0.551   9.205  1.00 95.12           C  
ATOM    450  CB  SER A  58      -2.385  -1.744   6.976  1.00 95.12           C  
ATOM    451  O   SER A  58      -3.595  -1.092   9.967  1.00 95.12           O  
ATOM    452  OG  SER A  58      -1.067  -1.970   7.429  1.00 95.12           O  
ATOM    453  N   LEU A  59      -1.741   0.139   9.656  1.00 92.97           N  
ATOM    454  CA  LEU A  59      -1.366   0.265  11.072  1.00 92.97           C  
ATOM    455  C   LEU A  59      -2.524   0.709  11.998  1.00 92.97           C  
ATOM    456  CB  LEU A  59      -0.135   1.192  11.183  1.00 92.97           C  
ATOM    457  O   LEU A  59      -2.826  -0.007  12.952  1.00 92.97           O  
ATOM    458  CG  LEU A  59       0.301   1.506  12.627  1.00 92.97           C  
ATOM    459  CD1 LEU A  59       0.664   0.240  13.391  1.00 92.97           C  
ATOM    460  CD2 LEU A  59       1.536   2.405  12.638  1.00 92.97           C  
ATOM    461  N   PRO A  60      -3.211   1.842  11.756  1.00 93.23           N  
ATOM    462  CA  PRO A  60      -4.318   2.269  12.603  1.00 93.23           C  
ATOM    463  C   PRO A  60      -5.480   1.272  12.623  1.00 93.23           C  
ATOM    464  CB  PRO A  60      -4.767   3.606  12.017  1.00 93.23           C  
ATOM    465  O   PRO A  60      -6.111   1.082  13.659  1.00 93.23           O  
ATOM    466  CG  PRO A  60      -4.230   3.649  10.601  1.00 93.23           C  
ATOM    467  CD  PRO A  60      -2.959   2.831  10.725  1.00 93.23           C  
ATOM    468  N   LEU A  61      -5.758   0.614  11.496  1.00 95.58           N  
ATOM    469  CA  LEU A  61      -6.829  -0.380  11.400  1.00 95.58           C  
ATOM    470  C   LEU A  61      -6.489  -1.640  12.200  1.00 95.58           C  
ATOM    471  CB  LEU A  61      -7.082  -0.715   9.921  1.00 95.58           C  
ATOM    472  O   LEU A  61      -7.353  -2.203  12.864  1.00 95.58           O  
ATOM    473  CG  LEU A  61      -7.435   0.495   9.046  1.00 95.58           C  
ATOM    474  CD1 LEU A  61      -7.613   0.042   7.599  1.00 95.58           C  
ATOM    475  CD2 LEU A  61      -8.702   1.210   9.514  1.00 95.58           C  
ATOM    476  N   GLU A  62      -5.220  -2.045  12.184  1.00 94.57           N  
ATOM    477  CA  GLU A  62      -4.695  -3.142  12.997  1.00 94.57           C  
ATOM    478  C   GLU A  62      -4.790  -2.835  14.492  1.00 94.57           C  
ATOM    479  CB  GLU A  62      -3.234  -3.406  12.607  1.00 94.57           C  
ATOM    480  O   GLU A  62      -5.202  -3.696  15.266  1.00 94.57           O  
ATOM    481  CG  GLU A  62      -3.139  -4.053  11.226  1.00 94.57           C  
ATOM    482  CD  GLU A  62      -1.787  -3.822  10.558  1.00 94.57           C  
ATOM    483  OE1 GLU A  62      -1.775  -3.641   9.324  1.00 94.57           O  
ATOM    484  OE2 GLU A  62      -0.719  -4.036  11.151  1.00 94.57           O  
ATOM    485  N   ILE A  63      -4.473  -1.602  14.897  1.00 93.22           N  
ATOM    486  CA  ILE A  63      -4.627  -1.152  16.286  1.00 93.22           C  
ATOM    487  C   ILE A  63      -6.104  -1.186  16.698  1.00 93.22           C  
ATOM    488  CB  ILE A  63      -3.993   0.244  16.473  1.00 93.22           C  
ATOM    489  O   ILE A  63      -6.441  -1.716  17.757  1.00 93.22           O  
ATOM    490  CG1 ILE A  63      -2.455   0.129  16.365  1.00 93.22           C  
ATOM    491  CG2 ILE A  63      -4.392   0.857  17.828  1.00 93.22           C  
ATOM    492  CD1 ILE A  63      -1.743   1.481  16.253  1.00 93.22           C  
ATOM    493  N   LEU A  64      -7.001  -0.669  15.853  1.00 94.94           N  
ATOM    494  CA  LEU A  64      -8.436  -0.635  16.135  1.00 94.94           C  
ATOM    495  C   LEU A  64      -9.054  -2.026  16.302  1.00 94.94           C  
ATOM    496  CB  LEU A  64      -9.159   0.114  15.012  1.00 94.94           C  
ATOM    497  O   LEU A  64      -9.961  -2.172  17.120  1.00 94.94           O  
ATOM    498  CG  LEU A  64      -9.055   1.644  15.078  1.00 94.94           C  
ATOM    499  CD1 LEU A  64      -9.662   2.178  13.780  1.00 94.94           C  
ATOM    500  CD2 LEU A  64      -9.811   2.215  16.281  1.00 94.94           C  
ATOM    501  N   GLN A  65      -8.558  -3.053  15.602  1.00 95.71           N  
ATOM    502  CA  GLN A  65      -9.057  -4.420  15.786  1.00 95.71           C  
ATOM    503  C   GLN A  65      -8.933  -4.911  17.240  1.00 95.71           C  
ATOM    504  CB  GLN A  65      -8.327  -5.410  14.871  1.00 95.71           C  
ATOM    505  O   GLN A  65      -9.757  -5.707  17.672  1.00 95.71           O  
ATOM    506  CG  GLN A  65      -8.726  -5.381  13.389  1.00 95.71           C  
ATOM    507  CD  GLN A  65      -8.162  -6.586  12.630  1.00 95.71           C  
ATOM    508  NE2 GLN A  65      -8.017  -6.529  11.328  1.00 95.71           N  
ATOM    509  OE1 GLN A  65      -7.855  -7.631  13.185  1.00 95.71           O  
ATOM    510  N   PHE A  66      -7.967  -4.428  18.033  1.00 92.41           N  
ATOM    511  CA  PHE A  66      -7.852  -4.830  19.444  1.00 92.41           C  
ATOM    512  C   PHE A  66      -8.985  -4.307  20.333  1.00 92.41           C  
ATOM    513  CB  PHE A  66      -6.500  -4.392  20.019  1.00 92.41           C  
ATOM    514  O   PHE A  66      -9.198  -4.850  21.416  1.00 92.41           O  
ATOM    515  CG  PHE A  66      -5.325  -5.148  19.441  1.00 92.41           C  
ATOM    516  CD1 PHE A  66      -5.111  -6.492  19.800  1.00 92.41           C  
ATOM    517  CD2 PHE A  66      -4.457  -4.521  18.533  1.00 92.41           C  
ATOM    518  CE1 PHE A  66      -4.035  -7.206  19.244  1.00 92.41           C  
ATOM    519  CE2 PHE A  66      -3.380  -5.231  17.978  1.00 92.41           C  
ATOM    520  CZ  PHE A  66      -3.167  -6.574  18.335  1.00 92.41           C  
ATOM    521  N   GLY A  67      -9.686  -3.256  19.904  1.00 93.45           N  
ATOM    522  CA  GLY A  67     -10.788  -2.655  20.652  1.00 93.45           C  
ATOM    523  C   GLY A  67     -12.151  -2.738  19.964  1.00 93.45           C  
ATOM    524  O   GLY A  67     -13.153  -2.364  20.575  1.00 93.45           O  
ATOM    525  N   ALA A  68     -12.190  -3.206  18.715  1.00 96.59           N  
ATOM    526  CA  ALA A  68     -13.402  -3.349  17.924  1.00 96.59           C  
ATOM    527  C   ALA A  68     -14.043  -4.726  18.123  1.00 96.59           C  
ATOM    528  CB  ALA A  68     -13.077  -3.079  16.454  1.00 96.59           C  
ATOM    529  O   ALA A  68     -13.398  -5.761  17.982  1.00 96.59           O  
ATOM    530  N   GLU A  69     -15.343  -4.737  18.390  1.00 95.84           N  
ATOM    531  CA  GLU A  69     -16.111  -5.950  18.659  1.00 95.84           C  
ATOM    532  C   GLU A  69     -17.250  -6.133  17.643  1.00 95.84           C  
ATOM    533  CB  GLU A  69     -16.644  -5.907  20.098  1.00 95.84           C  
ATOM    534  O   GLU A  69     -17.666  -5.203  16.947  1.00 95.84           O  
ATOM    535  CG  GLU A  69     -15.566  -6.036  21.185  1.00 95.84           C  
ATOM    536  CD  GLU A  69     -16.162  -5.974  22.604  1.00 95.84           C  
ATOM    537  OE1 GLU A  69     -15.367  -5.814  23.557  1.00 95.84           O  
ATOM    538  OE2 GLU A  69     -17.405  -6.093  22.738  1.00 95.84           O  
ATOM    539  N   GLY A  70     -17.784  -7.354  17.552  1.00 96.23           N  
ATOM    540  CA  GLY A  70     -18.937  -7.671  16.703  1.00 96.23           C  
ATOM    541  C   GLY A  70     -18.732  -7.315  15.223  1.00 96.23           C  
ATOM    542  O   GLY A  70     -17.687  -7.605  14.643  1.00 96.23           O  
ATOM    543  N   SER A  71     -19.746  -6.688  14.615  1.00 97.61           N  
ATOM    544  CA  SER A  71     -19.735  -6.286  13.198  1.00 97.61           C  
ATOM    545  C   SER A  71     -18.590  -5.322  12.871  1.00 97.61           C  
ATOM    546  CB  SER A  71     -21.085  -5.650  12.843  1.00 97.61           C  
ATOM    547  O   SER A  71     -17.925  -5.490  11.852  1.00 97.61           O  
ATOM    548  OG  SER A  71     -21.136  -5.235  11.497  1.00 97.61           O  
ATOM    549  N   THR A  72     -18.277  -4.375  13.764  1.00 97.94           N  
ATOM    550  CA  THR A  72     -17.169  -3.426  13.565  1.00 97.94           C  
ATOM    551  C   THR A  72     -15.823  -4.146  13.456  1.00 97.94           C  
ATOM    552  CB  THR A  72     -17.112  -2.406  14.714  1.00 97.94           C  
ATOM    553  O   THR A  72     -15.050  -3.870  12.539  1.00 97.94           O  
ATOM    554  CG2 THR A  72     -16.149  -1.256  14.429  1.00 97.94           C  
ATOM    555  OG1 THR A  72     -18.382  -1.833  14.933  1.00 97.94           O  
ATOM    556  N   GLY A  73     -15.557  -5.103  14.352  1.00 97.55           N  
ATOM    557  CA  GLY A  73     -14.339  -5.918  14.302  1.00 97.55           C  
ATOM    558  C   GLY A  73     -14.266  -6.788  13.043  1.00 97.55           C  
ATOM    559  O   GLY A  73     -13.214  -6.864  12.409  1.00 97.55           O  
ATOM    560  N   GLN A  74     -15.392  -7.384  12.633  1.00 98.18           N  
ATOM    561  CA  GLN A  74     -15.458  -8.199  11.417  1.00 98.18           C  
ATOM    562  C   GLN A  74     -15.184  -7.371  10.154  1.00 98.18           C  
ATOM    563  CB  GLN A  74     -16.815  -8.917  11.343  1.00 98.18           C  
ATOM    564  O   GLN A  74     -14.361  -7.775   9.341  1.00 98.18           O  
ATOM    565  CG  GLN A  74     -16.873  -9.943  10.198  1.00 98.18           C  
ATOM    566  CD  GLN A  74     -15.847 -11.062  10.359  1.00 98.18           C  
ATOM    567  NE2 GLN A  74     -15.010 -11.319   9.382  1.00 98.18           N  
ATOM    568  OE1 GLN A  74     -15.778 -11.727  11.383  1.00 98.18           O  
ATOM    569  N   GLN A  75     -15.787  -6.184  10.023  1.00 98.52           N  
ATOM    570  CA  GLN A  75     -15.545  -5.284   8.889  1.00 98.52           C  
ATOM    571  C   GLN A  75     -14.064  -4.889   8.779  1.00 98.52           C  
ATOM    572  CB  GLN A  75     -16.408  -4.020   9.038  1.00 98.52           C  
ATOM    573  O   GLN A  75     -13.500  -4.888   7.685  1.00 98.52           O  
ATOM    574  CG  GLN A  75     -17.900  -4.259   8.761  1.00 98.52           C  
ATOM    575  CD  GLN A  75     -18.778  -3.036   9.044  1.00 98.52           C  
ATOM    576  NE2 GLN A  75     -20.082  -3.205   9.010  1.00 98.52           N  
ATOM    577  OE1 GLN A  75     -18.326  -1.929   9.322  1.00 98.52           O  
ATOM    578  N   LEU A  76     -13.408  -4.592   9.908  1.00 97.92           N  
ATOM    579  CA  LEU A  76     -11.971  -4.298   9.935  1.00 97.92           C  
ATOM    580  C   LEU A  76     -11.118  -5.501   9.511  1.00 97.92           C  
ATOM    581  CB  LEU A  76     -11.565  -3.859  11.352  1.00 97.92           C  
ATOM    582  O   LEU A  76     -10.125  -5.328   8.803  1.00 97.92           O  
ATOM    583  CG  LEU A  76     -11.996  -2.439  11.744  1.00 97.92           C  
ATOM    584  CD1 LEU A  76     -11.678  -2.221  13.222  1.00 97.92           C  
ATOM    585  CD2 LEU A  76     -11.231  -1.389  10.936  1.00 97.92           C  
ATOM    586  N   ALA A  77     -11.480  -6.708   9.950  1.00 97.41           N  
ATOM    587  CA  ALA A  77     -10.780  -7.932   9.574  1.00 97.41           C  
ATOM    588  C   ALA A  77     -10.950  -8.251   8.082  1.00 97.41           C  
ATOM    589  CB  ALA A  77     -11.266  -9.078  10.468  1.00 97.41           C  
ATOM    590  O   ALA A  77      -9.967  -8.588   7.423  1.00 97.41           O  
ATOM    591  N   ASP A  78     -12.157  -8.081   7.542  1.00 97.28           N  
ATOM    592  CA  ASP A  78     -12.460  -8.301   6.126  1.00 97.28           C  
ATOM    593  C   ASP A  78     -11.710  -7.302   5.235  1.00 97.28           C  
ATOM    594  CB  ASP A  78     -13.980  -8.210   5.892  1.00 97.28           C  
ATOM    595  O   ASP A  78     -11.115  -7.694   4.233  1.00 97.28           O  
ATOM    596  CG  ASP A  78     -14.784  -9.344   6.543  1.00 97.28           C  
ATOM    597  OD1 ASP A  78     -14.197 -10.399   6.880  1.00 97.28           O  
ATOM    598  OD2 ASP A  78     -16.012  -9.179   6.705  1.00 97.28           O  
ATOM    599  N   ALA A  79     -11.654  -6.027   5.636  1.00 97.08           N  
ATOM    600  CA  ALA A  79     -10.924  -4.991   4.907  1.00 97.08           C  
ATOM    601  C   ALA A  79      -9.403  -5.223   4.880  1.00 97.08           C  
ATOM    602  CB  ALA A  79     -11.262  -3.640   5.538  1.00 97.08           C  
ATOM    603  O   ALA A  79      -8.750  -4.911   3.884  1.00 97.08           O  
ATOM    604  N   LEU A  80      -8.829  -5.759   5.962  1.00 96.12           N  
ATOM    605  CA  LEU A  80      -7.399  -6.085   6.045  1.00 96.12           C  
ATOM    606  C   LEU A  80      -7.064  -7.469   5.461  1.00 96.12           C  
ATOM    607  CB  LEU A  80      -6.947  -5.947   7.514  1.00 96.12           C  
ATOM    608  O   LEU A  80      -5.916  -7.719   5.096  1.00 96.12           O  
ATOM    609  CG  LEU A  80      -6.822  -4.480   7.976  1.00 96.12           C  
ATOM    610  CD1 LEU A  80      -6.716  -4.390   9.497  1.00 96.12           C  
ATOM    611  CD2 LEU A  80      -5.577  -3.797   7.409  1.00 96.12           C  
ATOM    612  N   GLY A  81      -8.042  -8.372   5.374  1.00 96.06           N  
ATOM    613  CA  GLY A  81      -7.865  -9.765   4.956  1.00 96.06           C  
ATOM    614  C   GLY A  81      -7.265 -10.679   6.034  1.00 96.06           C  
ATOM    615  O   GLY A  81      -6.922 -11.827   5.750  1.00 96.06           O  
ATOM    616  N   TYR A  82      -7.106 -10.192   7.266  1.00 95.62           N  
ATOM    617  CA  TYR A  82      -6.600 -10.953   8.410  1.00 95.62           C  
ATOM    618  C   TYR A  82      -7.047 -10.335   9.737  1.00 95.62           C  
ATOM    619  CB  TYR A  82      -5.062 -11.055   8.369  1.00 95.62           C  
ATOM    620  O   TYR A  82      -7.461  -9.176   9.811  1.00 95.62           O  
ATOM    621  CG  TYR A  82      -4.343  -9.721   8.342  1.00 95.62           C  
ATOM    622  CD1 TYR A  82      -3.969  -9.166   7.106  1.00 95.62           C  
ATOM    623  CD2 TYR A  82      -4.112  -9.009   9.536  1.00 95.62           C  
ATOM    624  CE1 TYR A  82      -3.392  -7.887   7.057  1.00 95.62           C  
ATOM    625  CE2 TYR A  82      -3.549  -7.721   9.491  1.00 95.62           C  
ATOM    626  OH  TYR A  82      -2.737  -5.894   8.152  1.00 95.62           O  
ATOM    627  CZ  TYR A  82      -3.211  -7.156   8.245  1.00 95.62           C  
ATOM    628  N   THR A  83      -6.894 -11.109  10.814  1.00 94.64           N  
ATOM    629  CA  THR A  83      -7.143 -10.648  12.182  1.00 94.64           C  
ATOM    630  C   THR A  83      -5.863 -10.573  13.013  1.00 94.64           C  
ATOM    631  CB  THR A  83      -8.229 -11.476  12.878  1.00 94.64           C  
ATOM    632  O   THR A  83      -5.039 -11.490  12.991  1.00 94.64           O  
ATOM    633  CG2 THR A  83      -7.902 -12.967  12.998  1.00 94.64           C  
ATOM    634  OG1 THR A  83      -8.413 -10.979  14.183  1.00 94.64           O  
ATOM    635  N   VAL A  84      -5.716  -9.500  13.794  1.00 92.62           N  
ATOM    636  CA  VAL A  84      -4.614  -9.320  14.758  1.00 92.62           C  
ATOM    637  C   VAL A  84      -4.750 -10.207  16.003  1.00 92.62           C  
ATOM    638  CB  VAL A  84      -4.461  -7.846  15.178  1.00 92.62           C  
ATOM    639  O   VAL A  84      -3.811 -10.312  16.793  1.00 92.62           O  
ATOM    640  CG1 VAL A  84      -4.245  -6.936  13.964  1.00 92.62           C  
ATOM    641  CG2 VAL A  84      -5.658  -7.354  15.999  1.00 92.62           C  
ATOM    642  N   HIS A  85      -5.899 -10.866  16.188  1.00 90.91           N  
ATOM    643  CA  HIS A  85      -6.120 -11.783  17.307  1.00 90.91           C  
ATOM    644  C   HIS A  85      -5.397 -13.130  17.129  1.00 90.91           C  
ATOM    645  CB  HIS A  85      -7.625 -11.979  17.527  1.00 90.91           C  
ATOM    646  O   HIS A  85      -5.163 -13.829  18.119  1.00 90.91           O  
ATOM    647  CG  HIS A  85      -8.383 -10.698  17.777  1.00 90.91           C  
ATOM    648  CD2 HIS A  85      -9.476 -10.267  17.077  1.00 90.91           C  
ATOM    649  ND1 HIS A  85      -8.132  -9.753  18.753  1.00 90.91           N  
ATOM    650  CE1 HIS A  85      -9.049  -8.776  18.631  1.00 90.91           C  
ATOM    651  NE2 HIS A  85      -9.884  -9.055  17.623  1.00 90.91           N  
ATOM    652  N   ASP A  86      -4.980 -13.498  15.907  1.00 92.05           N  
ATOM    653  CA  ASP A  86      -4.050 -14.618  15.719  1.00 92.05           C  
ATOM    654  C   ASP A  86      -2.665 -14.194  16.220  1.00 92.05           C  
ATOM    655  CB  ASP A  86      -4.017 -15.127  14.263  1.00 92.05           C  
ATOM    656  O   ASP A  86      -2.026 -13.287  15.682  1.00 92.05           O  
ATOM    657  CG  ASP A  86      -3.136 -16.385  14.053  1.00 92.05           C  
ATOM    658  OD1 ASP A  86      -2.056 -16.522  14.677  1.00 92.05           O  
ATOM    659  OD2 ASP A  86      -3.496 -17.276  13.249  1.00 92.05           O  
ATOM    660  N   LYS A  87      -2.174 -14.888  17.251  1.00 91.03           N  
ATOM    661  CA  LYS A  87      -0.870 -14.612  17.859  1.00 91.03           C  
ATOM    662  C   LYS A  87       0.257 -14.551  16.825  1.00 91.03           C  
ATOM    663  CB  LYS A  87      -0.582 -15.673  18.930  1.00 91.03           C  
ATOM    664  O   LYS A  87       1.124 -13.695  16.931  1.00 91.03           O  
ATOM    665  CG  LYS A  87       0.752 -15.390  19.631  1.00 91.03           C  
ATOM    666  CD  LYS A  87       1.063 -16.413  20.720  1.00 91.03           C  
ATOM    667  CE  LYS A  87       2.446 -16.058  21.269  1.00 91.03           C  
ATOM    668  NZ  LYS A  87       2.894 -17.019  22.303  1.00 91.03           N  
ATOM    669  N   ARG A  88       0.250 -15.429  15.822  1.00 91.93           N  
ATOM    670  CA  ARG A  88       1.321 -15.488  14.822  1.00 91.93           C  
ATOM    671  C   ARG A  88       1.268 -14.291  13.872  1.00 91.93           C  
ATOM    672  CB  ARG A  88       1.234 -16.785  14.021  1.00 91.93           C  
ATOM    673  O   ARG A  88       2.315 -13.801  13.460  1.00 91.93           O  
ATOM    674  CG  ARG A  88       1.101 -18.083  14.828  1.00 91.93           C  
ATOM    675  CD  ARG A  88       0.748 -19.242  13.891  1.00 91.93           C  
ATOM    676  NE  ARG A  88      -0.629 -19.098  13.381  1.00 91.93           N  
ATOM    677  NH1 ARG A  88      -0.676 -20.933  12.001  1.00 91.93           N  
ATOM    678  NH2 ARG A  88      -2.480 -19.618  12.204  1.00 91.93           N  
ATOM    679  CZ  ARG A  88      -1.253 -19.887  12.531  1.00 91.93           C  
ATOM    680  N   VAL A  89       0.062 -13.817  13.548  1.00 92.86           N  
ATOM    681  CA  VAL A  89      -0.141 -12.576  12.784  1.00 92.86           C  
ATOM    682  C   VAL A  89       0.374 -11.395  13.598  1.00 92.86           C  
ATOM    683  CB  VAL A  89      -1.622 -12.381  12.402  1.00 92.86           C  
ATOM    684  O   VAL A  89       1.181 -10.620  13.094  1.00 92.86           O  
ATOM    685  CG1 VAL A  89      -1.866 -11.025  11.735  1.00 92.86           C  
ATOM    686  CG2 VAL A  89      -2.071 -13.486  11.438  1.00 92.86           C  
ATOM    687  N   LYS A  90      -0.001 -11.309  14.878  1.00 90.41           N  
ATOM    688  CA  LYS A  90       0.488 -10.268  15.788  1.00 90.41           C  
ATOM    689  C   LYS A  90       2.016 -10.245  15.885  1.00 90.41           C  
ATOM    690  CB  LYS A  90      -0.168 -10.462  17.160  1.00 90.41           C  
ATOM    691  O   LYS A  90       2.614  -9.185  15.729  1.00 90.41           O  
ATOM    692  CG  LYS A  90       0.150  -9.281  18.085  1.00 90.41           C  
ATOM    693  CD  LYS A  90      -0.581  -9.377  19.425  1.00 90.41           C  
ATOM    694  CE  LYS A  90      -0.073 -10.542  20.280  1.00 90.41           C  
ATOM    695  NZ  LYS A  90      -0.667 -10.463  21.638  1.00 90.41           N  
ATOM    696  N   ASP A  91       2.647 -11.403  16.084  1.00 89.72           N  
ATOM    697  CA  ASP A  91       4.107 -11.524  16.185  1.00 89.72           C  
ATOM    698  C   ASP A  91       4.801 -11.088  14.876  1.00 89.72           C  
ATOM    699  CB  ASP A  91       4.492 -12.975  16.553  1.00 89.72           C  
ATOM    700  O   ASP A  91       5.824 -10.401  14.908  1.00 89.72           O  
ATOM    701  CG  ASP A  91       4.072 -13.447  17.962  1.00 89.72           C  
ATOM    702  OD1 ASP A  91       3.741 -12.603  18.826  1.00 89.72           O  
ATOM    703  OD2 ASP A  91       4.105 -14.682  18.200  1.00 89.72           O  
ATOM    704  N   PHE A  92       4.226 -11.432  13.715  1.00 90.94           N  
ATOM    705  CA  PHE A  92       4.714 -10.971  12.412  1.00 90.94           C  
ATOM    706  C   PHE A  92       4.608  -9.449  12.266  1.00 90.94           C  
ATOM    707  CB  PHE A  92       3.958 -11.687  11.280  1.00 90.94           C  
ATOM    708  O   PHE A  92       5.586  -8.805  11.887  1.00 90.94           O  
ATOM    709  CG  PHE A  92       4.245 -11.120   9.901  1.00 90.94           C  
ATOM    710  CD1 PHE A  92       3.411 -10.120   9.362  1.00 90.94           C  
ATOM    711  CD2 PHE A  92       5.377 -11.543   9.179  1.00 90.94           C  
ATOM    712  CE1 PHE A  92       3.703  -9.549   8.112  1.00 90.94           C  
ATOM    713  CE2 PHE A  92       5.667 -10.968   7.928  1.00 90.94           C  
ATOM    714  CZ  PHE A  92       4.827  -9.982   7.390  1.00 90.94           C  
ATOM    715  N   LEU A  93       3.445  -8.868  12.573  1.00 90.57           N  
ATOM    716  CA  LEU A  93       3.217  -7.429  12.442  1.00 90.57           C  
ATOM    717  C   LEU A  93       4.144  -6.644  13.374  1.00 90.57           C  
ATOM    718  CB  LEU A  93       1.740  -7.101  12.713  1.00 90.57           C  
ATOM    719  O   LEU A  93       4.806  -5.711  12.929  1.00 90.57           O  
ATOM    720  CG  LEU A  93       0.754  -7.691  11.687  1.00 90.57           C  
ATOM    721  CD1 LEU A  93      -0.700  -7.520  12.125  1.00 90.57           C  
ATOM    722  CD2 LEU A  93       0.913  -7.053  10.311  1.00 90.57           C  
ATOM    723  N   HIS A  94       4.296  -7.087  14.621  1.00 87.88           N  
ATOM    724  CA  HIS A  94       5.231  -6.479  15.563  1.00 87.88           C  
ATOM    725  C   HIS A  94       6.669  -6.465  15.014  1.00 87.88           C  
ATOM    726  CB  HIS A  94       5.137  -7.237  16.891  1.00 87.88           C  
ATOM    727  O   HIS A  94       7.350  -5.442  15.073  1.00 87.88           O  
ATOM    728  CG  HIS A  94       5.984  -6.622  17.971  1.00 87.88           C  
ATOM    729  CD2 HIS A  94       5.579  -5.715  18.914  1.00 87.88           C  
ATOM    730  ND1 HIS A  94       7.328  -6.843  18.168  1.00 87.88           N  
ATOM    731  CE1 HIS A  94       7.723  -6.089  19.206  1.00 87.88           C  
ATOM    732  NE2 HIS A  94       6.690  -5.402  19.702  1.00 87.88           N  
ATOM    733  N   ALA A  95       7.127  -7.571  14.415  1.00 87.08           N  
ATOM    734  CA  ALA A  95       8.445  -7.625  13.783  1.00 87.08           C  
ATOM    735  C   ALA A  95       8.572  -6.663  12.587  1.00 87.08           C  
ATOM    736  CB  ALA A  95       8.741  -9.073  13.378  1.00 87.08           C  
ATOM    737  O   ALA A  95       9.626  -6.060  12.407  1.00 87.08           O  
ATOM    738  N   VAL A  96       7.513  -6.489  11.790  1.00 87.69           N  
ATOM    739  CA  VAL A  96       7.487  -5.532  10.672  1.00 87.69           C  
ATOM    740  C   VAL A  96       7.617  -4.098  11.181  1.00 87.69           C  
ATOM    741  CB  VAL A  96       6.213  -5.707   9.820  1.00 87.69           C  
ATOM    742  O   VAL A  96       8.558  -3.398  10.804  1.00 87.69           O  
ATOM    743  CG1 VAL A  96       6.014  -4.578   8.799  1.00 87.69           C  
ATOM    744  CG2 VAL A  96       6.249  -7.032   9.049  1.00 87.69           C  
ATOM    745  N   TYR A  97       6.715  -3.653  12.057  1.00 87.03           N  
ATOM    746  CA  TYR A  97       6.667  -2.251  12.482  1.00 87.03           C  
ATOM    747  C   TYR A  97       7.853  -1.840  13.356  1.00 87.03           C  
ATOM    748  CB  TYR A  97       5.323  -1.941  13.147  1.00 87.03           C  
ATOM    749  O   TYR A  97       8.219  -0.669  13.345  1.00 87.03           O  
ATOM    750  CG  TYR A  97       4.193  -1.933  12.139  1.00 87.03           C  
ATOM    751  CD1 TYR A  97       4.018  -0.832  11.283  1.00 87.03           C  
ATOM    752  CD2 TYR A  97       3.348  -3.042  12.011  1.00 87.03           C  
ATOM    753  CE1 TYR A  97       2.992  -0.830  10.318  1.00 87.03           C  
ATOM    754  CE2 TYR A  97       2.359  -3.070  11.013  1.00 87.03           C  
ATOM    755  OH  TYR A  97       1.136  -1.952   9.289  1.00 87.03           O  
ATOM    756  CZ  TYR A  97       2.142  -1.946  10.198  1.00 87.03           C  
ATOM    757  N   ALA A  98       8.523  -2.788  14.018  1.00 83.47           N  
ATOM    758  CA  ALA A  98       9.788  -2.532  14.706  1.00 83.47           C  
ATOM    759  C   ALA A  98      10.950  -2.185  13.751  1.00 83.47           C  
ATOM    760  CB  ALA A  98      10.123  -3.765  15.553  1.00 83.47           C  
ATOM    761  O   ALA A  98      11.927  -1.576  14.179  1.00 83.47           O  
ATOM    762  N   THR A  99      10.866  -2.565  12.470  1.00 79.48           N  
ATOM    763  CA  THR A  99      11.933  -2.314  11.479  1.00 79.48           C  
ATOM    764  C   THR A  99      11.707  -1.065  10.629  1.00 79.48           C  
ATOM    765  CB  THR A  99      12.168  -3.525  10.564  1.00 79.48           C  
ATOM    766  O   THR A  99      12.674  -0.489  10.134  1.00 79.48           O  
ATOM    767  CG2 THR A  99      12.594  -4.768  11.346  1.00 79.48           C  
ATOM    768  OG1 THR A  99      11.042  -3.856   9.782  1.00 79.48           O  
ATOM    769  N   LEU A 100      10.453  -0.623  10.477  1.00 77.24           N  
ATOM    770  CA  LEU A 100      10.085   0.507   9.618  1.00 77.24           C  
ATOM    771  C   LEU A 100      10.612   1.887  10.065  1.00 77.24           C  
ATOM    772  CB  LEU A 100       8.557   0.549   9.429  1.00 77.24           C  
ATOM    773  O   LEU A 100      11.038   2.638   9.192  1.00 77.24           O  
ATOM    774  CG  LEU A 100       7.980  -0.595   8.575  1.00 77.24           C  
ATOM    775  CD1 LEU A 100       6.456  -0.500   8.566  1.00 77.24           C  
ATOM    776  CD2 LEU A 100       8.447  -0.555   7.119  1.00 77.24           C  
ATOM    777  N   PRO A 101      10.624   2.266  11.357  1.00 65.84           N  
ATOM    778  CA  PRO A 101      11.193   3.538  11.789  1.00 65.84           C  
ATOM    779  C   PRO A 101      12.717   3.413  11.809  1.00 65.84           C  
ATOM    780  CB  PRO A 101      10.560   3.830  13.149  1.00 65.84           C  
ATOM    781  O   PRO A 101      13.353   3.237  12.848  1.00 65.84           O  
ATOM    782  CG  PRO A 101      10.362   2.428  13.720  1.00 65.84           C  
ATOM    783  CD  PRO A 101      10.042   1.580  12.493  1.00 65.84           C  
ATOM    784  N   THR A 102      13.322   3.435  10.627  1.00 63.58           N  
ATOM    785  CA  THR A 102      14.769   3.383  10.471  1.00 63.58           C  
ATOM    786  C   THR A 102      15.267   4.755  10.050  1.00 63.58           C  
ATOM    787  CB  THR A 102      15.258   2.257   9.531  1.00 63.58           C  
ATOM    788  O   THR A 102      15.328   5.075   8.868  1.00 63.58           O  
ATOM    789  CG2 THR A 102      16.155   1.275  10.279  1.00 63.58           C  
ATOM    790  OG1 THR A 102      14.237   1.492   8.933  1.00 63.58           O  
ATOM    791  N   SER A 103      15.706   5.546  11.029  1.00 59.86           N  
ATOM    792  CA  SER A 103      16.742   6.554  10.794  1.00 59.86           C  
ATOM    793  C   SER A 103      18.083   5.824  10.807  1.00 59.86           C  
ATOM    794  CB  SER A 103      16.669   7.687  11.826  1.00 59.86           C  
ATOM    795  O   SER A 103      18.736   5.685  11.841  1.00 59.86           O  
ATOM    796  OG  SER A 103      16.228   8.866  11.190  1.00 59.86           O  
ATOM    797  N   SER A 104      18.465   5.243   9.669  1.00 63.49           N  
ATOM    798  CA  SER A 104      19.718   4.489   9.563  1.00 63.49           C  
ATOM    799  C   SER A 104      20.499   4.888   8.321  1.00 63.49           C  
ATOM    800  CB  SER A 104      19.491   2.976   9.654  1.00 63.49           C  
ATOM    801  O   SER A 104      19.967   4.901   7.216  1.00 63.49           O  
ATOM    802  OG  SER A 104      18.849   2.456   8.510  1.00 63.49           O  
ATOM    803  N   GLN A 105      21.773   5.242   8.533  1.00 63.54           N  
ATOM    804  CA  GLN A 105      22.801   5.503   7.516  1.00 63.54           C  
ATOM    805  C   GLN A 105      22.271   6.079   6.187  1.00 63.54           C  
ATOM    806  CB  GLN A 105      23.679   4.257   7.299  1.00 63.54           C  
ATOM    807  O   GLN A 105      22.485   5.504   5.124  1.00 63.54           O  
ATOM    808  CG  GLN A 105      24.436   3.827   8.566  1.00 63.54           C  
ATOM    809  CD  GLN A 105      25.550   2.819   8.288  1.00 63.54           C  
ATOM    810  NE2 GLN A 105      26.166   2.278   9.316  1.00 63.54           N  
ATOM    811  OE1 GLN A 105      25.915   2.509   7.165  1.00 63.54           O  
ATOM    812  N   GLY A 106      21.596   7.230   6.244  1.00 72.63           N  
ATOM    813  CA  GLY A 106      21.158   7.972   5.058  1.00 72.63           C  
ATOM    814  C   GLY A 106      19.778   7.601   4.511  1.00 72.63           C  
ATOM    815  O   GLY A 106      19.397   8.144   3.480  1.00 72.63           O  
ATOM    816  N   THR A 107      19.029   6.717   5.163  1.00 78.27           N  
ATOM    817  CA  THR A 107      17.588   6.571   4.925  1.00 78.27           C  
ATOM    818  C   THR A 107      16.835   7.103   6.136  1.00 78.27           C  
ATOM    819  CB  THR A 107      17.202   5.121   4.602  1.00 78.27           C  
ATOM    820  O   THR A 107      17.145   6.728   7.266  1.00 78.27           O  
ATOM    821  CG2 THR A 107      15.735   4.987   4.201  1.00 78.27           C  
ATOM    822  OG1 THR A 107      17.972   4.650   3.511  1.00 78.27           O  
ATOM    823  N   GLU A 108      15.882   7.988   5.875  1.00 84.02           N  
ATOM    824  CA  GLU A 108      14.929   8.551   6.817  1.00 84.02           C  
ATOM    825  C   GLU A 108      13.544   8.057   6.403  1.00 84.02           C  
ATOM    826  CB  GLU A 108      15.056  10.079   6.810  1.00 84.02           C  
ATOM    827  O   GLU A 108      12.995   8.424   5.360  1.00 84.02           O  
ATOM    828  CG  GLU A 108      14.178  10.766   7.868  1.00 84.02           C  
ATOM    829  CD  GLU A 108      14.462  12.278   7.961  1.00 84.02           C  
ATOM    830  OE1 GLU A 108      13.951  12.914   8.904  1.00 84.02           O  
ATOM    831  OE2 GLU A 108      15.224  12.798   7.114  1.00 84.02           O  
ATOM    832  N   MET A 109      13.024   7.128   7.196  1.00 85.73           N  
ATOM    833  CA  MET A 109      11.687   6.590   7.033  1.00 85.73           C  
ATOM    834  C   MET A 109      10.960   6.757   8.355  1.00 85.73           C  
ATOM    835  CB  MET A 109      11.774   5.133   6.566  1.00 85.73           C  
ATOM    836  O   MET A 109      11.341   6.146   9.355  1.00 85.73           O  
ATOM    837  CG  MET A 109      10.387   4.607   6.200  1.00 85.73           C  
ATOM    838  SD  MET A 109      10.376   3.120   5.158  1.00 85.73           S  
ATOM    839  CE  MET A 109      10.882   1.875   6.362  1.00 85.73           C  
ATOM    840  N   GLU A 110       9.931   7.594   8.355  1.00 87.43           N  
ATOM    841  CA  GLU A 110       9.148   7.873   9.549  1.00 87.43           C  
ATOM    842  C   GLU A 110       7.718   7.437   9.312  1.00 87.43           C  
ATOM    843  CB  GLU A 110       9.191   9.342   9.957  1.00 87.43           C  
ATOM    844  O   GLU A 110       7.038   7.909   8.402  1.00 87.43           O  
ATOM    845  CG  GLU A 110      10.615   9.893  10.067  1.00 87.43           C  
ATOM    846  CD  GLU A 110      10.567  11.348  10.524  1.00 87.43           C  
ATOM    847  OE1 GLU A 110      11.330  11.669  11.461  1.00 87.43           O  
ATOM    848  OE2 GLU A 110       9.738  12.104   9.949  1.00 87.43           O  
ATOM    849  N   LEU A 111       7.276   6.521  10.155  1.00 88.80           N  
ATOM    850  CA  LEU A 111       5.887   6.148  10.294  1.00 88.80           C  
ATOM    851  C   LEU A 111       5.440   6.665  11.655  1.00 88.80           C  
ATOM    852  CB  LEU A 111       5.803   4.622  10.160  1.00 88.80           C  
ATOM    853  O   LEU A 111       6.165   6.484  12.630  1.00 88.80           O  
ATOM    854  CG  LEU A 111       4.414   4.026  10.414  1.00 88.80           C  
ATOM    855  CD1 LEU A 111       3.304   4.588   9.530  1.00 88.80           C  
ATOM    856  CD2 LEU A 111       4.493   2.526  10.149  1.00 88.80           C  
ATOM    857  N   ALA A 112       4.264   7.275  11.731  1.00 89.80           N  
ATOM    858  CA  ALA A 112       3.608   7.583  12.992  1.00 89.80           C  
ATOM    859  C   ALA A 112       2.095   7.380  12.870  1.00 89.80           C  
ATOM    860  CB  ALA A 112       3.977   8.999  13.448  1.00 89.80           C  
ATOM    861  O   ALA A 112       1.499   7.589  11.814  1.00 89.80           O  
ATOM    862  N   CYS A 113       1.472   6.950  13.958  1.00 91.30           N  
ATOM    863  CA  CYS A 113       0.040   6.738  14.078  1.00 91.30           C  
ATOM    864  C   CYS A 113      -0.432   7.278  15.427  1.00 91.30           C  
ATOM    865  CB  CYS A 113      -0.245   5.242  13.913  1.00 91.30           C  
ATOM    866  O   CYS A 113      -0.239   6.646  16.460  1.00 91.30           O  
ATOM    867  SG  CYS A 113      -2.017   4.931  14.131  1.00 91.30           S  
ATOM    868  N   SER A 114      -1.081   8.432  15.423  1.00 91.76           N  
ATOM    869  CA  SER A 114      -1.634   9.046  16.625  1.00 91.76           C  
ATOM    870  C   SER A 114      -3.142   8.830  16.684  1.00 91.76           C  
ATOM    871  CB  SER A 114      -1.264  10.526  16.689  1.00 91.76           C  
ATOM    872  O   SER A 114      -3.867   9.111  15.728  1.00 91.76           O  
ATOM    873  OG  SER A 114       0.145  10.651  16.765  1.00 91.76           O  
ATOM    874  N   LEU A 115      -3.608   8.320  17.820  1.00 92.58           N  
ATOM    875  CA  LEU A 115      -5.013   8.192  18.174  1.00 92.58           C  
ATOM    876  C   LEU A 115      -5.346   9.313  19.157  1.00 92.58           C  
ATOM    877  CB  LEU A 115      -5.285   6.807  18.792  1.00 92.58           C  
ATOM    878  O   LEU A 115      -4.926   9.268  20.310  1.00 92.58           O  
ATOM    879  CG  LEU A 115      -5.282   5.641  17.792  1.00 92.58           C  
ATOM    880  CD1 LEU A 115      -3.880   5.097  17.496  1.00 92.58           C  
ATOM    881  CD2 LEU A 115      -6.128   4.475  18.310  1.00 92.58           C  
ATOM    882  N   PHE A 116      -6.094  10.312  18.706  1.00 92.10           N  
ATOM    883  CA  PHE A 116      -6.551  11.420  19.533  1.00 92.10           C  
ATOM    884  C   PHE A 116      -7.917  11.105  20.123  1.00 92.10           C  
ATOM    885  CB  PHE A 116      -6.586  12.713  18.724  1.00 92.10           C  
ATOM    886  O   PHE A 116      -8.891  10.957  19.387  1.00 92.10           O  
ATOM    887  CG  PHE A 116      -5.223  13.151  18.259  1.00 92.10           C  
ATOM    888  CD1 PHE A 116      -4.350  13.771  19.170  1.00 92.10           C  
ATOM    889  CD2 PHE A 116      -4.808  12.892  16.941  1.00 92.10           C  
ATOM    890  CE1 PHE A 116      -3.059  14.135  18.764  1.00 92.10           C  
ATOM    891  CE2 PHE A 116      -3.521  13.276  16.531  1.00 92.10           C  
ATOM    892  CZ  PHE A 116      -2.651  13.890  17.447  1.00 92.10           C  
ATOM    893  N   VAL A 117      -7.993  11.011  21.445  1.00 92.03           N  
ATOM    894  CA  VAL A 117      -9.220  10.677  22.177  1.00 92.03           C  
ATOM    895  C   VAL A 117      -9.739  11.921  22.884  1.00 92.03           C  
ATOM    896  CB  VAL A 117      -8.963   9.546  23.188  1.00 92.03           C  
ATOM    897  O   VAL A 117      -8.952  12.647  23.491  1.00 92.03           O  
ATOM    898  CG1 VAL A 117     -10.256   9.139  23.901  1.00 92.03           C  
ATOM    899  CG2 VAL A 117      -8.398   8.284  22.530  1.00 92.03           C  
ATOM    900  N   GLN A 118     -11.056  12.142  22.867  1.00 90.64           N  
ATOM    901  CA  GLN A 118     -11.670  13.245  23.605  1.00 90.64           C  
ATOM    902  C   GLN A 118     -11.285  13.196  25.090  1.00 90.64           C  
ATOM    903  CB  GLN A 118     -13.199  13.244  23.422  1.00 90.64           C  
ATOM    904  O   GLN A 118     -11.447  12.167  25.757  1.00 90.64           O  
ATOM    905  CG  GLN A 118     -13.913  14.400  24.158  1.00 90.64           C  
ATOM    906  CD  GLN A 118     -13.454  15.786  23.705  1.00 90.64           C  
ATOM    907  NE2 GLN A 118     -13.544  16.814  24.522  1.00 90.64           N  
ATOM    908  OE1 GLN A 118     -12.969  15.960  22.610  1.00 90.64           O  
ATOM    909  N   VAL A 119     -10.815  14.326  25.625  1.00 89.51           N  
ATOM    910  CA  VAL A 119     -10.484  14.469  27.052  1.00 89.51           C  
ATOM    911  C   VAL A 119     -11.656  14.014  27.929  1.00 89.51           C  
ATOM    912  CB  VAL A 119     -10.088  15.919  27.399  1.00 89.51           C  
ATOM    913  O   VAL A 119     -12.802  14.402  27.714  1.00 89.51           O  
ATOM    914  CG1 VAL A 119      -9.878  16.131  28.906  1.00 89.51           C  
ATOM    915  CG2 VAL A 119      -8.770  16.301  26.719  1.00 89.51           C  
ATOM    916  N   GLY A 120     -11.354  13.199  28.943  1.00 88.30           N  
ATOM    917  CA  GLY A 120     -12.343  12.661  29.883  1.00 88.30           C  
ATOM    918  C   GLY A 120     -12.969  11.328  29.462  1.00 88.30           C  
ATOM    919  O   GLY A 120     -13.667  10.716  30.269  1.00 88.30           O  
ATOM    920  N   THR A 121     -12.688  10.840  28.252  1.00 90.99           N  
ATOM    921  CA  THR A 121     -13.118   9.501  27.831  1.00 90.99           C  
ATOM    922  C   THR A 121     -12.357   8.433  28.628  1.00 90.99           C  
ATOM    923  CB  THR A 121     -12.883   9.272  26.337  1.00 90.99           C  
ATOM    924  O   THR A 121     -11.122   8.455  28.645  1.00 90.99           O  
ATOM    925  CG2 THR A 121     -13.526   7.984  25.831  1.00 90.99           C  
ATOM    926  OG1 THR A 121     -13.444  10.327  25.595  1.00 90.99           O  
ATOM    927  N   PRO A 122     -13.045   7.486  29.291  1.00 92.50           N  
ATOM    928  CA  PRO A 122     -12.386   6.351  29.923  1.00 92.50           C  
ATOM    929  C   PRO A 122     -11.740   5.462  28.857  1.00 92.50           C  
ATOM    930  CB  PRO A 122     -13.483   5.621  30.701  1.00 92.50           C  
ATOM    931  O   PRO A 122     -12.323   5.220  27.805  1.00 92.50           O  
ATOM    932  CG  PRO A 122     -14.746   5.940  29.904  1.00 92.50           C  
ATOM    933  CD  PRO A 122     -14.489   7.350  29.378  1.00 92.50           C  
ATOM    934  N   LEU A 123     -10.542   4.958  29.142  1.00 93.47           N  
ATOM    935  CA  LEU A 123      -9.813   4.052  28.259  1.00 93.47           C  
ATOM    936  C   LEU A 123      -9.538   2.731  28.973  1.00 93.47           C  
ATOM    937  CB  LEU A 123      -8.522   4.724  27.762  1.00 93.47           C  
ATOM    938  O   LEU A 123      -9.132   2.701  30.136  1.00 93.47           O  
ATOM    939  CG  LEU A 123      -8.763   5.880  26.770  1.00 93.47           C  
ATOM    940  CD1 LEU A 123      -7.458   6.655  26.586  1.00 93.47           C  
ATOM    941  CD2 LEU A 123      -9.249   5.358  25.415  1.00 93.47           C  
ATOM    942  N   SER A 124      -9.751   1.635  28.257  1.00 93.39           N  
ATOM    943  CA  SER A 124      -9.440   0.281  28.689  1.00 93.39           C  
ATOM    944  C   SER A 124      -7.928   0.135  28.883  1.00 93.39           C  
ATOM    945  CB  SER A 124      -9.923  -0.703  27.625  1.00 93.39           C  
ATOM    946  O   SER A 124      -7.176   0.332  27.923  1.00 93.39           O  
ATOM    947  OG  SER A 124      -9.482  -2.023  27.890  1.00 93.39           O  
ATOM    948  N   PRO A 125      -7.452  -0.278  30.074  1.00 92.42           N  
ATOM    949  CA  PRO A 125      -6.026  -0.502  30.310  1.00 92.42           C  
ATOM    950  C   PRO A 125      -5.411  -1.506  29.329  1.00 92.42           C  
ATOM    951  CB  PRO A 125      -5.930  -1.008  31.753  1.00 92.42           C  
ATOM    952  O   PRO A 125      -4.275  -1.338  28.899  1.00 92.42           O  
ATOM    953  CG  PRO A 125      -7.170  -0.420  32.423  1.00 92.42           C  
ATOM    954  CD  PRO A 125      -8.209  -0.446  31.306  1.00 92.42           C  
ATOM    955  N   CYS A 126      -6.186  -2.518  28.924  1.00 90.12           N  
ATOM    956  CA  CYS A 126      -5.741  -3.520  27.961  1.00 90.12           C  
ATOM    957  C   CYS A 126      -5.555  -2.921  26.559  1.00 90.12           C  
ATOM    958  CB  CYS A 126      -6.764  -4.665  27.974  1.00 90.12           C  
ATOM    959  O   CYS A 126      -4.616  -3.283  25.856  1.00 90.12           O  
ATOM    960  SG  CYS A 126      -6.171  -6.048  26.963  1.00 90.12           S  
ATOM    961  N   PHE A 127      -6.408  -1.979  26.144  1.00 91.60           N  
ATOM    962  CA  PHE A 127      -6.229  -1.292  24.864  1.00 91.60           C  
ATOM    963  C   PHE A 127      -5.010  -0.366  24.889  1.00 91.60           C  
ATOM    964  CB  PHE A 127      -7.500  -0.527  24.494  1.00 91.60           C  
ATOM    965  O   PHE A 127      -4.214  -0.382  23.954  1.00 91.60           O  
ATOM    966  CG  PHE A 127      -7.406   0.116  23.127  1.00 91.60           C  
ATOM    967  CD1 PHE A 127      -7.114   1.488  23.005  1.00 91.60           C  
ATOM    968  CD2 PHE A 127      -7.563  -0.672  21.972  1.00 91.60           C  
ATOM    969  CE1 PHE A 127      -7.010   2.075  21.732  1.00 91.60           C  
ATOM    970  CE2 PHE A 127      -7.447  -0.087  20.699  1.00 91.60           C  
ATOM    971  CZ  PHE A 127      -7.179   1.288  20.580  1.00 91.60           C  
ATOM    972  N   VAL A 128      -4.816   0.380  25.982  1.00 91.44           N  
ATOM    973  CA  VAL A 128      -3.629   1.231  26.171  1.00 91.44           C  
ATOM    974  C   VAL A 128      -2.341   0.402  26.084  1.00 91.44           C  
ATOM    975  CB  VAL A 128      -3.703   1.985  27.514  1.00 91.44           C  
ATOM    976  O   VAL A 128      -1.400   0.797  25.395  1.00 91.44           O  
ATOM    977  CG1 VAL A 128      -2.458   2.849  27.754  1.00 91.44           C  
ATOM    978  CG2 VAL A 128      -4.920   2.920  27.573  1.00 91.44           C  
ATOM    979  N   GLU A 129      -2.312  -0.773  26.722  1.00 88.63           N  
ATOM    980  CA  GLU A 129      -1.184  -1.705  26.632  1.00 88.63           C  
ATOM    981  C   GLU A 129      -0.947  -2.171  25.190  1.00 88.63           C  
ATOM    982  CB  GLU A 129      -1.420  -2.900  27.568  1.00 88.63           C  
ATOM    983  O   GLU A 129       0.184  -2.110  24.707  1.00 88.63           O  
ATOM    984  CG  GLU A 129      -0.177  -3.802  27.653  1.00 88.63           C  
ATOM    985  CD  GLU A 129      -0.332  -4.989  28.616  1.00 88.63           C  
ATOM    986  OE1 GLU A 129       0.711  -5.634  28.883  1.00 88.63           O  
ATOM    987  OE2 GLU A 129      -1.470  -5.273  29.058  1.00 88.63           O  
ATOM    988  N   HIS A 130      -2.001  -2.558  24.464  1.00 85.04           N  
ATOM    989  CA  HIS A 130      -1.868  -2.925  23.057  1.00 85.04           C  
ATOM    990  C   HIS A 130      -1.303  -1.789  22.204  1.00 85.04           C  
ATOM    991  CB  HIS A 130      -3.202  -3.408  22.481  1.00 85.04           C  
ATOM    992  O   HIS A 130      -0.395  -2.056  21.429  1.00 85.04           O  
ATOM    993  CG  HIS A 130      -3.587  -4.790  22.933  1.00 85.04           C  
ATOM    994  CD2 HIS A 130      -2.947  -5.959  22.628  1.00 85.04           C  
ATOM    995  ND1 HIS A 130      -4.673  -5.115  23.701  1.00 85.04           N  
ATOM    996  CE1 HIS A 130      -4.694  -6.448  23.850  1.00 85.04           C  
ATOM    997  NE2 HIS A 130      -3.658  -7.018  23.208  1.00 85.04           N  
ATOM    998  N   VAL A 131      -1.760  -0.539  22.353  1.00 85.89           N  
ATOM    999  CA  VAL A 131      -1.189   0.595  21.598  1.00 85.89           C  
ATOM   1000  C   VAL A 131       0.301   0.747  21.921  1.00 85.89           C  
ATOM   1001  CB  VAL A 131      -1.952   1.909  21.865  1.00 85.89           C  
ATOM   1002  O   VAL A 131       1.126   0.800  21.017  1.00 85.89           O  
ATOM   1003  CG1 VAL A 131      -1.329   3.082  21.097  1.00 85.89           C  
ATOM   1004  CG2 VAL A 131      -3.415   1.817  21.411  1.00 85.89           C  
ATOM   1005  N   SER A 132       0.681   0.697  23.201  1.00 82.21           N  
ATOM   1006  CA  SER A 132       2.089   0.828  23.613  1.00 82.21           C  
ATOM   1007  C   SER A 132       3.027  -0.245  23.044  1.00 82.21           C  
ATOM   1008  CB  SER A 132       2.194   0.829  25.138  1.00 82.21           C  
ATOM   1009  O   SER A 132       4.230  -0.012  22.937  1.00 82.21           O  
ATOM   1010  OG  SER A 132       1.999  -0.459  25.694  1.00 82.21           O  
ATOM   1011  N   TRP A 133       2.498  -1.415  22.669  1.00 75.27           N  
ATOM   1012  CA  TRP A 133       3.288  -2.479  22.047  1.00 75.27           C  
ATOM   1013  C   TRP A 133       3.649  -2.179  20.590  1.00 75.27           C  
ATOM   1014  CB  TRP A 133       2.527  -3.807  22.124  1.00 75.27           C  
ATOM   1015  O   TRP A 133       4.589  -2.769  20.060  1.00 75.27           O  
ATOM   1016  CG  TRP A 133       2.620  -4.567  23.408  1.00 75.27           C  
ATOM   1017  CD1 TRP A 133       2.730  -4.054  24.656  1.00 75.27           C  
ATOM   1018  CD2 TRP A 133       2.580  -6.013  23.575  1.00 75.27           C  
ATOM   1019  CE2 TRP A 133       2.686  -6.310  24.965  1.00 75.27           C  
ATOM   1020  CE3 TRP A 133       2.459  -7.104  22.685  1.00 75.27           C  
ATOM   1021  NE1 TRP A 133       2.754  -5.080  25.580  1.00 75.27           N  
ATOM   1022  CH2 TRP A 133       2.567  -8.691  24.538  1.00 75.27           C  
ATOM   1023  CZ2 TRP A 133       2.674  -7.625  25.449  1.00 75.27           C  
ATOM   1024  CZ3 TRP A 133       2.461  -8.431  23.158  1.00 75.27           C  
ATOM   1025  N   TRP A 134       2.917  -1.293  19.917  1.00 74.66           N  
ATOM   1026  CA  TRP A 134       3.180  -0.968  18.524  1.00 74.66           C  
ATOM   1027  C   TRP A 134       4.118   0.221  18.436  1.00 74.66           C  
ATOM   1028  CB  TRP A 134       1.873  -0.769  17.765  1.00 74.66           C  
ATOM   1029  O   TRP A 134       3.736   1.368  18.688  1.00 74.66           O  
ATOM   1030  CG  TRP A 134       1.170  -2.057  17.492  1.00 74.66           C  
ATOM   1031  CD1 TRP A 134       0.520  -2.802  18.404  1.00 74.66           C  
ATOM   1032  CD2 TRP A 134       1.023  -2.772  16.241  1.00 74.66           C  
ATOM   1033  CE2 TRP A 134       0.228  -3.937  16.471  1.00 74.66           C  
ATOM   1034  CE3 TRP A 134       1.415  -2.502  14.924  1.00 74.66           C  
ATOM   1035  NE1 TRP A 134      -0.040  -3.912  17.816  1.00 74.66           N  
ATOM   1036  CH2 TRP A 134       0.136  -4.428  14.137  1.00 74.66           C  
ATOM   1037  CZ2 TRP A 134      -0.171  -4.797  15.447  1.00 74.66           C  
ATOM   1038  CZ3 TRP A 134       0.886  -3.275  13.885  1.00 74.66           C  
ATOM   1039  N   ALA A 135       5.355  -0.072  18.022  1.00 62.06           N  
ATOM   1040  CA  ALA A 135       6.296   0.951  17.601  1.00 62.06           C  
ATOM   1041  C   ALA A 135       5.585   1.888  16.618  1.00 62.06           C  
ATOM   1042  CB  ALA A 135       7.531   0.289  16.973  1.00 62.06           C  
ATOM   1043  O   ALA A 135       4.930   1.420  15.682  1.00 62.06           O  
ATOM   1044  N   ASN A 136       5.732   3.194  16.844  1.00 76.79           N  
ATOM   1045  CA  ASN A 136       5.157   4.271  16.031  1.00 76.79           C  
ATOM   1046  C   ASN A 136       3.696   4.616  16.300  1.00 76.79           C  
ATOM   1047  CB  ASN A 136       5.378   4.009  14.537  1.00 76.79           C  
ATOM   1048  O   ASN A 136       3.101   5.327  15.492  1.00 76.79           O  
ATOM   1049  CG  ASN A 136       6.770   3.511  14.242  1.00 76.79           C  
ATOM   1050  ND2 ASN A 136       6.866   2.429  13.507  1.00 76.79           N  
ATOM   1051  OD1 ASN A 136       7.757   3.994  14.767  1.00 76.79           O  
ATOM   1052  N   SER A 137       3.109   4.142  17.396  1.00 84.46           N  
ATOM   1053  CA  SER A 137       1.761   4.556  17.770  1.00 84.46           C  
ATOM   1054  C   SER A 137       1.721   5.333  19.078  1.00 84.46           C  
ATOM   1055  CB  SER A 137       0.785   3.392  17.706  1.00 84.46           C  
ATOM   1056  O   SER A 137       2.497   5.072  19.997  1.00 84.46           O  
ATOM   1057  OG  SER A 137       1.020   2.457  18.724  1.00 84.46           O  
ATOM   1058  N   SER A 138       0.831   6.319  19.141  1.00 86.92           N  
ATOM   1059  CA  SER A 138       0.566   7.093  20.347  1.00 86.92           C  
ATOM   1060  C   SER A 138      -0.933   7.227  20.583  1.00 86.92           C  
ATOM   1061  CB  SER A 138       1.284   8.449  20.322  1.00 86.92           C  
ATOM   1062  O   SER A 138      -1.731   7.240  19.643  1.00 86.92           O  
ATOM   1063  OG  SER A 138       0.688   9.405  19.462  1.00 86.92           O  
ATOM   1064  N   LEU A 139      -1.314   7.294  21.856  1.00 88.47           N  
ATOM   1065  CA  LEU A 139      -2.685   7.517  22.295  1.00 88.47           C  
ATOM   1066  C   LEU A 139      -2.697   8.808  23.106  1.00 88.47           C  
ATOM   1067  CB  LEU A 139      -3.157   6.299  23.101  1.00 88.47           C  
ATOM   1068  O   LEU A 139      -2.187   8.841  24.223  1.00 88.47           O  
ATOM   1069  CG  LEU A 139      -4.651   6.321  23.463  1.00 88.47           C  
ATOM   1070  CD1 LEU A 139      -5.545   6.180  22.232  1.00 88.47           C  
ATOM   1071  CD2 LEU A 139      -4.930   5.127  24.371  1.00 88.47           C  
ATOM   1072  N   GLU A 140      -3.246   9.864  22.520  1.00 87.81           N  
ATOM   1073  CA  GLU A 140      -3.141  11.224  23.036  1.00 87.81           C  
ATOM   1074  C   GLU A 140      -4.527  11.752  23.427  1.00 87.81           C  
ATOM   1075  CB  GLU A 140      -2.504  12.145  21.984  1.00 87.81           C  
ATOM   1076  O   GLU A 140      -5.442  11.751  22.598  1.00 87.81           O  
ATOM   1077  CG  GLU A 140      -1.096  11.729  21.532  1.00 87.81           C  
ATOM   1078  CD  GLU A 140      -0.041  11.711  22.647  1.00 87.81           C  
ATOM   1079  OE1 GLU A 140       0.978  11.018  22.421  1.00 87.81           O  
ATOM   1080  OE2 GLU A 140      -0.234  12.399  23.675  1.00 87.81           O  
ATOM   1081  N   PRO A 141      -4.727  12.241  24.660  1.00 86.52           N  
ATOM   1082  CA  PRO A 141      -5.932  12.985  24.986  1.00 86.52           C  
ATOM   1083  C   PRO A 141      -5.896  14.349  24.280  1.00 86.52           C  
ATOM   1084  CB  PRO A 141      -5.933  13.087  26.511  1.00 86.52           C  
ATOM   1085  O   PRO A 141      -4.932  15.102  24.407  1.00 86.52           O  
ATOM   1086  CG  PRO A 141      -4.447  13.066  26.875  1.00 86.52           C  
ATOM   1087  CD  PRO A 141      -3.809  12.202  25.788  1.00 86.52           C  
ATOM   1088  N   ALA A 142      -6.958  14.693  23.559  1.00 86.53           N  
ATOM   1089  CA  ALA A 142      -7.118  15.987  22.904  1.00 86.53           C  
ATOM   1090  C   ALA A 142      -8.541  16.503  23.099  1.00 86.53           C  
ATOM   1091  CB  ALA A 142      -6.759  15.861  21.420  1.00 86.53           C  
ATOM   1092  O   ALA A 142      -9.492  15.725  23.140  1.00 86.53           O  
ATOM   1093  N   ASP A 143      -8.699  17.818  23.243  1.00 83.69           N  
ATOM   1094  CA  ASP A 143     -10.029  18.415  23.216  1.00 83.69           C  
ATOM   1095  C   ASP A 143     -10.473  18.570  21.759  1.00 83.69           C  
ATOM   1096  CB  ASP A 143     -10.071  19.728  24.003  1.00 83.69           C  
ATOM   1097  O   ASP A 143     -10.075  19.497  21.055  1.00 83.69           O  
ATOM   1098  CG  ASP A 143     -11.516  20.171  24.261  1.00 83.69           C  
ATOM   1099  OD1 ASP A 143     -12.458  19.497  23.762  1.00 83.69           O  
ATOM   1100  OD2 ASP A 143     -11.684  21.136  25.029  1.00 83.69           O  
ATOM   1101  N   LEU A 144     -11.246  17.598  21.289  1.00 82.34           N  
ATOM   1102  CA  LEU A 144     -11.786  17.523  19.936  1.00 82.34           C  
ATOM   1103  C   LEU A 144     -13.016  18.418  19.753  1.00 82.34           C  
ATOM   1104  CB  LEU A 144     -12.128  16.062  19.586  1.00 82.34           C  
ATOM   1105  O   LEU A 144     -13.476  18.579  18.623  1.00 82.34           O  
ATOM   1106  CG  LEU A 144     -11.032  15.018  19.854  1.00 82.34           C  
ATOM   1107  CD1 LEU A 144     -11.566  13.617  19.562  1.00 82.34           C  
ATOM   1108  CD2 LEU A 144      -9.823  15.274  18.958  1.00 82.34           C  
ATOM   1109  N   SER A 145     -13.527  19.026  20.833  1.00 75.69           N  
ATOM   1110  CA  SER A 145     -14.581  20.040  20.755  1.00 75.69           C  
ATOM   1111  C   SER A 145     -14.085  21.361  20.157  1.00 75.69           C  
ATOM   1112  CB  SER A 145     -15.240  20.249  22.118  1.00 75.69           C  
ATOM   1113  O   SER A 145     -14.894  22.169  19.690  1.00 75.69           O  
ATOM   1114  OG  SER A 145     -14.447  21.017  22.994  1.00 75.69           O  
ATOM   1115  N   GLU A 146     -12.763  21.548  20.081  1.00 70.01           N  
ATOM   1116  CA  GLU A 146     -12.152  22.645  19.350  1.00 70.01           C  
ATOM   1117  C   GLU A 146     -11.744  22.219  17.922  1.00 70.01           C  
ATOM   1118  CB  GLU A 146     -10.981  23.268  20.114  1.00 70.01           C  
ATOM   1119  O   GLU A 146     -10.938  21.301  17.754  1.00 70.01           O  
ATOM   1120  CG  GLU A 146     -11.449  23.943  21.419  1.00 70.01           C  
ATOM   1121  CD  GLU A 146     -10.513  25.068  21.898  1.00 70.01           C  
ATOM   1122  OE1 GLU A 146     -10.938  25.834  22.793  1.00 70.01           O  
ATOM   1123  OE2 GLU A 146      -9.411  25.224  21.320  1.00 70.01           O  
ATOM   1124  N   PRO A 147     -12.218  22.929  16.876  1.00 56.66           N  
ATOM   1125  CA  PRO A 147     -11.927  22.651  15.461  1.00 56.66           C  
ATOM   1126  C   PRO A 147     -10.446  22.461  15.116  1.00 56.66           C  
ATOM   1127  CB  PRO A 147     -12.368  23.927  14.739  1.00 56.66           C  
ATOM   1128  O   PRO A 147     -10.089  21.770  14.168  1.00 56.66           O  
ATOM   1129  CG  PRO A 147     -13.441  24.559  15.616  1.00 56.66           C  
ATOM   1130  CD  PRO A 147     -13.072  24.099  17.013  1.00 56.66           C  
ATOM   1131  N   ASN A 148      -9.595  23.170  15.854  1.00 59.35           N  
ATOM   1132  CA  ASN A 148      -8.176  23.349  15.595  1.00 59.35           C  
ATOM   1133  C   ASN A 148      -7.371  22.917  16.819  1.00 59.35           C  
ATOM   1134  CB  ASN A 148      -7.921  24.821  15.208  1.00 59.35           C  
ATOM   1135  O   ASN A 148      -6.463  23.638  17.234  1.00 59.35           O  
ATOM   1136  CG  ASN A 148      -8.257  25.156  13.774  1.00 59.35           C  
ATOM   1137  ND2 ASN A 148      -8.387  26.425  13.469  1.00 59.35           N  
ATOM   1138  OD1 ASN A 148      -8.317  24.329  12.884  1.00 59.35           O  
ATOM   1139  N   SER A 149      -7.719  21.776  17.425  1.00 59.31           N  
ATOM   1140  CA  SER A 149      -6.970  21.287  18.579  1.00 59.31           C  
ATOM   1141  C   SER A 149      -5.473  21.253  18.239  1.00 59.31           C  
ATOM   1142  CB  SER A 149      -7.515  19.951  19.102  1.00 59.31           C  
ATOM   1143  O   SER A 149      -5.032  20.690  17.227  1.00 59.31           O  
ATOM   1144  OG  SER A 149      -6.951  18.832  18.449  1.00 59.31           O  
ATOM   1145  N   THR A 150      -4.679  21.939  19.063  1.00 54.88           N  
ATOM   1146  CA  THR A 150      -3.250  22.164  18.814  1.00 54.88           C  
ATOM   1147  C   THR A 150      -2.512  20.839  18.657  1.00 54.88           C  
ATOM   1148  CB  THR A 150      -2.608  22.957  19.969  1.00 54.88           C  
ATOM   1149  O   THR A 150      -1.562  20.750  17.888  1.00 54.88           O  
ATOM   1150  CG2 THR A 150      -1.467  23.848  19.484  1.00 54.88           C  
ATOM   1151  OG1 THR A 150      -3.553  23.794  20.595  1.00 54.88           O  
ATOM   1152  N   ALA A 151      -2.976  19.793  19.345  1.00 55.98           N  
ATOM   1153  CA  ALA A 151      -2.424  18.446  19.283  1.00 55.98           C  
ATOM   1154  C   ALA A 151      -2.549  17.829  17.878  1.00 55.98           C  
ATOM   1155  CB  ALA A 151      -3.135  17.606  20.350  1.00 55.98           C  
ATOM   1156  O   ALA A 151      -1.551  17.353  17.330  1.00 55.98           O  
ATOM   1157  N   ILE A 152      -3.730  17.922  17.250  1.00 60.55           N  
ATOM   1158  CA  ILE A 152      -3.932  17.426  15.884  1.00 60.55           C  
ATOM   1159  C   ILE A 152      -3.076  18.252  14.928  1.00 60.55           C  
ATOM   1160  CB  ILE A 152      -5.427  17.401  15.492  1.00 60.55           C  
ATOM   1161  O   ILE A 152      -2.254  17.678  14.219  1.00 60.55           O  
ATOM   1162  CG1 ILE A 152      -6.165  16.370  16.375  1.00 60.55           C  
ATOM   1163  CG2 ILE A 152      -5.591  17.029  14.003  1.00 60.55           C  
ATOM   1164  CD1 ILE A 152      -7.688  16.362  16.204  1.00 60.55           C  
ATOM   1165  N   GLN A 153      -3.146  19.586  14.986  1.00 58.60           N  
ATOM   1166  CA  GLN A 153      -2.345  20.442  14.102  1.00 58.60           C  
ATOM   1167  C   GLN A 153      -0.832  20.239  14.261  1.00 58.60           C  
ATOM   1168  CB  GLN A 153      -2.662  21.921  14.338  1.00 58.60           C  
ATOM   1169  O   GLN A 153      -0.097  20.327  13.280  1.00 58.60           O  
ATOM   1170  CG  GLN A 153      -4.073  22.306  13.878  1.00 58.60           C  
ATOM   1171  CD  GLN A 153      -4.223  23.809  13.664  1.00 58.60           C  
ATOM   1172  NE2 GLN A 153      -5.329  24.255  13.115  1.00 58.60           N  
ATOM   1173  OE1 GLN A 153      -3.353  24.623  13.937  1.00 58.60           O  
ATOM   1174  N   THR A 154      -0.353  19.939  15.470  1.00 54.27           N  
ATOM   1175  CA  THR A 154       1.067  19.662  15.719  1.00 54.27           C  
ATOM   1176  C   THR A 154       1.468  18.321  15.120  1.00 54.27           C  
ATOM   1177  CB  THR A 154       1.417  19.701  17.212  1.00 54.27           C  
ATOM   1178  O   THR A 154       2.497  18.253  14.461  1.00 54.27           O  
ATOM   1179  CG2 THR A 154       2.919  19.573  17.457  1.00 54.27           C  
ATOM   1180  OG1 THR A 154       1.045  20.942  17.758  1.00 54.27           O  
ATOM   1181  N   SER A 155       0.651  17.271  15.250  1.00 58.51           N  
ATOM   1182  CA  SER A 155       0.919  15.988  14.575  1.00 58.51           C  
ATOM   1183  C   SER A 155       0.856  16.103  13.048  1.00 58.51           C  
ATOM   1184  CB  SER A 155      -0.042  14.914  15.078  1.00 58.51           C  
ATOM   1185  O   SER A 155       1.644  15.488  12.333  1.00 58.51           O  
ATOM   1186  OG  SER A 155      -1.368  15.118  14.622  1.00 58.51           O  
ATOM   1187  N   GLU A 156      -0.018  16.973  12.540  1.00 53.84           N  
ATOM   1188  CA  GLU A 156      -0.075  17.332  11.128  1.00 53.84           C  
ATOM   1189  C   GLU A 156       1.132  18.174  10.679  1.00 53.84           C  
ATOM   1190  CB  GLU A 156      -1.360  18.126  10.869  1.00 53.84           C  
ATOM   1191  O   GLU A 156       1.541  18.100   9.518  1.00 53.84           O  
ATOM   1192  CG  GLU A 156      -2.661  17.313  10.988  1.00 53.84           C  
ATOM   1193  CD  GLU A 156      -3.810  18.037  10.279  1.00 53.84           C  
ATOM   1194  OE1 GLU A 156      -4.463  17.357   9.453  1.00 53.84           O  
ATOM   1195  OE2 GLU A 156      -3.823  19.284  10.274  1.00 53.84           O  
ATOM   1196  N   GLY A 157       1.670  18.994  11.586  1.00 36.65           N  
ATOM   1197  CA  GLY A 157       2.779  19.915  11.371  1.00 36.65           C  
ATOM   1198  C   GLY A 157       4.157  19.288  11.565  1.00 36.65           C  
ATOM   1199  O   GLY A 157       5.088  19.719  10.898  1.00 36.65           O  
ATOM   1200  N   ALA A 158       4.300  18.247  12.387  1.00 41.12           N  
ATOM   1201  CA  ALA A 158       5.570  17.564  12.642  1.00 41.12           C  
ATOM   1202  C   ALA A 158       6.166  16.961  11.357  1.00 41.12           C  
ATOM   1203  CB  ALA A 158       5.339  16.506  13.727  1.00 41.12           C  
ATOM   1204  O   ALA A 158       7.375  17.000  11.154  1.00 41.12           O  
ATOM   1205  N   SER A 159       5.324  16.550  10.400  1.00 40.96           N  
ATOM   1206  CA  SER A 159       5.766  16.160   9.051  1.00 40.96           C  
ATOM   1207  C   SER A 159       6.368  17.312   8.217  1.00 40.96           C  
ATOM   1208  CB  SER A 159       4.601  15.544   8.268  1.00 40.96           C  
ATOM   1209  O   SER A 159       6.854  17.073   7.108  1.00 40.96           O  
ATOM   1210  OG  SER A 159       3.915  14.563   9.019  1.00 40.96           O  
ATOM   1211  N   ARG A 160       6.307  18.571   8.684  1.00 33.33           N  
ATOM   1212  CA  ARG A 160       6.928  19.739   8.027  1.00 33.33           C  
ATOM   1213  C   ARG A 160       8.376  19.967   8.459  1.00 33.33           C  
ATOM   1214  CB  ARG A 160       6.136  21.048   8.253  1.00 33.33           C  
ATOM   1215  O   ARG A 160       9.080  20.633   7.705  1.00 33.33           O  
ATOM   1216  CG  ARG A 160       4.729  21.053   7.640  1.00 33.33           C  
ATOM   1217  CD  ARG A 160       3.916  22.296   8.041  1.00 33.33           C  
ATOM   1218  NE  ARG A 160       4.073  23.466   7.142  1.00 33.33           N  
ATOM   1219  NH1 ARG A 160       2.423  24.729   8.128  1.00 33.33           N  
ATOM   1220  NH2 ARG A 160       3.410  25.497   6.309  1.00 33.33           N  
ATOM   1221  CZ  ARG A 160       3.317  24.553   7.195  1.00 33.33           C  
ATOM   1222  N   GLU A 161       8.818  19.460   9.611  1.00 32.35           N  
ATOM   1223  CA  GLU A 161      10.091  19.888  10.222  1.00 32.35           C  
ATOM   1224  C   GLU A 161      11.274  18.928  10.042  1.00 32.35           C  
ATOM   1225  CB  GLU A 161       9.883  20.313  11.686  1.00 32.35           C  
ATOM   1226  O   GLU A 161      12.395  19.273  10.423  1.00 32.35           O  
ATOM   1227  CG  GLU A 161       9.165  21.672  11.754  1.00 32.35           C  
ATOM   1228  CD  GLU A 161       9.148  22.296  13.158  1.00 32.35           C  
ATOM   1229  OE1 GLU A 161       8.931  23.529  13.218  1.00 32.35           O  
ATOM   1230  OE2 GLU A 161       9.346  21.561  14.149  1.00 32.35           O  
ATOM   1231  N   THR A 162      11.105  17.783   9.378  1.00 33.80           N  
ATOM   1232  CA  THR A 162      12.245  16.910   9.076  1.00 33.80           C  
ATOM   1233  C   THR A 162      13.143  17.469   7.960  1.00 33.80           C  
ATOM   1234  CB  THR A 162      11.843  15.441   8.908  1.00 33.80           C  
ATOM   1235  O   THR A 162      12.804  17.505   6.776  1.00 33.80           O  
ATOM   1236  CG2 THR A 162      11.669  14.839  10.299  1.00 33.80           C  
ATOM   1237  OG1 THR A 162      10.599  15.257   8.262  1.00 33.80           O  
ATOM   1238  N   ALA A 163      14.269  18.013   8.438  1.00 30.47           N  
ATOM   1239  CA  ALA A 163      15.568  18.297   7.825  1.00 30.47           C  
ATOM   1240  C   ALA A 163      15.614  18.900   6.398  1.00 30.47           C  
ATOM   1241  CB  ALA A 163      16.438  17.042   7.982  1.00 30.47           C  
ATOM   1242  O   ALA A 163      15.739  18.209   5.394  1.00 30.47           O  
ATOM   1243  N   GLY A 164      15.715  20.237   6.323  1.00 30.16           N  
ATOM   1244  CA  GLY A 164      16.535  20.902   5.290  1.00 30.16           C  
ATOM   1245  C   GLY A 164      15.840  21.633   4.132  1.00 30.16           C  
ATOM   1246  O   GLY A 164      16.534  22.102   3.232  1.00 30.16           O  
ATOM   1247  N   GLY A 165      14.515  21.804   4.131  1.00 28.10           N  
ATOM   1248  CA  GLY A 165      13.800  22.542   3.076  1.00 28.10           C  
ATOM   1249  C   GLY A 165      13.011  23.729   3.626  1.00 28.10           C  
ATOM   1250  O   GLY A 165      12.292  23.568   4.601  1.00 28.10           O  
ATOM   1251  N   GLY A 166      13.157  24.911   3.013  1.00 27.61           N  
ATOM   1252  CA  GLY A 166      12.615  26.195   3.486  1.00 27.61           C  
ATOM   1253  C   GLY A 166      11.092  26.258   3.722  1.00 27.61           C  
ATOM   1254  O   GLY A 166      10.364  25.316   3.405  1.00 27.61           O  
ATOM   1255  N   PRO A 167      10.593  27.384   4.274  1.00 25.14           N  
ATOM   1256  CA  PRO A 167       9.222  27.501   4.753  1.00 25.14           C  
ATOM   1257  C   PRO A 167       8.243  27.283   3.599  1.00 25.14           C  
ATOM   1258  CB  PRO A 167       9.109  28.898   5.378  1.00 25.14           C  
ATOM   1259  O   PRO A 167       8.212  28.039   2.629  1.00 25.14           O  
ATOM   1260  CG  PRO A 167      10.185  29.703   4.651  1.00 25.14           C  
ATOM   1261  CD  PRO A 167      11.273  28.666   4.373  1.00 25.14           C  
ATOM   1262  N   SER A 168       7.434  26.232   3.706  1.00 32.25           N  
ATOM   1263  CA  SER A 168       6.236  26.096   2.885  1.00 32.25           C  
ATOM   1264  C   SER A 168       5.244  27.152   3.364  1.00 32.25           C  
ATOM   1265  CB  SER A 168       5.666  24.669   2.942  1.00 32.25           C  
ATOM   1266  O   SER A 168       4.654  27.016   4.432  1.00 32.25           O  
ATOM   1267  OG  SER A 168       5.772  24.076   4.232  1.00 32.25           O  
ATOM   1268  N   GLU A 169       5.119  28.243   2.613  1.00 26.98           N  
ATOM   1269  CA  GLU A 169       4.128  29.288   2.856  1.00 26.98           C  
ATOM   1270  C   GLU A 169       2.708  28.727   2.719  1.00 26.98           C  
ATOM   1271  CB  GLU A 169       4.331  30.468   1.894  1.00 26.98           C  
ATOM   1272  O   GLU A 169       2.361  28.078   1.732  1.00 26.98           O  
ATOM   1273  CG  GLU A 169       5.525  31.344   2.300  1.00 26.98           C  
ATOM   1274  CD  GLU A 169       5.753  32.525   1.341  1.00 26.98           C  
ATOM   1275  OE1 GLU A 169       6.275  33.560   1.814  1.00 26.98           O  
ATOM   1276  OE2 GLU A 169       5.443  32.379   0.138  1.00 26.98           O  
ATOM   1277  N   GLY A 170       1.898  28.995   3.743  1.00 26.00           N  
ATOM   1278  CA  GLY A 170       0.478  28.680   3.804  1.00 26.00           C  
ATOM   1279  C   GLY A 170       0.008  28.487   5.249  1.00 26.00           C  
ATOM   1280  O   GLY A 170       0.144  27.381   5.778  1.00 26.00           O  
ATOM   1281  N   PRO A 171      -0.553  29.519   5.909  1.00 26.04           N  
ATOM   1282  CA  PRO A 171      -1.424  29.343   7.062  1.00 26.04           C  
ATOM   1283  C   PRO A 171      -2.787  28.896   6.524  1.00 26.04           C  
ATOM   1284  CB  PRO A 171      -1.447  30.705   7.758  1.00 26.04           C  
ATOM   1285  O   PRO A 171      -3.690  29.694   6.303  1.00 26.04           O  
ATOM   1286  CG  PRO A 171      -1.302  31.694   6.599  1.00 26.04           C  
ATOM   1287  CD  PRO A 171      -0.554  30.919   5.506  1.00 26.04           C  
ATOM   1288  N   GLY A 172      -2.893  27.614   6.205  1.00 26.91           N  
ATOM   1289  CA  GLY A 172      -4.119  27.004   5.718  1.00 26.91           C  
ATOM   1290  C   GLY A 172      -4.318  25.693   6.441  1.00 26.91           C  
ATOM   1291  O   GLY A 172      -4.053  24.639   5.872  1.00 26.91           O  
ATOM   1292  N   GLY A 173      -4.743  25.763   7.706  1.00 29.43           N  
ATOM   1293  CA  GLY A 173      -5.491  24.653   8.281  1.00 29.43           C  
ATOM   1294  C   GLY A 173      -6.667  24.413   7.344  1.00 29.43           C  
ATOM   1295  O   GLY A 173      -7.482  25.315   7.133  1.00 29.43           O  
ATOM   1296  N   TRP A 174      -6.673  23.267   6.669  1.00 37.38           N  
ATOM   1297  CA  TRP A 174      -7.779  22.925   5.791  1.00 37.38           C  
ATOM   1298  C   TRP A 174      -9.025  22.804   6.658  1.00 37.38           C  
ATOM   1299  CB  TRP A 174      -7.485  21.650   5.002  1.00 37.38           C  
ATOM   1300  O   TRP A 174      -8.948  22.181   7.720  1.00 37.38           O  
ATOM   1301  CG  TRP A 174      -6.435  21.854   3.958  1.00 37.38           C  
ATOM   1302  CD1 TRP A 174      -5.130  21.525   4.076  1.00 37.38           C  
ATOM   1303  CD2 TRP A 174      -6.569  22.517   2.665  1.00 37.38           C  
ATOM   1304  CE2 TRP A 174      -5.285  22.554   2.044  1.00 37.38           C  
ATOM   1305  CE3 TRP A 174      -7.642  23.106   1.960  1.00 37.38           C  
ATOM   1306  NE1 TRP A 174      -4.448  21.932   2.946  1.00 37.38           N  
ATOM   1307  CH2 TRP A 174      -6.164  23.716   0.112  1.00 37.38           C  
ATOM   1308  CZ2 TRP A 174      -5.074  23.141   0.788  1.00 37.38           C  
ATOM   1309  CZ3 TRP A 174      -7.443  23.697   0.698  1.00 37.38           C  
ATOM   1310  N   PRO A 175     -10.156  23.405   6.255  1.00 33.27           N  
ATOM   1311  CA  PRO A 175     -11.372  23.229   7.002  1.00 33.27           C  
ATOM   1312  C   PRO A 175     -11.717  21.745   6.917  1.00 33.27           C  
ATOM   1313  CB  PRO A 175     -12.436  24.135   6.368  1.00 33.27           C  
ATOM   1314  O   PRO A 175     -12.044  21.248   5.841  1.00 33.27           O  
ATOM   1315  CG  PRO A 175     -11.754  24.795   5.167  1.00 33.27           C  
ATOM   1316  CD  PRO A 175     -10.401  24.107   5.011  1.00 33.27           C  
ATOM   1317  N   TRP A 176     -11.611  21.052   8.049  1.00 41.28           N  
ATOM   1318  CA  TRP A 176     -12.517  19.973   8.403  1.00 41.28           C  
ATOM   1319  C   TRP A 176     -13.837  20.108   7.628  1.00 41.28           C  
ATOM   1320  CB  TRP A 176     -12.731  20.034   9.928  1.00 41.28           C  
ATOM   1321  O   TRP A 176     -14.491  21.159   7.678  1.00 41.28           O  
ATOM   1322  CG  TRP A 176     -13.194  21.330  10.558  1.00 41.28           C  
ATOM   1323  CD1 TRP A 176     -13.222  22.578  10.026  1.00 41.28           C  
ATOM   1324  CD2 TRP A 176     -13.837  21.482  11.848  1.00 41.28           C  
ATOM   1325  CE2 TRP A 176     -14.290  22.827  11.990  1.00 41.28           C  
ATOM   1326  CE3 TRP A 176     -14.182  20.578  12.858  1.00 41.28           C  
ATOM   1327  NE1 TRP A 176     -13.779  23.478  10.901  1.00 41.28           N  
ATOM   1328  CH2 TRP A 176     -15.469  22.307  14.012  1.00 41.28           C  
ATOM   1329  CZ2 TRP A 176     -15.101  23.250  13.045  1.00 41.28           C  
ATOM   1330  CZ3 TRP A 176     -14.994  20.983  13.917  1.00 41.28           C  
ATOM   1331  N   GLU A 177     -14.235  19.063   6.889  1.00 41.33           N  
ATOM   1332  CA  GLU A 177     -15.671  18.881   6.679  1.00 41.33           C  
ATOM   1333  C   GLU A 177     -16.254  18.980   8.080  1.00 41.33           C  
ATOM   1334  CB  GLU A 177     -16.018  17.521   6.051  1.00 41.33           C  
ATOM   1335  O   GLU A 177     -15.778  18.280   8.969  1.00 41.33           O  
ATOM   1336  CG  GLU A 177     -15.843  17.533   4.526  1.00 41.33           C  
ATOM   1337  CD  GLU A 177     -16.351  16.252   3.839  1.00 41.33           C  
ATOM   1338  OE1 GLU A 177     -16.562  16.317   2.606  1.00 41.33           O  
ATOM   1339  OE2 GLU A 177     -16.511  15.216   4.522  1.00 41.33           O  
ATOM   1340  N   GLN A 178     -17.128  19.962   8.299  1.00 41.70           N  
ATOM   1341  CA  GLN A 178     -17.670  20.325   9.602  1.00 41.70           C  
ATOM   1342  C   GLN A 178     -18.472  19.148  10.173  1.00 41.70           C  
ATOM   1343  CB  GLN A 178     -18.556  21.578   9.460  1.00 41.70           C  
ATOM   1344  O   GLN A 178     -19.696  19.186  10.254  1.00 41.70           O  
ATOM   1345  CG  GLN A 178     -17.794  22.881   9.195  1.00 41.70           C  
ATOM   1346  CD  GLN A 178     -18.722  24.044   8.838  1.00 41.70           C  
ATOM   1347  NE2 GLN A 178     -18.177  25.206   8.558  1.00 41.70           N  
ATOM   1348  OE1 GLN A 178     -19.938  23.955   8.778  1.00 41.70           O  
ATOM   1349  N   VAL A 179     -17.795  18.084  10.588  1.00 41.62           N  
ATOM   1350  CA  VAL A 179     -18.268  17.220  11.643  1.00 41.62           C  
ATOM   1351  C   VAL A 179     -18.200  18.124  12.849  1.00 41.62           C  
ATOM   1352  CB  VAL A 179     -17.413  15.953  11.798  1.00 41.62           C  
ATOM   1353  O   VAL A 179     -17.125  18.517  13.291  1.00 41.62           O  
ATOM   1354  CG1 VAL A 179     -18.002  15.069  12.906  1.00 41.62           C  
ATOM   1355  CG2 VAL A 179     -17.410  15.148  10.495  1.00 41.62           C  
ATOM   1356  N   SER A 180     -19.375  18.563  13.283  1.00 44.88           N  
ATOM   1357  CA  SER A 180     -19.585  19.347  14.490  1.00 44.88           C  
ATOM   1358  C   SER A 180     -18.607  18.894  15.577  1.00 44.88           C  
ATOM   1359  CB  SER A 180     -21.035  19.119  14.940  1.00 44.88           C  
ATOM   1360  O   SER A 180     -18.812  17.820  16.149  1.00 44.88           O  
ATOM   1361  OG  SER A 180     -21.342  17.738  14.884  1.00 44.88           O  
ATOM   1362  N   ALA A 181     -17.563  19.699  15.836  1.00 54.35           N  
ATOM   1363  CA  ALA A 181     -16.504  19.414  16.821  1.00 54.35           C  
ATOM   1364  C   ALA A 181     -17.080  18.867  18.127  1.00 54.35           C  
ATOM   1365  CB  ALA A 181     -15.779  20.716  17.193  1.00 54.35           C  
ATOM   1366  O   ALA A 181     -16.527  17.976  18.755  1.00 54.35           O  
ATOM   1367  N   ALA A 182     -18.259  19.384  18.478  1.00 60.28           N  
ATOM   1368  CA  ALA A 182     -19.047  19.042  19.647  1.00 60.28           C  
ATOM   1369  C   ALA A 182     -19.265  17.535  19.896  1.00 60.28           C  
ATOM   1370  CB  ALA A 182     -20.390  19.767  19.488  1.00 60.28           C  
ATOM   1371  O   ALA A 182     -19.595  17.185  21.025  1.00 60.28           O  
ATOM   1372  N   PHE A 183     -19.099  16.650  18.902  1.00 74.33           N  
ATOM   1373  CA  PHE A 183     -19.308  15.202  19.067  1.00 74.33           C  
ATOM   1374  C   PHE A 183     -18.135  14.329  18.613  1.00 74.33           C  
ATOM   1375  CB  PHE A 183     -20.605  14.778  18.363  1.00 74.33           C  
ATOM   1376  O   PHE A 183     -18.308  13.112  18.482  1.00 74.33           O  
ATOM   1377  CG  PHE A 183     -21.821  15.572  18.781  1.00 74.33           C  
ATOM   1378  CD1 PHE A 183     -22.352  15.432  20.075  1.00 74.33           C  
ATOM   1379  CD2 PHE A 183     -22.409  16.473  17.880  1.00 74.33           C  
ATOM   1380  CE1 PHE A 183     -23.468  16.195  20.461  1.00 74.33           C  
ATOM   1381  CE2 PHE A 183     -23.516  17.246  18.266  1.00 74.33           C  
ATOM   1382  CZ  PHE A 183     -24.047  17.105  19.559  1.00 74.33           C  
ATOM   1383  N   ALA A 184     -16.968  14.916  18.341  1.00 81.38           N  
ATOM   1384  CA  ALA A 184     -15.793  14.134  17.989  1.00 81.38           C  
ATOM   1385  C   ALA A 184     -15.278  13.369  19.224  1.00 81.38           C  
ATOM   1386  CB  ALA A 184     -14.753  15.052  17.345  1.00 81.38           C  
ATOM   1387  O   ALA A 184     -15.102  13.951  20.290  1.00 81.38           O  
ATOM   1388  N   GLN A 185     -15.072  12.057  19.092  1.00 87.49           N  
ATOM   1389  CA  GLN A 185     -14.674  11.181  20.207  1.00 87.49           C  
ATOM   1390  C   GLN A 185     -13.300  10.548  19.997  1.00 87.49           C  
ATOM   1391  CB  GLN A 185     -15.723  10.084  20.420  1.00 87.49           C  
ATOM   1392  O   GLN A 185     -12.506  10.464  20.935  1.00 87.49           O  
ATOM   1393  CG  GLN A 185     -17.085  10.639  20.869  1.00 87.49           C  
ATOM   1394  CD  GLN A 185     -18.040   9.520  21.257  1.00 87.49           C  
ATOM   1395  NE2 GLN A 185     -19.325   9.640  21.026  1.00 87.49           N  
ATOM   1396  OE1 GLN A 185     -17.646   8.498  21.772  1.00 87.49           O  
ATOM   1397  N   LEU A 186     -13.015  10.128  18.763  1.00 92.15           N  
ATOM   1398  CA  LEU A 186     -11.745   9.532  18.373  1.00 92.15           C  
ATOM   1399  C   LEU A 186     -11.353  10.016  16.976  1.00 92.15           C  
ATOM   1400  CB  LEU A 186     -11.875   8.001  18.460  1.00 92.15           C  
ATOM   1401  O   LEU A 186     -12.105   9.836  16.017  1.00 92.15           O  
ATOM   1402  CG  LEU A 186     -10.646   7.201  17.995  1.00 92.15           C  
ATOM   1403  CD1 LEU A 186      -9.378   7.540  18.773  1.00 92.15           C  
ATOM   1404  CD2 LEU A 186     -10.905   5.707  18.195  1.00 92.15           C  
ATOM   1405  N   VAL A 187     -10.166  10.603  16.860  1.00 92.19           N  
ATOM   1406  CA  VAL A 187      -9.555  10.991  15.587  1.00 92.19           C  
ATOM   1407  C   VAL A 187      -8.271  10.204  15.391  1.00 92.19           C  
ATOM   1408  CB  VAL A 187      -9.314  12.509  15.491  1.00 92.19           C  
ATOM   1409  O   VAL A 187      -7.413  10.153  16.266  1.00 92.19           O  
ATOM   1410  CG1 VAL A 187      -8.603  12.887  14.184  1.00 92.19           C  
ATOM   1411  CG2 VAL A 187     -10.641  13.269  15.569  1.00 92.19           C  
ATOM   1412  N   LEU A 188      -8.130   9.596  14.223  1.00 92.93           N  
ATOM   1413  CA  LEU A 188      -6.949   8.842  13.834  1.00 92.93           C  
ATOM   1414  C   LEU A 188      -6.122   9.636  12.835  1.00 92.93           C  
ATOM   1415  CB  LEU A 188      -7.422   7.499  13.272  1.00 92.93           C  
ATOM   1416  O   LEU A 188      -6.639  10.066  11.808  1.00 92.93           O  
ATOM   1417  CG  LEU A 188      -7.490   6.455  14.398  1.00 92.93           C  
ATOM   1418  CD1 LEU A 188      -8.684   5.539  14.205  1.00 92.93           C  
ATOM   1419  CD2 LEU A 188      -6.234   5.601  14.350  1.00 92.93           C  
ATOM   1420  N   VAL A 189      -4.832   9.793  13.113  1.00 93.12           N  
ATOM   1421  CA  VAL A 189      -3.883  10.452  12.216  1.00 93.12           C  
ATOM   1422  C   VAL A 189      -2.702   9.526  11.987  1.00 93.12           C  
ATOM   1423  CB  VAL A 189      -3.432  11.818  12.761  1.00 93.12           C  
ATOM   1424  O   VAL A 189      -1.912   9.269  12.888  1.00 93.12           O  
ATOM   1425  CG1 VAL A 189      -2.471  12.506  11.780  1.00 93.12           C  
ATOM   1426  CG2 VAL A 189      -4.629  12.753  12.978  1.00 93.12           C  
ATOM   1427  N   SER A 190      -2.566   9.037  10.760  1.00 93.51           N  
ATOM   1428  CA  SER A 190      -1.374   8.333  10.301  1.00 93.51           C  
ATOM   1429  C   SER A 190      -0.524   9.253   9.434  1.00 93.51           C  
ATOM   1430  CB  SER A 190      -1.766   7.067   9.548  1.00 93.51           C  
ATOM   1431  O   SER A 190      -1.040   9.923   8.536  1.00 93.51           O  
ATOM   1432  OG  SER A 190      -0.633   6.558   8.876  1.00 93.51           O  
ATOM   1433  N   THR A 191       0.785   9.256   9.654  1.00 92.25           N  
ATOM   1434  CA  THR A 191       1.751   9.948   8.806  1.00 92.25           C  
ATOM   1435  C   THR A 191       2.846   8.985   8.359  1.00 92.25           C  
ATOM   1436  CB  THR A 191       2.319  11.212   9.469  1.00 92.25           C  
ATOM   1437  O   THR A 191       3.301   8.133   9.120  1.00 92.25           O  
ATOM   1438  CG2 THR A 191       1.231  12.160   9.978  1.00 92.25           C  
ATOM   1439  OG1 THR A 191       3.109  10.888  10.575  1.00 92.25           O  
ATOM   1440  N   MET A 192       3.246   9.096   7.093  1.00 91.56           N  
ATOM   1441  CA  MET A 192       4.370   8.360   6.526  1.00 91.56           C  
ATOM   1442  C   MET A 192       5.247   9.311   5.710  1.00 91.56           C  
ATOM   1443  CB  MET A 192       3.865   7.185   5.677  1.00 91.56           C  
ATOM   1444  O   MET A 192       4.786   9.904   4.731  1.00 91.56           O  
ATOM   1445  CG  MET A 192       5.025   6.272   5.269  1.00 91.56           C  
ATOM   1446  SD  MET A 192       5.515   5.071   6.523  1.00 91.56           S  
ATOM   1447  CE  MET A 192       7.210   4.791   5.988  1.00 91.56           C  
ATOM   1448  N   SER A 193       6.515   9.443   6.080  1.00 91.34           N  
ATOM   1449  CA  SER A 193       7.519  10.194   5.331  1.00 91.34           C  
ATOM   1450  C   SER A 193       8.633   9.256   4.864  1.00 91.34           C  
ATOM   1451  CB  SER A 193       8.032  11.393   6.148  1.00 91.34           C  
ATOM   1452  O   SER A 193       9.002   8.298   5.549  1.00 91.34           O  
ATOM   1453  OG  SER A 193       9.041  10.992   7.043  1.00 91.34           O  
ATOM   1454  N   PHE A 194       9.143   9.497   3.658  1.00 90.76           N  
ATOM   1455  CA  PHE A 194      10.297   8.775   3.144  1.00 90.76           C  
ATOM   1456  C   PHE A 194      11.248   9.685   2.373  1.00 90.76           C  
ATOM   1457  CB  PHE A 194       9.845   7.598   2.277  1.00 90.76           C  
ATOM   1458  O   PHE A 194      10.864  10.324   1.386  1.00 90.76           O  
ATOM   1459  CG  PHE A 194      11.014   6.807   1.731  1.00 90.76           C  
ATOM   1460  CD1 PHE A 194      11.522   7.068   0.445  1.00 90.76           C  
ATOM   1461  CD2 PHE A 194      11.663   5.876   2.556  1.00 90.76           C  
ATOM   1462  CE1 PHE A 194      12.638   6.367  -0.033  1.00 90.76           C  
ATOM   1463  CE2 PHE A 194      12.803   5.203   2.093  1.00 90.76           C  
ATOM   1464  CZ  PHE A 194      13.283   5.431   0.791  1.00 90.76           C  
ATOM   1465  N   GLN A 195      12.511   9.647   2.787  1.00 88.85           N  
ATOM   1466  CA  GLN A 195      13.655  10.194   2.078  1.00 88.85           C  
ATOM   1467  C   GLN A 195      14.828   9.222   2.218  1.00 88.85           C  
ATOM   1468  CB  GLN A 195      13.973  11.582   2.642  1.00 88.85           C  
ATOM   1469  O   GLN A 195      15.253   8.875   3.315  1.00 88.85           O  
ATOM   1470  CG  GLN A 195      15.168  12.250   1.941  1.00 88.85           C  
ATOM   1471  CD  GLN A 195      15.348  13.707   2.362  1.00 88.85           C  
ATOM   1472  NE2 GLN A 195      16.365  14.394   1.889  1.00 88.85           N  
ATOM   1473  OE1 GLN A 195      14.556  14.281   3.085  1.00 88.85           O  
ATOM   1474  N   GLY A 196      15.364   8.751   1.096  1.00 86.63           N  
ATOM   1475  CA  GLY A 196      16.394   7.716   1.099  1.00 86.63           C  
ATOM   1476  C   GLY A 196      17.630   8.098   0.301  1.00 86.63           C  
ATOM   1477  O   GLY A 196      17.539   8.638  -0.799  1.00 86.63           O  
ATOM   1478  N   THR A 197      18.799   7.718   0.811  1.00 88.87           N  
ATOM   1479  CA  THR A 197      20.064   7.747   0.073  1.00 88.87           C  
ATOM   1480  C   THR A 197      20.221   6.459  -0.720  1.00 88.87           C  
ATOM   1481  CB  THR A 197      21.256   7.882   1.023  1.00 88.87           C  
ATOM   1482  O   THR A 197      20.204   5.368  -0.152  1.00 88.87           O  
ATOM   1483  CG2 THR A 197      22.590   7.902   0.289  1.00 88.87           C  
ATOM   1484  OG1 THR A 197      21.223   9.096   1.721  1.00 88.87           O  
ATOM   1485  N   TRP A 198      20.435   6.547  -2.028  1.00 90.11           N  
ATOM   1486  CA  TRP A 198      20.670   5.367  -2.862  1.00 90.11           C  
ATOM   1487  C   TRP A 198      21.913   4.581  -2.440  1.00 90.11           C  
ATOM   1488  CB  TRP A 198      20.856   5.812  -4.304  1.00 90.11           C  
ATOM   1489  O   TRP A 198      22.950   5.167  -2.115  1.00 90.11           O  
ATOM   1490  CG  TRP A 198      19.733   6.620  -4.842  1.00 90.11           C  
ATOM   1491  CD1 TRP A 198      19.732   7.960  -5.027  1.00 90.11           C  
ATOM   1492  CD2 TRP A 198      18.398   6.152  -5.189  1.00 90.11           C  
ATOM   1493  CE2 TRP A 198      17.657   7.272  -5.655  1.00 90.11           C  
ATOM   1494  CE3 TRP A 198      17.736   4.904  -5.141  1.00 90.11           C  
ATOM   1495  NE1 TRP A 198      18.503   8.343  -5.510  1.00 90.11           N  
ATOM   1496  CH2 TRP A 198      15.718   5.910  -6.068  1.00 90.11           C  
ATOM   1497  CZ2 TRP A 198      16.350   7.159  -6.120  1.00 90.11           C  
ATOM   1498  CZ3 TRP A 198      16.399   4.788  -5.563  1.00 90.11           C  
ATOM   1499  N   ARG A 199      21.875   3.247  -2.572  1.00 90.07           N  
ATOM   1500  CA  ARG A 199      23.079   2.412  -2.425  1.00 90.07           C  
ATOM   1501  C   ARG A 199      24.145   2.773  -3.464  1.00 90.07           C  
ATOM   1502  CB  ARG A 199      22.682   0.935  -2.533  1.00 90.07           C  
ATOM   1503  O   ARG A 199      25.334   2.759  -3.159  1.00 90.07           O  
ATOM   1504  CG  ARG A 199      23.879   0.001  -2.320  1.00 90.07           C  
ATOM   1505  CD  ARG A 199      23.427  -1.458  -2.372  1.00 90.07           C  
ATOM   1506  NE  ARG A 199      24.580  -2.369  -2.260  1.00 90.07           N  
ATOM   1507  NH1 ARG A 199      23.371  -4.314  -2.111  1.00 90.07           N  
ATOM   1508  NH2 ARG A 199      25.603  -4.390  -2.037  1.00 90.07           N  
ATOM   1509  CZ  ARG A 199      24.512  -3.683  -2.140  1.00 90.07           C  
ATOM   1510  N   LYS A 200      23.713   3.077  -4.691  1.00 91.57           N  
ATOM   1511  CA  LYS A 200      24.538   3.622  -5.777  1.00 91.57           C  
ATOM   1512  C   LYS A 200      23.900   4.936  -6.235  1.00 91.57           C  
ATOM   1513  CB  LYS A 200      24.669   2.605  -6.925  1.00 91.57           C  
ATOM   1514  O   LYS A 200      22.839   4.927  -6.857  1.00 91.57           O  
ATOM   1515  CG  LYS A 200      25.428   1.322  -6.524  1.00 91.57           C  
ATOM   1516  CD  LYS A 200      25.619   0.416  -7.749  1.00 91.57           C  
ATOM   1517  CE  LYS A 200      26.336  -0.911  -7.467  1.00 91.57           C  
ATOM   1518  NZ  LYS A 200      26.399  -1.753  -8.693  1.00 91.57           N  
ATOM   1519  N   ARG A 201      24.503   6.056  -5.832  1.00 90.78           N  
ATOM   1520  CA  ARG A 201      23.936   7.404  -5.991  1.00 90.78           C  
ATOM   1521  C   ARG A 201      23.978   7.885  -7.433  1.00 90.78           C  
ATOM   1522  CB  ARG A 201      24.645   8.403  -5.068  1.00 90.78           C  
ATOM   1523  O   ARG A 201      24.933   7.610  -8.156  1.00 90.78           O  
ATOM   1524  CG  ARG A 201      24.465   8.069  -3.581  1.00 90.78           C  
ATOM   1525  CD  ARG A 201      25.260   9.084  -2.763  1.00 90.78           C  
ATOM   1526  NE  ARG A 201      25.188   8.799  -1.320  1.00 90.78           N  
ATOM   1527  NH1 ARG A 201      27.026  10.015  -0.682  1.00 90.78           N  
ATOM   1528  NH2 ARG A 201      25.853   8.909   0.859  1.00 90.78           N  
ATOM   1529  CZ  ARG A 201      26.019   9.235  -0.391  1.00 90.78           C  
ATOM   1530  N   PHE A 202      22.960   8.652  -7.803  1.00 91.35           N  
ATOM   1531  CA  PHE A 202      22.975   9.444  -9.024  1.00 91.35           C  
ATOM   1532  C   PHE A 202      23.885  10.657  -8.810  1.00 91.35           C  
ATOM   1533  CB  PHE A 202      21.545   9.864  -9.383  1.00 91.35           C  
ATOM   1534  O   PHE A 202      23.854  11.279  -7.748  1.00 91.35           O  
ATOM   1535  CG  PHE A 202      20.632   8.709  -9.754  1.00 91.35           C  
ATOM   1536  CD1 PHE A 202      20.477   8.348 -11.103  1.00 91.35           C  
ATOM   1537  CD2 PHE A 202      19.921   8.003  -8.766  1.00 91.35           C  
ATOM   1538  CE1 PHE A 202      19.609   7.304 -11.468  1.00 91.35           C  
ATOM   1539  CE2 PHE A 202      19.070   6.942  -9.124  1.00 91.35           C  
ATOM   1540  CZ  PHE A 202      18.912   6.592 -10.477  1.00 91.35           C  
ATOM   1541  N   SER A 203      24.704  11.004  -9.803  1.00 90.04           N  
ATOM   1542  CA  SER A 203      25.444  12.263  -9.746  1.00 90.04           C  
ATOM   1543  C   SER A 203      24.516  13.407 -10.134  1.00 90.04           C  
ATOM   1544  CB  SER A 203      26.664  12.254 -10.665  1.00 90.04           C  
ATOM   1545  O   SER A 203      23.896  13.367 -11.195  1.00 90.04           O  
ATOM   1546  OG  SER A 203      27.401  13.432 -10.399  1.00 90.04           O  
ATOM   1547  N   SER A 204      24.469  14.468  -9.329  1.00 89.06           N  
ATOM   1548  CA  SER A 204      23.726  15.685  -9.681  1.00 89.06           C  
ATOM   1549  C   SER A 204      24.253  16.359 -10.951  1.00 89.06           C  
ATOM   1550  CB  SER A 204      23.747  16.668  -8.512  1.00 89.06           C  
ATOM   1551  O   SER A 204      23.504  17.069 -11.614  1.00 89.06           O  
ATOM   1552  OG  SER A 204      25.080  16.959  -8.123  1.00 89.06           O  
ATOM   1553  N   THR A 205      25.513  16.108 -11.328  1.00 89.77           N  
ATOM   1554  CA  THR A 205      26.098  16.577 -12.597  1.00 89.77           C  
ATOM   1555  C   THR A 205      25.538  15.860 -13.818  1.00 89.77           C  
ATOM   1556  CB  THR A 205      27.622  16.388 -12.625  1.00 89.77           C  
ATOM   1557  O   THR A 205      25.616  16.395 -14.920  1.00 89.77           O  
ATOM   1558  CG2 THR A 205      28.297  17.144 -11.477  1.00 89.77           C  
ATOM   1559  OG1 THR A 205      27.980  15.020 -12.522  1.00 89.77           O  
ATOM   1560  N   ASP A 206      25.003  14.654 -13.628  1.00 90.86           N  
ATOM   1561  CA  ASP A 206      24.489  13.813 -14.708  1.00 90.86           C  
ATOM   1562  C   ASP A 206      22.973  13.989 -14.878  1.00 90.86           C  
ATOM   1563  CB  ASP A 206      24.883  12.346 -14.466  1.00 90.86           C  
ATOM   1564  O   ASP A 206      22.401  13.503 -15.855  1.00 90.86           O  
ATOM   1565  CG  ASP A 206      26.400  12.110 -14.396  1.00 90.86           C  
ATOM   1566  OD1 ASP A 206      27.181  13.001 -14.809  1.00 90.86           O  
ATOM   1567  OD2 ASP A 206      26.786  11.033 -13.892  1.00 90.86           O  
ATOM   1568  N   THR A 207      22.323  14.717 -13.963  1.00 91.44           N  
ATOM   1569  CA  THR A 207      20.917  15.104 -14.083  1.00 91.44           C  
ATOM   1570  C   THR A 207      20.740  16.126 -15.199  1.00 91.44           C  
ATOM   1571  CB  THR A 207      20.356  15.649 -12.763  1.00 91.44           C  
ATOM   1572  O   THR A 207      21.372  17.181 -15.214  1.00 91.44           O  
ATOM   1573  CG2 THR A 207      18.886  16.071 -12.879  1.00 91.44           C  
ATOM   1574  OG1 THR A 207      20.401  14.627 -11.800  1.00 91.44           O  
ATOM   1575  N   GLN A 208      19.827  15.837 -16.123  1.00 91.77           N  
ATOM   1576  CA  GLN A 208      19.542  16.684 -17.280  1.00 91.77           C  
ATOM   1577  C   GLN A 208      18.047  16.950 -17.404  1.00 91.77           C  
ATOM   1578  CB  GLN A 208      20.080  16.032 -18.560  1.00 91.77           C  
ATOM   1579  O   GLN A 208      17.222  16.138 -16.993  1.00 91.77           O  
ATOM   1580  CG  GLN A 208      21.609  15.902 -18.538  1.00 91.77           C  
ATOM   1581  CD  GLN A 208      22.159  15.213 -19.779  1.00 91.77           C  
ATOM   1582  NE2 GLN A 208      23.310  14.588 -19.673  1.00 91.77           N  
ATOM   1583  OE1 GLN A 208      21.585  15.222 -20.858  1.00 91.77           O  
ATOM   1584  N   ILE A 209      17.686  18.078 -18.011  1.00 93.11           N  
ATOM   1585  CA  ILE A 209      16.297  18.345 -18.379  1.00 93.11           C  
ATOM   1586  C   ILE A 209      15.957  17.506 -19.613  1.00 93.11           C  
ATOM   1587  CB  ILE A 209      16.067  19.852 -18.592  1.00 93.11           C  
ATOM   1588  O   ILE A 209      16.517  17.733 -20.684  1.00 93.11           O  
ATOM   1589  CG1 ILE A 209      16.409  20.699 -17.344  1.00 93.11           C  
ATOM   1590  CG2 ILE A 209      14.614  20.100 -19.007  1.00 93.11           C  
ATOM   1591  CD1 ILE A 209      15.641  20.340 -16.062  1.00 93.11           C  
ATOM   1592  N   LEU A 210      15.068  16.524 -19.452  1.00 92.54           N  
ATOM   1593  CA  LEU A 210      14.644  15.612 -20.515  1.00 92.54           C  
ATOM   1594  C   LEU A 210      13.111  15.559 -20.621  1.00 92.54           C  
ATOM   1595  CB  LEU A 210      15.253  14.210 -20.286  1.00 92.54           C  
ATOM   1596  O   LEU A 210      12.416  15.801 -19.631  1.00 92.54           O  
ATOM   1597  CG  LEU A 210      16.791  14.128 -20.401  1.00 92.54           C  
ATOM   1598  CD1 LEU A 210      17.264  12.684 -20.204  1.00 92.54           C  
ATOM   1599  CD2 LEU A 210      17.308  14.549 -21.779  1.00 92.54           C  
ATOM   1600  N   PRO A 211      12.566  15.214 -21.803  1.00 93.02           N  
ATOM   1601  CA  PRO A 211      11.127  15.093 -21.990  1.00 93.02           C  
ATOM   1602  C   PRO A 211      10.550  13.900 -21.215  1.00 93.02           C  
ATOM   1603  CB  PRO A 211      10.919  14.949 -23.501  1.00 93.02           C  
ATOM   1604  O   PRO A 211      11.105  12.799 -21.258  1.00 93.02           O  
ATOM   1605  CG  PRO A 211      12.231  14.335 -23.986  1.00 93.02           C  
ATOM   1606  CD  PRO A 211      13.263  14.970 -23.059  1.00 93.02           C  
ATOM   1607  N   PHE A 212       9.402  14.125 -20.581  1.00 92.86           N  
ATOM   1608  CA  PHE A 212       8.515  13.133 -19.983  1.00 92.86           C  
ATOM   1609  C   PHE A 212       7.147  13.218 -20.669  1.00 92.86           C  
ATOM   1610  CB  PHE A 212       8.409  13.384 -18.474  1.00 92.86           C  
ATOM   1611  O   PHE A 212       6.505  14.269 -20.660  1.00 92.86           O  
ATOM   1612  CG  PHE A 212       7.610  12.333 -17.728  1.00 92.86           C  
ATOM   1613  CD1 PHE A 212       6.204  12.396 -17.689  1.00 92.86           C  
ATOM   1614  CD2 PHE A 212       8.274  11.276 -17.078  1.00 92.86           C  
ATOM   1615  CE1 PHE A 212       5.471  11.406 -17.013  1.00 92.86           C  
ATOM   1616  CE2 PHE A 212       7.538  10.282 -16.412  1.00 92.86           C  
ATOM   1617  CZ  PHE A 212       6.136  10.349 -16.372  1.00 92.86           C  
ATOM   1618  N   THR A 213       6.710  12.123 -21.283  1.00 92.52           N  
ATOM   1619  CA  THR A 213       5.427  12.025 -21.989  1.00 92.52           C  
ATOM   1620  C   THR A 213       4.356  11.625 -20.990  1.00 92.52           C  
ATOM   1621  CB  THR A 213       5.499  10.999 -23.130  1.00 92.52           C  
ATOM   1622  O   THR A 213       4.273  10.461 -20.624  1.00 92.52           O  
ATOM   1623  CG2 THR A 213       4.253  11.041 -24.012  1.00 92.52           C  
ATOM   1624  OG1 THR A 213       6.622  11.273 -23.941  1.00 92.52           O  
ATOM   1625  N   CYS A 214       3.570  12.585 -20.519  1.00 88.43           N  
ATOM   1626  CA  CYS A 214       2.515  12.379 -19.533  1.00 88.43           C  
ATOM   1627  C   CYS A 214       1.359  11.538 -20.087  1.00 88.43           C  
ATOM   1628  CB  CYS A 214       1.981  13.742 -19.073  1.00 88.43           C  
ATOM   1629  O   CYS A 214       1.246  11.312 -21.298  1.00 88.43           O  
ATOM   1630  SG  CYS A 214       3.307  14.812 -18.445  1.00 88.43           S  
ATOM   1631  N   ALA A 215       0.445  11.152 -19.195  1.00 75.92           N  
ATOM   1632  CA  ALA A 215      -0.867  10.673 -19.609  1.00 75.92           C  
ATOM   1633  C   ALA A 215      -1.538  11.714 -20.545  1.00 75.92           C  
ATOM   1634  CB  ALA A 215      -1.669  10.321 -18.357  1.00 75.92           C  
ATOM   1635  O   ALA A 215      -1.344  12.922 -20.384  1.00 75.92           O  
ATOM   1636  N   TYR A 216      -2.206  11.242 -21.603  1.00 77.23           N  
ATOM   1637  CA  TYR A 216      -2.706  12.019 -22.760  1.00 77.23           C  
ATOM   1638  C   TYR A 216      -1.672  12.572 -23.757  1.00 77.23           C  
ATOM   1639  CB  TYR A 216      -3.646  13.144 -22.320  1.00 77.23           C  
ATOM   1640  O   TYR A 216      -2.036  13.323 -24.664  1.00 77.23           O  
ATOM   1641  CG  TYR A 216      -4.641  12.771 -21.256  1.00 77.23           C  
ATOM   1642  CD1 TYR A 216      -5.718  11.925 -21.577  1.00 77.23           C  
ATOM   1643  CD2 TYR A 216      -4.511  13.312 -19.965  1.00 77.23           C  
ATOM   1644  CE1 TYR A 216      -6.696  11.646 -20.609  1.00 77.23           C  
ATOM   1645  CE2 TYR A 216      -5.511  13.071 -19.011  1.00 77.23           C  
ATOM   1646  OH  TYR A 216      -7.561  11.983 -18.407  1.00 77.23           O  
ATOM   1647  CZ  TYR A 216      -6.599  12.228 -19.331  1.00 77.23           C  
ATOM   1648  N   GLY A 217      -0.392  12.221 -23.626  1.00 83.16           N  
ATOM   1649  CA  GLY A 217       0.636  12.598 -24.602  1.00 83.16           C  
ATOM   1650  C   GLY A 217       1.191  14.017 -24.441  1.00 83.16           C  
ATOM   1651  O   GLY A 217       1.995  14.450 -25.268  1.00 83.16           O  
ATOM   1652  N   LEU A 218       0.819  14.744 -23.379  1.00 87.81           N  
ATOM   1653  CA  LEU A 218       1.460  16.015 -23.031  1.00 87.81           C  
ATOM   1654  C   LEU A 218       2.933  15.771 -22.677  1.00 87.81           C  
ATOM   1655  CB  LEU A 218       0.710  16.681 -21.860  1.00 87.81           C  
ATOM   1656  O   LEU A 218       3.234  15.030 -21.747  1.00 87.81           O  
ATOM   1657  CG  LEU A 218       1.372  17.977 -21.343  1.00 87.81           C  
ATOM   1658  CD1 LEU A 218       1.308  19.104 -22.378  1.00 87.81           C  
ATOM   1659  CD2 LEU A 218       0.676  18.448 -20.068  1.00 87.81           C  
ATOM   1660  N   VAL A 219       3.859  16.434 -23.367  1.00 90.65           N  
ATOM   1661  CA  VAL A 219       5.295  16.309 -23.079  1.00 90.65           C  
ATOM   1662  C   VAL A 219       5.756  17.458 -22.186  1.00 90.65           C  
ATOM   1663  CB  VAL A 219       6.126  16.195 -24.368  1.00 90.65           C  
ATOM   1664  O   VAL A 219       5.699  18.620 -22.587  1.00 90.65           O  
ATOM   1665  CG1 VAL A 219       7.610  15.983 -24.041  1.00 90.65           C  
ATOM   1666  CG2 VAL A 219       5.667  15.004 -25.221  1.00 90.65           C  
ATOM   1667  N   LEU A 220       6.242  17.133 -20.988  1.00 91.38           N  
ATOM   1668  CA  LEU A 220       6.833  18.082 -20.042  1.00 91.38           C  
ATOM   1669  C   LEU A 220       8.351  17.911 -19.977  1.00 91.38           C  
ATOM   1670  CB  LEU A 220       6.194  17.918 -18.651  1.00 91.38           C  
ATOM   1671  O   LEU A 220       8.872  16.821 -20.184  1.00 91.38           O  
ATOM   1672  CG  LEU A 220       4.693  18.251 -18.587  1.00 91.38           C  
ATOM   1673  CD1 LEU A 220       4.202  18.071 -17.151  1.00 91.38           C  
ATOM   1674  CD2 LEU A 220       4.388  19.690 -19.012  1.00 91.38           C  
ATOM   1675  N   GLN A 221       9.067  18.990 -19.674  1.00 91.20           N  
ATOM   1676  CA  GLN A 221      10.513  18.963 -19.456  1.00 91.20           C  
ATOM   1677  C   GLN A 221      10.793  18.792 -17.963  1.00 91.20           C  
ATOM   1678  CB  GLN A 221      11.126  20.257 -20.007  1.00 91.20           C  
ATOM   1679  O   GLN A 221      10.388  19.631 -17.159  1.00 91.20           O  
ATOM   1680  CG  GLN A 221      11.065  20.355 -21.539  1.00 91.20           C  
ATOM   1681  CD  GLN A 221      11.864  19.279 -22.275  1.00 91.20           C  
ATOM   1682  NE2 GLN A 221      11.578  19.053 -23.537  1.00 91.20           N  
ATOM   1683  OE1 GLN A 221      12.757  18.630 -21.757  1.00 91.20           O  
ATOM   1684  N   VAL A 222      11.470  17.709 -17.583  1.00 91.71           N  
ATOM   1685  CA  VAL A 222      11.646  17.326 -16.174  1.00 91.71           C  
ATOM   1686  C   VAL A 222      13.123  17.090 -15.855  1.00 91.71           C  
ATOM   1687  CB  VAL A 222      10.777  16.109 -15.790  1.00 91.71           C  
ATOM   1688  O   VAL A 222      13.865  16.652 -16.737  1.00 91.71           O  
ATOM   1689  CG1 VAL A 222       9.310  16.326 -16.188  1.00 91.71           C  
ATOM   1690  CG2 VAL A 222      11.257  14.791 -16.407  1.00 91.71           C  
ATOM   1691  N   PRO A 223      13.580  17.348 -14.615  1.00 93.08           N  
ATOM   1692  CA  PRO A 223      14.906  16.926 -14.184  1.00 93.08           C  
ATOM   1693  C   PRO A 223      14.953  15.397 -14.149  1.00 93.08           C  
ATOM   1694  CB  PRO A 223      15.144  17.553 -12.804  1.00 93.08           C  
ATOM   1695  O   PRO A 223      14.287  14.762 -13.333  1.00 93.08           O  
ATOM   1696  CG  PRO A 223      13.868  18.329 -12.469  1.00 93.08           C  
ATOM   1697  CD  PRO A 223      12.831  17.895 -13.499  1.00 93.08           C  
ATOM   1698  N   MET A 224      15.724  14.811 -15.057  1.00 94.17           N  
ATOM   1699  CA  MET A 224      15.912  13.376 -15.205  1.00 94.17           C  
ATOM   1700  C   MET A 224      17.298  13.003 -14.695  1.00 94.17           C  
ATOM   1701  CB  MET A 224      15.717  13.004 -16.676  1.00 94.17           C  
ATOM   1702  O   MET A 224      18.306  13.372 -15.297  1.00 94.17           O  
ATOM   1703  CG  MET A 224      15.642  11.488 -16.891  1.00 94.17           C  
ATOM   1704  SD  MET A 224      14.130  10.680 -16.315  1.00 94.17           S  
ATOM   1705  CE  MET A 224      12.874  11.414 -17.400  1.00 94.17           C  
ATOM   1706  N   MET A 225      17.340  12.280 -13.582  1.00 95.03           N  
ATOM   1707  CA  MET A 225      18.572  11.733 -13.027  1.00 95.03           C  
ATOM   1708  C   MET A 225      19.051  10.587 -13.916  1.00 95.03           C  
ATOM   1709  CB  MET A 225      18.348  11.228 -11.597  1.00 95.03           C  
ATOM   1710  O   MET A 225      18.233   9.823 -14.435  1.00 95.03           O  
ATOM   1711  CG  MET A 225      17.643  12.246 -10.693  1.00 95.03           C  
ATOM   1712  SD  MET A 225      17.391  11.669  -8.996  1.00 95.03           S  
ATOM   1713  CE  MET A 225      16.156  10.371  -9.257  1.00 95.03           C  
ATOM   1714  N   HIS A 226      20.365  10.447 -14.073  1.00 94.04           N  
ATOM   1715  CA  HIS A 226      20.966   9.416 -14.913  1.00 94.04           C  
ATOM   1716  C   HIS A 226      22.155   8.745 -14.221  1.00 94.04           C  
ATOM   1717  CB  HIS A 226      21.368  10.034 -16.255  1.00 94.04           C  
ATOM   1718  O   HIS A 226      22.964   9.413 -13.579  1.00 94.04           O  
ATOM   1719  CG  HIS A 226      22.209   9.115 -17.099  1.00 94.04           C  
ATOM   1720  CD2 HIS A 226      21.813   7.947 -17.692  1.00 94.04           C  
ATOM   1721  ND1 HIS A 226      23.559   9.250 -17.321  1.00 94.04           N  
ATOM   1722  CE1 HIS A 226      23.966   8.197 -18.050  1.00 94.04           C  
ATOM   1723  NE2 HIS A 226      22.934   7.379 -18.304  1.00 94.04           N  
ATOM   1724  N   GLN A 227      22.265   7.423 -14.353  1.00 93.64           N  
ATOM   1725  CA  GLN A 227      23.486   6.687 -14.030  1.00 93.64           C  
ATOM   1726  C   GLN A 227      23.576   5.383 -14.832  1.00 93.64           C  
ATOM   1727  CB  GLN A 227      23.591   6.418 -12.511  1.00 93.64           C  
ATOM   1728  O   GLN A 227      22.563   4.729 -15.088  1.00 93.64           O  
ATOM   1729  CG  GLN A 227      22.570   5.407 -11.961  1.00 93.64           C  
ATOM   1730  CD  GLN A 227      22.753   5.145 -10.467  1.00 93.64           C  
ATOM   1731  NE2 GLN A 227      21.849   5.560  -9.612  1.00 93.64           N  
ATOM   1732  OE1 GLN A 227      23.705   4.504 -10.044  1.00 93.64           O  
ATOM   1733  N   THR A 228      24.798   4.949 -15.137  1.00 93.93           N  
ATOM   1734  CA  THR A 228      25.074   3.585 -15.609  1.00 93.93           C  
ATOM   1735  C   THR A 228      25.452   2.716 -14.417  1.00 93.93           C  
ATOM   1736  CB  THR A 228      26.219   3.555 -16.624  1.00 93.93           C  
ATOM   1737  O   THR A 228      26.506   2.915 -13.810  1.00 93.93           O  
ATOM   1738  CG2 THR A 228      26.410   2.162 -17.225  1.00 93.93           C  
ATOM   1739  OG1 THR A 228      26.021   4.461 -17.674  1.00 93.93           O  
ATOM   1740  N   THR A 229      24.631   1.727 -14.073  1.00 93.20           N  
ATOM   1741  CA  THR A 229      24.822   0.966 -12.832  1.00 93.20           C  
ATOM   1742  C   THR A 229      24.369  -0.484 -12.948  1.00 93.20           C  
ATOM   1743  CB  THR A 229      24.151   1.722 -11.679  1.00 93.20           C  
ATOM   1744  O   THR A 229      23.700  -0.869 -13.905  1.00 93.20           O  
ATOM   1745  CG2 THR A 229      22.641   1.551 -11.581  1.00 93.20           C  
ATOM   1746  OG1 THR A 229      24.697   1.318 -10.455  1.00 93.20           O  
ATOM   1747  N   GLU A 230      24.772  -1.317 -11.988  1.00 94.76           N  
ATOM   1748  CA  GLU A 230      24.191  -2.659 -11.867  1.00 94.76           C  
ATOM   1749  C   GLU A 230      22.920  -2.578 -11.033  1.00 94.76           C  
ATOM   1750  CB  GLU A 230      25.119  -3.692 -11.232  1.00 94.76           C  
ATOM   1751  O   GLU A 230      22.960  -2.091  -9.900  1.00 94.76           O  
ATOM   1752  CG  GLU A 230      26.480  -3.853 -11.912  1.00 94.76           C  
ATOM   1753  CD  GLU A 230      27.327  -4.838 -11.104  1.00 94.76           C  
ATOM   1754  OE1 GLU A 230      27.834  -5.808 -11.706  1.00 94.76           O  
ATOM   1755  OE2 GLU A 230      27.443  -4.586  -9.876  1.00 94.76           O  
ATOM   1756  N   VAL A 231      21.841  -3.102 -11.597  1.00 95.77           N  
ATOM   1757  CA  VAL A 231      20.498  -3.156 -11.023  1.00 95.77           C  
ATOM   1758  C   VAL A 231      19.986  -4.590 -11.048  1.00 95.77           C  
ATOM   1759  CB  VAL A 231      19.533  -2.236 -11.799  1.00 95.77           C  
ATOM   1760  O   VAL A 231      20.526  -5.435 -11.766  1.00 95.77           O  
ATOM   1761  CG1 VAL A 231      19.974  -0.776 -11.699  1.00 95.77           C  
ATOM   1762  CG2 VAL A 231      19.427  -2.607 -13.287  1.00 95.77           C  
ATOM   1763  N   ASN A 232      18.919  -4.863 -10.305  1.00 97.03           N  
ATOM   1764  CA  ASN A 232      18.107  -6.049 -10.547  1.00 97.03           C  
ATOM   1765  C   ASN A 232      16.990  -5.663 -11.525  1.00 97.03           C  
ATOM   1766  CB  ASN A 232      17.595  -6.590  -9.210  1.00 97.03           C  
ATOM   1767  O   ASN A 232      16.300  -4.665 -11.327  1.00 97.03           O  
ATOM   1768  CG  ASN A 232      18.662  -7.167  -8.309  1.00 97.03           C  
ATOM   1769  ND2 ASN A 232      18.474  -7.046  -7.019  1.00 97.03           N  
ATOM   1770  OD1 ASN A 232      19.648  -7.749  -8.744  1.00 97.03           O  
ATOM   1771  N   TYR A 233      16.841  -6.423 -12.607  1.00 97.99           N  
ATOM   1772  CA  TYR A 233      15.891  -6.136 -13.677  1.00 97.99           C  
ATOM   1773  C   TYR A 233      15.251  -7.414 -14.227  1.00 97.99           C  
ATOM   1774  CB  TYR A 233      16.601  -5.341 -14.782  1.00 97.99           C  
ATOM   1775  O   TYR A 233      15.879  -8.475 -14.268  1.00 97.99           O  
ATOM   1776  CG  TYR A 233      15.754  -5.092 -16.016  1.00 97.99           C  
ATOM   1777  CD1 TYR A 233      15.960  -5.858 -17.178  1.00 97.99           C  
ATOM   1778  CD2 TYR A 233      14.738  -4.120 -15.989  1.00 97.99           C  
ATOM   1779  CE1 TYR A 233      15.172  -5.633 -18.321  1.00 97.99           C  
ATOM   1780  CE2 TYR A 233      13.932  -3.902 -17.121  1.00 97.99           C  
ATOM   1781  OH  TYR A 233      13.420  -4.405 -19.410  1.00 97.99           O  
ATOM   1782  CZ  TYR A 233      14.161  -4.648 -18.295  1.00 97.99           C  
ATOM   1783  N   GLY A 234      14.007  -7.306 -14.685  1.00 97.30           N  
ATOM   1784  CA  GLY A 234      13.278  -8.372 -15.361  1.00 97.30           C  
ATOM   1785  C   GLY A 234      12.291  -7.824 -16.388  1.00 97.30           C  
ATOM   1786  O   GLY A 234      11.785  -6.708 -16.259  1.00 97.30           O  
ATOM   1787  N   GLN A 235      12.035  -8.618 -17.427  1.00 96.25           N  
ATOM   1788  CA  GLN A 235      10.948  -8.390 -18.378  1.00 96.25           C  
ATOM   1789  C   GLN A 235       9.879  -9.434 -18.120  1.00 96.25           C  
ATOM   1790  CB  GLN A 235      11.435  -8.458 -19.832  1.00 96.25           C  
ATOM   1791  O   GLN A 235      10.180 -10.627 -18.059  1.00 96.25           O  
ATOM   1792  CG  GLN A 235      12.236  -7.202 -20.170  1.00 96.25           C  
ATOM   1793  CD  GLN A 235      12.900  -7.222 -21.541  1.00 96.25           C  
ATOM   1794  NE2 GLN A 235      13.914  -6.405 -21.733  1.00 96.25           N  
ATOM   1795  OE1 GLN A 235      12.555  -7.927 -22.471  1.00 96.25           O  
ATOM   1796  N   PHE A 236       8.650  -8.967 -17.967  1.00 96.48           N  
ATOM   1797  CA  PHE A 236       7.511  -9.802 -17.643  1.00 96.48           C  
ATOM   1798  C   PHE A 236       6.345  -9.469 -18.555  1.00 96.48           C  
ATOM   1799  CB  PHE A 236       7.141  -9.626 -16.167  1.00 96.48           C  
ATOM   1800  O   PHE A 236       6.328  -8.445 -19.239  1.00 96.48           O  
ATOM   1801  CG  PHE A 236       8.280  -9.918 -15.216  1.00 96.48           C  
ATOM   1802  CD1 PHE A 236       8.578 -11.245 -14.861  1.00 96.48           C  
ATOM   1803  CD2 PHE A 236       9.057  -8.865 -14.702  1.00 96.48           C  
ATOM   1804  CE1 PHE A 236       9.644 -11.517 -13.989  1.00 96.48           C  
ATOM   1805  CE2 PHE A 236      10.116  -9.138 -13.822  1.00 96.48           C  
ATOM   1806  CZ  PHE A 236      10.413 -10.463 -13.465  1.00 96.48           C  
ATOM   1807  N   GLN A 237       5.362 -10.352 -18.526  1.00 93.23           N  
ATOM   1808  CA  GLN A 237       4.075 -10.150 -19.151  1.00 93.23           C  
ATOM   1809  C   GLN A 237       3.029 -10.133 -18.038  1.00 93.23           C  
ATOM   1810  CB  GLN A 237       3.891 -11.257 -20.191  1.00 93.23           C  
ATOM   1811  O   GLN A 237       3.087 -10.981 -17.143  1.00 93.23           O  
ATOM   1812  CG  GLN A 237       2.779 -10.935 -21.186  1.00 93.23           C  
ATOM   1813  CD  GLN A 237       2.762 -11.907 -22.365  1.00 93.23           C  
ATOM   1814  NE2 GLN A 237       2.134 -11.569 -23.468  1.00 93.23           N  
ATOM   1815  OE1 GLN A 237       3.375 -12.960 -22.368  1.00 93.23           O  
ATOM   1816  N   ASP A 238       2.133  -9.148 -18.044  1.00 88.69           N  
ATOM   1817  CA  ASP A 238       0.958  -9.198 -17.173  1.00 88.69           C  
ATOM   1818  C   ASP A 238      -0.030 -10.276 -17.661  1.00 88.69           C  
ATOM   1819  CB  ASP A 238       0.332  -7.797 -16.997  1.00 88.69           C  
ATOM   1820  O   ASP A 238       0.181 -10.932 -18.686  1.00 88.69           O  
ATOM   1821  CG  ASP A 238      -0.507  -7.294 -18.178  1.00 88.69           C  
ATOM   1822  OD1 ASP A 238      -0.576  -7.986 -19.213  1.00 88.69           O  
ATOM   1823  OD2 ASP A 238      -1.107  -6.206 -18.063  1.00 88.69           O  
ATOM   1824  N   THR A 239      -1.120 -10.486 -16.925  1.00 86.70           N  
ATOM   1825  CA  THR A 239      -2.116 -11.514 -17.267  1.00 86.70           C  
ATOM   1826  C   THR A 239      -2.887 -11.214 -18.556  1.00 86.70           C  
ATOM   1827  CB  THR A 239      -3.109 -11.712 -16.116  1.00 86.70           C  
ATOM   1828  O   THR A 239      -3.421 -12.141 -19.162  1.00 86.70           O  
ATOM   1829  CG2 THR A 239      -2.437 -12.287 -14.869  1.00 86.70           C  
ATOM   1830  OG1 THR A 239      -3.661 -10.476 -15.745  1.00 86.70           O  
ATOM   1831  N   ALA A 240      -2.915  -9.955 -19.004  1.00 90.58           N  
ATOM   1832  CA  ALA A 240      -3.558  -9.527 -20.246  1.00 90.58           C  
ATOM   1833  C   ALA A 240      -2.620  -9.545 -21.463  1.00 90.58           C  
ATOM   1834  CB  ALA A 240      -4.160  -8.146 -20.009  1.00 90.58           C  
ATOM   1835  O   ALA A 240      -3.058  -9.340 -22.594  1.00 90.58           O  
ATOM   1836  N   GLY A 241      -1.335  -9.829 -21.259  1.00 92.38           N  
ATOM   1837  CA  GLY A 241      -0.369  -9.975 -22.333  1.00 92.38           C  
ATOM   1838  C   GLY A 241       0.537  -8.760 -22.559  1.00 92.38           C  
ATOM   1839  O   GLY A 241       1.394  -8.813 -23.447  1.00 92.38           O  
ATOM   1840  N   HIS A 242       0.411  -7.693 -21.771  1.00 94.00           N  
ATOM   1841  CA  HIS A 242       1.232  -6.494 -21.891  1.00 94.00           C  
ATOM   1842  C   HIS A 242       2.647  -6.743 -21.369  1.00 94.00           C  
ATOM   1843  CB  HIS A 242       0.601  -5.311 -21.149  1.00 94.00           C  
ATOM   1844  O   HIS A 242       2.854  -7.281 -20.283  1.00 94.00           O  
ATOM   1845  CG  HIS A 242      -0.846  -5.088 -21.485  1.00 94.00           C  
ATOM   1846  CD2 HIS A 242      -1.370  -4.594 -22.649  1.00 94.00           C  
ATOM   1847  ND1 HIS A 242      -1.896  -5.367 -20.650  1.00 94.00           N  
ATOM   1848  CE1 HIS A 242      -3.031  -5.053 -21.292  1.00 94.00           C  
ATOM   1849  NE2 HIS A 242      -2.761  -4.564 -22.515  1.00 94.00           N  
ATOM   1850  N   GLN A 243       3.644  -6.316 -22.142  1.00 95.30           N  
ATOM   1851  CA  GLN A 243       5.048  -6.428 -21.757  1.00 95.30           C  
ATOM   1852  C   GLN A 243       5.425  -5.303 -20.792  1.00 95.30           C  
ATOM   1853  CB  GLN A 243       5.934  -6.402 -23.011  1.00 95.30           C  
ATOM   1854  O   GLN A 243       5.261  -4.125 -21.116  1.00 95.30           O  
ATOM   1855  CG  GLN A 243       5.694  -7.610 -23.931  1.00 95.30           C  
ATOM   1856  CD  GLN A 243       6.108  -8.932 -23.294  1.00 95.30           C  
ATOM   1857  NE2 GLN A 243       5.311  -9.970 -23.419  1.00 95.30           N  
ATOM   1858  OE1 GLN A 243       7.171  -9.051 -22.706  1.00 95.30           O  
ATOM   1859  N   VAL A 244       6.003  -5.654 -19.646  1.00 96.66           N  
ATOM   1860  CA  VAL A 244       6.444  -4.710 -18.614  1.00 96.66           C  
ATOM   1861  C   VAL A 244       7.908  -4.937 -18.250  1.00 96.66           C  
ATOM   1862  CB  VAL A 244       5.535  -4.737 -17.370  1.00 96.66           C  
ATOM   1863  O   VAL A 244       8.391  -6.067 -18.173  1.00 96.66           O  
ATOM   1864  CG1 VAL A 244       4.086  -4.408 -17.741  1.00 96.66           C  
ATOM   1865  CG2 VAL A 244       5.550  -6.073 -16.626  1.00 96.66           C  
ATOM   1866  N   GLY A 245       8.640  -3.845 -18.044  1.00 97.10           N  
ATOM   1867  CA  GLY A 245       9.967  -3.867 -17.442  1.00 97.10           C  
ATOM   1868  C   GLY A 245       9.862  -3.556 -15.957  1.00 97.10           C  
ATOM   1869  O   GLY A 245       9.257  -2.550 -15.596  1.00 97.10           O  
ATOM   1870  N   VAL A 246      10.480  -4.385 -15.119  1.00 97.98           N  
ATOM   1871  CA  VAL A 246      10.552  -4.168 -13.671  1.00 97.98           C  
ATOM   1872  C   VAL A 246      12.008  -3.999 -13.273  1.00 97.98           C  
ATOM   1873  CB  VAL A 246       9.869  -5.287 -12.873  1.00 97.98           C  
ATOM   1874  O   VAL A 246      12.837  -4.852 -13.591  1.00 97.98           O  
ATOM   1875  CG1 VAL A 246       9.865  -4.968 -11.370  1.00 97.98           C  
ATOM   1876  CG2 VAL A 246       8.418  -5.474 -13.332  1.00 97.98           C  
ATOM   1877  N   LEU A 247      12.321  -2.893 -12.608  1.00 97.92           N  
ATOM   1878  CA  LEU A 247      13.666  -2.546 -12.161  1.00 97.92           C  
ATOM   1879  C   LEU A 247      13.661  -2.277 -10.657  1.00 97.92           C  
ATOM   1880  CB  LEU A 247      14.159  -1.350 -12.996  1.00 97.92           C  
ATOM   1881  O   LEU A 247      12.753  -1.625 -10.159  1.00 97.92           O  
ATOM   1882  CG  LEU A 247      15.601  -0.927 -12.668  1.00 97.92           C  
ATOM   1883  CD1 LEU A 247      16.338  -0.460 -13.920  1.00 97.92           C  
ATOM   1884  CD2 LEU A 247      15.625   0.247 -11.704  1.00 97.92           C  
ATOM   1885  N   GLU A 248      14.684  -2.745  -9.951  1.00 97.24           N  
ATOM   1886  CA  GLU A 248      14.890  -2.496  -8.524  1.00 97.24           C  
ATOM   1887  C   GLU A 248      16.154  -1.653  -8.296  1.00 97.24           C  
ATOM   1888  CB  GLU A 248      14.978  -3.837  -7.795  1.00 97.24           C  
ATOM   1889  O   GLU A 248      17.249  -1.994  -8.762  1.00 97.24           O  
ATOM   1890  CG  GLU A 248      15.197  -3.725  -6.278  1.00 97.24           C  
ATOM   1891  CD  GLU A 248      15.689  -5.018  -5.608  1.00 97.24           C  
ATOM   1892  OE1 GLU A 248      15.829  -4.986  -4.364  1.00 97.24           O  
ATOM   1893  OE2 GLU A 248      16.027  -5.996  -6.319  1.00 97.24           O  
ATOM   1894  N   LEU A 249      15.997  -0.574  -7.525  1.00 94.53           N  
ATOM   1895  CA  LEU A 249      17.063   0.283  -7.016  1.00 94.53           C  
ATOM   1896  C   LEU A 249      17.107   0.211  -5.482  1.00 94.53           C  
ATOM   1897  CB  LEU A 249      16.846   1.737  -7.468  1.00 94.53           C  
ATOM   1898  O   LEU A 249      16.225   0.763  -4.820  1.00 94.53           O  
ATOM   1899  CG  LEU A 249      16.947   1.959  -8.977  1.00 94.53           C  
ATOM   1900  CD1 LEU A 249      16.592   3.402  -9.325  1.00 94.53           C  
ATOM   1901  CD2 LEU A 249      18.345   1.652  -9.524  1.00 94.53           C  
ATOM   1902  N   PRO A 250      18.129  -0.429  -4.892  1.00 92.62           N  
ATOM   1903  CA  PRO A 250      18.257  -0.509  -3.443  1.00 92.62           C  
ATOM   1904  C   PRO A 250      18.741   0.814  -2.835  1.00 92.62           C  
ATOM   1905  CB  PRO A 250      19.231  -1.660  -3.190  1.00 92.62           C  
ATOM   1906  O   PRO A 250      19.646   1.472  -3.367  1.00 92.62           O  
ATOM   1907  CG  PRO A 250      20.112  -1.662  -4.440  1.00 92.62           C  
ATOM   1908  CD  PRO A 250      19.168  -1.208  -5.549  1.00 92.62           C  
ATOM   1909  N   TYR A 251      18.206   1.159  -1.665  1.00 90.77           N  
ATOM   1910  CA  TYR A 251      18.724   2.240  -0.828  1.00 90.77           C  
ATOM   1911  C   TYR A 251      19.891   1.769   0.052  1.00 90.77           C  
ATOM   1912  CB  TYR A 251      17.589   2.891  -0.028  1.00 90.77           C  
ATOM   1913  O   TYR A 251      20.166   0.572   0.210  1.00 90.77           O  
ATOM   1914  CG  TYR A 251      16.656   3.708  -0.901  1.00 90.77           C  
ATOM   1915  CD1 TYR A 251      16.930   5.065  -1.141  1.00 90.77           C  
ATOM   1916  CD2 TYR A 251      15.525   3.119  -1.492  1.00 90.77           C  
ATOM   1917  CE1 TYR A 251      16.085   5.840  -1.957  1.00 90.77           C  
ATOM   1918  CE2 TYR A 251      14.653   3.897  -2.269  1.00 90.77           C  
ATOM   1919  OH  TYR A 251      14.090   5.998  -3.280  1.00 90.77           O  
ATOM   1920  CZ  TYR A 251      14.931   5.256  -2.515  1.00 90.77           C  
ATOM   1921  N   LEU A 252      20.639   2.733   0.584  1.00 87.25           N  
ATOM   1922  CA  LEU A 252      21.759   2.504   1.485  1.00 87.25           C  
ATOM   1923  C   LEU A 252      21.276   1.780   2.754  1.00 87.25           C  
ATOM   1924  CB  LEU A 252      22.444   3.854   1.767  1.00 87.25           C  
ATOM   1925  O   LEU A 252      20.144   1.949   3.196  1.00 87.25           O  
ATOM   1926  CG  LEU A 252      23.765   3.775   2.553  1.00 87.25           C  
ATOM   1927  CD1 LEU A 252      24.813   2.904   1.847  1.00 87.25           C  
ATOM   1928  CD2 LEU A 252      24.378   5.170   2.679  1.00 87.25           C  
ATOM   1929  N   GLY A 253      22.120   0.898   3.293  1.00 81.56           N  
ATOM   1930  CA  GLY A 253      21.753   0.020   4.409  1.00 81.56           C  
ATOM   1931  C   GLY A 253      20.857  -1.165   4.026  1.00 81.56           C  
ATOM   1932  O   GLY A 253      20.668  -2.053   4.845  1.00 81.56           O  
ATOM   1933  N   SER A 254      20.368  -1.241   2.779  1.00 77.76           N  
ATOM   1934  CA  SER A 254      19.350  -2.222   2.358  1.00 77.76           C  
ATOM   1935  C   SER A 254      18.077  -2.149   3.214  1.00 77.76           C  
ATOM   1936  CB  SER A 254      19.899  -3.659   2.272  1.00 77.76           C  
ATOM   1937  O   SER A 254      17.427  -3.165   3.431  1.00 77.76           O  
ATOM   1938  OG  SER A 254      21.183  -3.682   1.664  1.00 77.76           O  
ATOM   1939  N   ALA A 255      17.742  -0.951   3.710  1.00 77.48           N  
ATOM   1940  CA  ALA A 255      16.534  -0.720   4.498  1.00 77.48           C  
ATOM   1941  C   ALA A 255      15.274  -0.873   3.635  1.00 77.48           C  
ATOM   1942  CB  ALA A 255      16.628   0.676   5.127  1.00 77.48           C  
ATOM   1943  O   ALA A 255      14.309  -1.500   4.042  1.00 77.48           O  
ATOM   1944  N   VAL A 256      15.302  -0.354   2.408  1.00 89.40           N  
ATOM   1945  CA  VAL A 256      14.230  -0.501   1.419  1.00 89.40           C  
ATOM   1946  C   VAL A 256      14.812  -0.530   0.005  1.00 89.40           C  
ATOM   1947  CB  VAL A 256      13.166   0.609   1.542  1.00 89.40           C  
ATOM   1948  O   VAL A 256      15.935  -0.074  -0.234  1.00 89.40           O  
ATOM   1949  CG1 VAL A 256      12.284   0.483   2.789  1.00 89.40           C  
ATOM   1950  CG2 VAL A 256      13.773   2.009   1.553  1.00 89.40           C  
ATOM   1951  N   SER A 257      14.030  -1.031  -0.945  1.00 92.87           N  
ATOM   1952  CA  SER A 257      14.305  -0.935  -2.379  1.00 92.87           C  
ATOM   1953  C   SER A 257      13.149  -0.239  -3.096  1.00 92.87           C  
ATOM   1954  CB  SER A 257      14.523  -2.321  -2.993  1.00 92.87           C  
ATOM   1955  O   SER A 257      11.983  -0.539  -2.825  1.00 92.87           O  
ATOM   1956  OG  SER A 257      15.734  -2.935  -2.593  1.00 92.87           O  
ATOM   1957  N   LEU A 258      13.468   0.655  -4.037  1.00 95.01           N  
ATOM   1958  CA  LEU A 258      12.500   1.199  -4.989  1.00 95.01           C  
ATOM   1959  C   LEU A 258      12.351   0.239  -6.160  1.00 95.01           C  
ATOM   1960  CB  LEU A 258      12.935   2.589  -5.490  1.00 95.01           C  
ATOM   1961  O   LEU A 258      13.322  -0.041  -6.862  1.00 95.01           O  
ATOM   1962  CG  LEU A 258      11.903   3.257  -6.420  1.00 95.01           C  
ATOM   1963  CD1 LEU A 258      10.635   3.648  -5.660  1.00 95.01           C  
ATOM   1964  CD2 LEU A 258      12.485   4.535  -7.012  1.00 95.01           C  
ATOM   1965  N   PHE A 259      11.129  -0.204  -6.410  1.00 97.06           N  
ATOM   1966  CA  PHE A 259      10.772  -0.924  -7.618  1.00 97.06           C  
ATOM   1967  C   PHE A 259      10.066   0.019  -8.583  1.00 97.06           C  
ATOM   1968  CB  PHE A 259       9.913  -2.132  -7.270  1.00 97.06           C  
ATOM   1969  O   PHE A 259       9.206   0.798  -8.180  1.00 97.06           O  
ATOM   1970  CG  PHE A 259      10.666  -3.222  -6.533  1.00 97.06           C  
ATOM   1971  CD1 PHE A 259      11.154  -4.343  -7.232  1.00 97.06           C  
ATOM   1972  CD2 PHE A 259      10.906  -3.105  -5.150  1.00 97.06           C  
ATOM   1973  CE1 PHE A 259      11.878  -5.338  -6.550  1.00 97.06           C  
ATOM   1974  CE2 PHE A 259      11.648  -4.092  -4.479  1.00 97.06           C  
ATOM   1975  CZ  PHE A 259      12.131  -5.210  -5.176  1.00 97.06           C  
ATOM   1976  N   LEU A 260      10.428  -0.066  -9.859  1.00 97.16           N  
ATOM   1977  CA  LEU A 260       9.832   0.680 -10.959  1.00 97.16           C  
ATOM   1978  C   LEU A 260       9.223  -0.312 -11.940  1.00 97.16           C  
ATOM   1979  CB  LEU A 260      10.909   1.536 -11.650  1.00 97.16           C  
ATOM   1980  O   LEU A 260       9.925  -1.202 -12.419  1.00 97.16           O  
ATOM   1981  CG  LEU A 260      11.558   2.604 -10.753  1.00 97.16           C  
ATOM   1982  CD1 LEU A 260      12.705   3.283 -11.503  1.00 97.16           C  
ATOM   1983  CD2 LEU A 260      10.550   3.678 -10.354  1.00 97.16           C  
ATOM   1984  N   VAL A 261       7.944  -0.139 -12.264  1.00 96.87           N  
ATOM   1985  CA  VAL A 261       7.236  -0.931 -13.274  1.00 96.87           C  
ATOM   1986  C   VAL A 261       6.856  -0.011 -14.421  1.00 96.87           C  
ATOM   1987  CB  VAL A 261       5.989  -1.628 -12.711  1.00 96.87           C  
ATOM   1988  O   VAL A 261       6.132   0.969 -14.243  1.00 96.87           O  
ATOM   1989  CG1 VAL A 261       5.346  -2.552 -13.753  1.00 96.87           C  
ATOM   1990  CG2 VAL A 261       6.284  -2.413 -11.430  1.00 96.87           C  
ATOM   1991  N   LEU A 262       7.356  -0.336 -15.608  1.00 96.08           N  
ATOM   1992  CA  LEU A 262       7.204   0.488 -16.797  1.00 96.08           C  
ATOM   1993  C   LEU A 262       6.648  -0.354 -17.958  1.00 96.08           C  
ATOM   1994  CB  LEU A 262       8.581   1.100 -17.105  1.00 96.08           C  
ATOM   1995  O   LEU A 262       7.300  -1.337 -18.335  1.00 96.08           O  
ATOM   1996  CG  LEU A 262       8.579   2.111 -18.260  1.00 96.08           C  
ATOM   1997  CD1 LEU A 262       7.891   3.424 -17.895  1.00 96.08           C  
ATOM   1998  CD2 LEU A 262      10.024   2.440 -18.636  1.00 96.08           C  
ATOM   1999  N   PRO A 263       5.502   0.022 -18.566  1.00 95.04           N  
ATOM   2000  CA  PRO A 263       5.053  -0.575 -19.822  1.00 95.04           C  
ATOM   2001  C   PRO A 263       6.171  -0.503 -20.863  1.00 95.04           C  
ATOM   2002  CB  PRO A 263       3.830   0.223 -20.291  1.00 95.04           C  
ATOM   2003  O   PRO A 263       6.758   0.558 -21.072  1.00 95.04           O  
ATOM   2004  CG  PRO A 263       3.489   1.202 -19.167  1.00 95.04           C  
ATOM   2005  CD  PRO A 263       4.592   1.072 -18.122  1.00 95.04           C  
ATOM   2006  N   ARG A 264       6.521  -1.623 -21.499  1.00 93.46           N  
ATOM   2007  CA  ARG A 264       7.637  -1.672 -22.455  1.00 93.46           C  
ATOM   2008  C   ARG A 264       7.279  -0.993 -23.770  1.00 93.46           C  
ATOM   2009  CB  ARG A 264       8.051  -3.128 -22.679  1.00 93.46           C  
ATOM   2010  O   ARG A 264       8.106  -0.268 -24.322  1.00 93.46           O  
ATOM   2011  CG  ARG A 264       9.394  -3.224 -23.412  1.00 93.46           C  
ATOM   2012  CD  ARG A 264       9.752  -4.696 -23.625  1.00 93.46           C  
ATOM   2013  NE  ARG A 264      11.188  -4.862 -23.915  1.00 93.46           N  
ATOM   2014  NH1 ARG A 264      11.034  -5.864 -25.983  1.00 93.46           N  
ATOM   2015  NH2 ARG A 264      13.024  -5.613 -25.002  1.00 93.46           N  
ATOM   2016  CZ  ARG A 264      11.734  -5.444 -24.966  1.00 93.46           C  
ATOM   2017  N   ASP A 265       6.067  -1.249 -24.242  1.00 91.04           N  
ATOM   2018  CA  ASP A 265       5.487  -0.518 -25.357  1.00 91.04           C  
ATOM   2019  C   ASP A 265       5.163   0.911 -24.905  1.00 91.04           C  
ATOM   2020  CB  ASP A 265       4.260  -1.265 -25.887  1.00 91.04           C  
ATOM   2021  O   ASP A 265       4.680   1.128 -23.792  1.00 91.04           O  
ATOM   2022  CG  ASP A 265       3.844  -0.776 -27.276  1.00 91.04           C  
ATOM   2023  OD1 ASP A 265       4.260   0.353 -27.630  1.00 91.04           O  
ATOM   2024  OD2 ASP A 265       3.221  -1.587 -27.987  1.00 91.04           O  
ATOM   2025  N   LYS A 266       5.493   1.891 -25.744  1.00 86.99           N  
ATOM   2026  CA  LYS A 266       5.251   3.305 -25.449  1.00 86.99           C  
ATOM   2027  C   LYS A 266       3.780   3.671 -25.589  1.00 86.99           C  
ATOM   2028  CB  LYS A 266       6.083   4.188 -26.377  1.00 86.99           C  
ATOM   2029  O   LYS A 266       3.351   4.606 -24.920  1.00 86.99           O  
ATOM   2030  CG  LYS A 266       7.581   4.072 -26.084  1.00 86.99           C  
ATOM   2031  CD  LYS A 266       8.319   5.100 -26.939  1.00 86.99           C  
ATOM   2032  CE  LYS A 266       9.813   5.072 -26.632  1.00 86.99           C  
ATOM   2033  NZ  LYS A 266      10.492   6.178 -27.342  1.00 86.99           N  
ATOM   2034  N   ASP A 267       3.046   2.932 -26.416  1.00 87.22           N  
ATOM   2035  CA  ASP A 267       1.640   3.200 -26.704  1.00 87.22           C  
ATOM   2036  C   ASP A 267       0.700   2.512 -25.702  1.00 87.22           C  
ATOM   2037  CB  ASP A 267       1.345   2.811 -28.162  1.00 87.22           C  
ATOM   2038  O   ASP A 267      -0.499   2.781 -25.696  1.00 87.22           O  
ATOM   2039  CG  ASP A 267       2.182   3.609 -29.176  1.00 87.22           C  
ATOM   2040  OD1 ASP A 267       2.514   4.785 -28.888  1.00 87.22           O  
ATOM   2041  OD2 ASP A 267       2.504   3.049 -30.247  1.00 87.22           O  
ATOM   2042  N   THR A 268       1.231   1.659 -24.815  1.00 91.00           N  
ATOM   2043  CA  THR A 268       0.452   1.018 -23.749  1.00 91.00           C  
ATOM   2044  C   THR A 268       0.318   1.959 -22.550  1.00 91.00           C  
ATOM   2045  CB  THR A 268       1.065  -0.318 -23.315  1.00 91.00           C  
ATOM   2046  O   THR A 268       1.304   2.174 -21.833  1.00 91.00           O  
ATOM   2047  CG2 THR A 268       0.256  -1.022 -22.223  1.00 91.00           C  
ATOM   2048  OG1 THR A 268       1.056  -1.195 -24.412  1.00 91.00           O  
ATOM   2049  N   PRO A 269      -0.884   2.502 -22.275  1.00 89.91           N  
ATOM   2050  CA  PRO A 269      -1.105   3.321 -21.097  1.00 89.91           C  
ATOM   2051  C   PRO A 269      -1.063   2.464 -19.830  1.00 89.91           C  
ATOM   2052  CB  PRO A 269      -2.469   3.980 -21.307  1.00 89.91           C  
ATOM   2053  O   PRO A 269      -1.392   1.276 -19.829  1.00 89.91           O  
ATOM   2054  CG  PRO A 269      -3.226   2.915 -22.092  1.00 89.91           C  
ATOM   2055  CD  PRO A 269      -2.144   2.321 -22.991  1.00 89.91           C  
ATOM   2056  N   LEU A 270      -0.702   3.095 -18.714  1.00 89.79           N  
ATOM   2057  CA  LEU A 270      -0.611   2.421 -17.420  1.00 89.79           C  
ATOM   2058  C   LEU A 270      -1.962   1.837 -16.968  1.00 89.79           C  
ATOM   2059  CB  LEU A 270      -0.060   3.440 -16.413  1.00 89.79           C  
ATOM   2060  O   LEU A 270      -1.991   0.766 -16.366  1.00 89.79           O  
ATOM   2061  CG  LEU A 270       0.483   2.832 -15.111  1.00 89.79           C  
ATOM   2062  CD1 LEU A 270       1.702   1.944 -15.400  1.00 89.79           C  
ATOM   2063  CD2 LEU A 270       0.869   3.999 -14.199  1.00 89.79           C  
ATOM   2064  N   SER A 271      -3.070   2.478 -17.351  1.00 88.74           N  
ATOM   2065  CA  SER A 271      -4.442   2.029 -17.085  1.00 88.74           C  
ATOM   2066  C   SER A 271      -4.786   0.664 -17.691  1.00 88.74           C  
ATOM   2067  CB  SER A 271      -5.432   3.070 -17.617  1.00 88.74           C  
ATOM   2068  O   SER A 271      -5.759   0.048 -17.269  1.00 88.74           O  
ATOM   2069  OG  SER A 271      -5.202   3.314 -18.996  1.00 88.74           O  
ATOM   2070  N   HIS A 272      -4.002   0.157 -18.650  1.00 91.17           N  
ATOM   2071  CA  HIS A 272      -4.161  -1.206 -19.170  1.00 91.17           C  
ATOM   2072  C   HIS A 272      -3.454  -2.260 -18.307  1.00 91.17           C  
ATOM   2073  CB  HIS A 272      -3.635  -1.280 -20.607  1.00 91.17           C  
ATOM   2074  O   HIS A 272      -3.802  -3.433 -18.382  1.00 91.17           O  
ATOM   2075  CG  HIS A 272      -4.451  -0.550 -21.643  1.00 91.17           C  
ATOM   2076  CD2 HIS A 272      -5.504   0.310 -21.454  1.00 91.17           C  
ATOM   2077  ND1 HIS A 272      -4.263  -0.663 -23.000  1.00 91.17           N  
ATOM   2078  CE1 HIS A 272      -5.161   0.123 -23.614  1.00 91.17           C  
ATOM   2079  NE2 HIS A 272      -5.937   0.742 -22.713  1.00 91.17           N  
ATOM   2080  N   ILE A 273      -2.469  -1.864 -17.497  1.00 92.63           N  
ATOM   2081  CA  ILE A 273      -1.698  -2.770 -16.631  1.00 92.63           C  
ATOM   2082  C   ILE A 273      -2.270  -2.774 -15.212  1.00 92.63           C  
ATOM   2083  CB  ILE A 273      -0.205  -2.375 -16.648  1.00 92.63           C  
ATOM   2084  O   ILE A 273      -2.364  -3.830 -14.595  1.00 92.63           O  
ATOM   2085  CG1 ILE A 273       0.388  -2.590 -18.058  1.00 92.63           C  
ATOM   2086  CG2 ILE A 273       0.606  -3.191 -15.620  1.00 92.63           C  
ATOM   2087  CD1 ILE A 273       1.690  -1.820 -18.262  1.00 92.63           C  
ATOM   2088  N   GLU A 274      -2.672  -1.609 -14.695  1.00 92.24           N  
ATOM   2089  CA  GLU A 274      -3.177  -1.437 -13.322  1.00 92.24           C  
ATOM   2090  C   GLU A 274      -4.279  -2.434 -12.908  1.00 92.24           C  
ATOM   2091  CB  GLU A 274      -3.673   0.005 -13.113  1.00 92.24           C  
ATOM   2092  O   GLU A 274      -4.176  -2.978 -11.805  1.00 92.24           O  
ATOM   2093  CG  GLU A 274      -2.533   1.025 -13.064  1.00 92.24           C  
ATOM   2094  CD  GLU A 274      -3.025   2.482 -13.124  1.00 92.24           C  
ATOM   2095  OE1 GLU A 274      -2.285   3.373 -12.654  1.00 92.24           O  
ATOM   2096  OE2 GLU A 274      -4.139   2.777 -13.599  1.00 92.24           O  
ATOM   2097  N   PRO A 275      -5.291  -2.741 -13.749  1.00 91.63           N  
ATOM   2098  CA  PRO A 275      -6.356  -3.680 -13.383  1.00 91.63           C  
ATOM   2099  C   PRO A 275      -5.886  -5.136 -13.254  1.00 91.63           C  
ATOM   2100  CB  PRO A 275      -7.414  -3.555 -14.489  1.00 91.63           C  
ATOM   2101  O   PRO A 275      -6.588  -5.958 -12.676  1.00 91.63           O  
ATOM   2102  CG  PRO A 275      -7.132  -2.199 -15.128  1.00 91.63           C  
ATOM   2103  CD  PRO A 275      -5.616  -2.124 -15.027  1.00 91.63           C  
ATOM   2104  N   HIS A 276      -4.714  -5.466 -13.802  1.00 92.28           N  
ATOM   2105  CA  HIS A 276      -4.164  -6.824 -13.850  1.00 92.28           C  
ATOM   2106  C   HIS A 276      -3.112  -7.086 -12.763  1.00 92.28           C  
ATOM   2107  CB  HIS A 276      -3.600  -7.061 -15.256  1.00 92.28           C  
ATOM   2108  O   HIS A 276      -2.527  -8.174 -12.695  1.00 92.28           O  
ATOM   2109  CG  HIS A 276      -4.622  -6.856 -16.344  1.00 92.28           C  
ATOM   2110  CD2 HIS A 276      -5.819  -7.506 -16.493  1.00 92.28           C  
ATOM   2111  ND1 HIS A 276      -4.569  -5.889 -17.316  1.00 92.28           N  
ATOM   2112  CE1 HIS A 276      -5.707  -5.938 -18.021  1.00 92.28           C  
ATOM   2113  NE2 HIS A 276      -6.502  -6.918 -17.565  1.00 92.28           N  
ATOM   2114  N   LEU A 277      -2.840  -6.092 -11.914  1.00 93.91           N  
ATOM   2115  CA  LEU A 277      -1.930  -6.236 -10.787  1.00 93.91           C  
ATOM   2116  C   LEU A 277      -2.580  -7.090  -9.697  1.00 93.91           C  
ATOM   2117  CB  LEU A 277      -1.533  -4.858 -10.244  1.00 93.91           C  
ATOM   2118  O   LEU A 277      -3.693  -6.820  -9.260  1.00 93.91           O  
ATOM   2119  CG  LEU A 277      -0.817  -3.966 -11.268  1.00 93.91           C  
ATOM   2120  CD1 LEU A 277      -0.627  -2.576 -10.674  1.00 93.91           C  
ATOM   2121  CD2 LEU A 277       0.552  -4.521 -11.677  1.00 93.91           C  
ATOM   2122  N   THR A 278      -1.845  -8.100  -9.239  1.00 93.74           N  
ATOM   2123  CA  THR A 278      -2.209  -8.958  -8.102  1.00 93.74           C  
ATOM   2124  C   THR A 278      -0.997  -9.114  -7.194  1.00 93.74           C  
ATOM   2125  CB  THR A 278      -2.695 -10.349  -8.545  1.00 93.74           C  
ATOM   2126  O   THR A 278       0.143  -8.927  -7.647  1.00 93.74           O  
ATOM   2127  CG2 THR A 278      -3.811 -10.301  -9.588  1.00 93.74           C  
ATOM   2128  OG1 THR A 278      -1.626 -11.102  -9.088  1.00 93.74           O  
ATOM   2129  N   ALA A 279      -1.190  -9.504  -5.933  1.00 93.82           N  
ATOM   2130  CA  ALA A 279      -0.064  -9.753  -5.038  1.00 93.82           C  
ATOM   2131  C   ALA A 279       0.856 -10.853  -5.577  1.00 93.82           C  
ATOM   2132  CB  ALA A 279      -0.580 -10.112  -3.649  1.00 93.82           C  
ATOM   2133  O   ALA A 279       2.077 -10.741  -5.469  1.00 93.82           O  
ATOM   2134  N   SER A 280       0.296 -11.880  -6.224  1.00 93.81           N  
ATOM   2135  CA  SER A 280       1.073 -12.937  -6.879  1.00 93.81           C  
ATOM   2136  C   SER A 280       1.924 -12.400  -8.031  1.00 93.81           C  
ATOM   2137  CB  SER A 280       0.146 -14.033  -7.406  1.00 93.81           C  
ATOM   2138  O   SER A 280       3.088 -12.783  -8.155  1.00 93.81           O  
ATOM   2139  OG  SER A 280      -0.661 -14.542  -6.364  1.00 93.81           O  
ATOM   2140  N   THR A 281       1.391 -11.477  -8.836  1.00 93.68           N  
ATOM   2141  CA  THR A 281       2.141 -10.813  -9.912  1.00 93.68           C  
ATOM   2142  C   THR A 281       3.317 -10.011  -9.345  1.00 93.68           C  
ATOM   2143  CB  THR A 281       1.219  -9.904 -10.745  1.00 93.68           C  
ATOM   2144  O   THR A 281       4.452 -10.180  -9.791  1.00 93.68           O  
ATOM   2145  CG2 THR A 281       1.952  -9.237 -11.899  1.00 93.68           C  
ATOM   2146  OG1 THR A 281       0.168 -10.641 -11.327  1.00 93.68           O  
ATOM   2147  N   ILE A 282       3.081  -9.192  -8.314  1.00 94.62           N  
ATOM   2148  CA  ILE A 282       4.138  -8.409  -7.652  1.00 94.62           C  
ATOM   2149  C   ILE A 282       5.188  -9.329  -7.014  1.00 94.62           C  
ATOM   2150  CB  ILE A 282       3.517  -7.449  -6.609  1.00 94.62           C  
ATOM   2151  O   ILE A 282       6.395  -9.106  -7.151  1.00 94.62           O  
ATOM   2152  CG1 ILE A 282       2.544  -6.422  -7.235  1.00 94.62           C  
ATOM   2153  CG2 ILE A 282       4.604  -6.711  -5.802  1.00 94.62           C  
ATOM   2154  CD1 ILE A 282       3.136  -5.526  -8.332  1.00 94.62           C  
ATOM   2155  N   HIS A 283       4.752 -10.402  -6.355  1.00 93.19           N  
ATOM   2156  CA  HIS A 283       5.644 -11.400  -5.775  1.00 93.19           C  
ATOM   2157  C   HIS A 283       6.526 -12.064  -6.844  1.00 93.19           C  
ATOM   2158  CB  HIS A 283       4.814 -12.430  -5.003  1.00 93.19           C  
ATOM   2159  O   HIS A 283       7.745 -12.138  -6.681  1.00 93.19           O  
ATOM   2160  CG  HIS A 283       5.686 -13.457  -4.338  1.00 93.19           C  
ATOM   2161  CD2 HIS A 283       6.197 -14.586  -4.917  1.00 93.19           C  
ATOM   2162  ND1 HIS A 283       6.166 -13.404  -3.050  1.00 93.19           N  
ATOM   2163  CE1 HIS A 283       6.944 -14.484  -2.859  1.00 93.19           C  
ATOM   2164  NE2 HIS A 283       7.023 -15.207  -3.983  1.00 93.19           N  
ATOM   2165  N   LEU A 284       5.943 -12.490  -7.968  1.00 93.78           N  
ATOM   2166  CA  LEU A 284       6.679 -13.087  -9.083  1.00 93.78           C  
ATOM   2167  C   LEU A 284       7.730 -12.124  -9.641  1.00 93.78           C  
ATOM   2168  CB  LEU A 284       5.676 -13.497 -10.176  1.00 93.78           C  
ATOM   2169  O   LEU A 284       8.890 -12.504  -9.805  1.00 93.78           O  
ATOM   2170  CG  LEU A 284       6.333 -14.074 -11.445  1.00 93.78           C  
ATOM   2171  CD1 LEU A 284       6.995 -15.427 -11.180  1.00 93.78           C  
ATOM   2172  CD2 LEU A 284       5.282 -14.246 -12.538  1.00 93.78           C  
ATOM   2173  N   TRP A 285       7.339 -10.877  -9.918  1.00 94.58           N  
ATOM   2174  CA  TRP A 285       8.245  -9.877 -10.478  1.00 94.58           C  
ATOM   2175  C   TRP A 285       9.432  -9.626  -9.559  1.00 94.58           C  
ATOM   2176  CB  TRP A 285       7.488  -8.573 -10.736  1.00 94.58           C  
ATOM   2177  O   TRP A 285      10.574  -9.686 -10.004  1.00 94.58           O  
ATOM   2178  CG  TRP A 285       6.443  -8.607 -11.806  1.00 94.58           C  
ATOM   2179  CD1 TRP A 285       6.199  -9.622 -12.668  1.00 94.58           C  
ATOM   2180  CD2 TRP A 285       5.471  -7.569 -12.132  1.00 94.58           C  
ATOM   2181  CE2 TRP A 285       4.693  -8.014 -13.241  1.00 94.58           C  
ATOM   2182  CE3 TRP A 285       5.161  -6.302 -11.594  1.00 94.58           C  
ATOM   2183  NE1 TRP A 285       5.163  -9.278 -13.511  1.00 94.58           N  
ATOM   2184  CH2 TRP A 285       3.383  -5.986 -13.243  1.00 94.58           C  
ATOM   2185  CZ2 TRP A 285       3.668  -7.242 -13.801  1.00 94.58           C  
ATOM   2186  CZ3 TRP A 285       4.119  -5.526 -12.137  1.00 94.58           C  
ATOM   2187  N   THR A 286       9.168  -9.406  -8.272  1.00 93.31           N  
ATOM   2188  CA  THR A 286      10.198  -9.072  -7.280  1.00 93.31           C  
ATOM   2189  C   THR A 286      11.155 -10.227  -6.976  1.00 93.31           C  
ATOM   2190  CB  THR A 286       9.559  -8.580  -5.977  1.00 93.31           C  
ATOM   2191  O   THR A 286      12.313  -9.979  -6.654  1.00 93.31           O  
ATOM   2192  CG2 THR A 286       8.807  -7.258  -6.124  1.00 93.31           C  
ATOM   2193  OG1 THR A 286       8.633  -9.518  -5.476  1.00 93.31           O  
ATOM   2194  N   THR A 287      10.721 -11.483  -7.109  1.00 93.49           N  
ATOM   2195  CA  THR A 287      11.562 -12.674  -6.862  1.00 93.49           C  
ATOM   2196  C   THR A 287      12.310 -13.173  -8.100  1.00 93.49           C  
ATOM   2197  CB  THR A 287      10.735 -13.824  -6.275  1.00 93.49           C  
ATOM   2198  O   THR A 287      13.268 -13.936  -7.974  1.00 93.49           O  
ATOM   2199  CG2 THR A 287      10.212 -13.495  -4.878  1.00 93.49           C  
ATOM   2200  OG1 THR A 287       9.637 -14.104  -7.109  1.00 93.49           O  
ATOM   2201  N   SER A 288      11.915 -12.727  -9.296  1.00 96.14           N  
ATOM   2202  CA  SER A 288      12.458 -13.208 -10.577  1.00 96.14           C  
ATOM   2203  C   SER A 288      13.393 -12.215 -11.278  1.00 96.14           C  
ATOM   2204  CB  SER A 288      11.312 -13.623 -11.499  1.00 96.14           C  
ATOM   2205  O   SER A 288      13.777 -12.435 -12.432  1.00 96.14           O  
ATOM   2206  OG  SER A 288      10.537 -14.639 -10.902  1.00 96.14           O  
ATOM   2207  N   LEU A 289      13.773 -11.119 -10.613  1.00 96.97           N  
ATOM   2208  CA  LEU A 289      14.721 -10.149 -11.165  1.00 96.97           C  
ATOM   2209  C   LEU A 289      16.134 -10.736 -11.260  1.00 96.97           C  
ATOM   2210  CB  LEU A 289      14.743  -8.847 -10.348  1.00 96.97           C  
ATOM   2211  O   LEU A 289      16.568 -11.542 -10.436  1.00 96.97           O  
ATOM   2212  CG  LEU A 289      13.400  -8.129 -10.164  1.00 96.97           C  
ATOM   2213  CD1 LEU A 289      13.613  -6.816  -9.422  1.00 96.97           C  
ATOM   2214  CD2 LEU A 289      12.727  -7.788 -11.493  1.00 96.97           C  
ATOM   2215  N   ARG A 290      16.892 -10.296 -12.266  1.00 96.98           N  
ATOM   2216  CA  ARG A 290      18.286 -10.700 -12.478  1.00 96.98           C  
ATOM   2217  C   ARG A 290      19.195  -9.486 -12.486  1.00 96.98           C  
ATOM   2218  CB  ARG A 290      18.417 -11.507 -13.776  1.00 96.98           C  
ATOM   2219  O   ARG A 290      18.830  -8.428 -12.990  1.00 96.98           O  
ATOM   2220  CG  ARG A 290      17.594 -12.802 -13.723  1.00 96.98           C  
ATOM   2221  CD  ARG A 290      17.804 -13.629 -14.994  1.00 96.98           C  
ATOM   2222  NE  ARG A 290      16.937 -14.822 -14.992  1.00 96.98           N  
ATOM   2223  NH1 ARG A 290      18.426 -16.359 -14.143  1.00 96.98           N  
ATOM   2224  NH2 ARG A 290      16.339 -16.984 -14.626  1.00 96.98           N  
ATOM   2225  CZ  ARG A 290      17.241 -16.044 -14.590  1.00 96.98           C  
ATOM   2226  N   ARG A 291      20.412  -9.663 -11.971  1.00 96.57           N  
ATOM   2227  CA  ARG A 291      21.447  -8.629 -12.029  1.00 96.57           C  
ATOM   2228  C   ARG A 291      21.785  -8.299 -13.483  1.00 96.57           C  
ATOM   2229  CB  ARG A 291      22.691  -9.048 -11.233  1.00 96.57           C  
ATOM   2230  O   ARG A 291      22.125  -9.196 -14.254  1.00 96.57           O  
ATOM   2231  CG  ARG A 291      22.440  -8.906  -9.725  1.00 96.57           C  
ATOM   2232  CD  ARG A 291      23.698  -9.177  -8.893  1.00 96.57           C  
ATOM   2233  NE  ARG A 291      23.927 -10.616  -8.654  1.00 96.57           N  
ATOM   2234  NH1 ARG A 291      26.109 -10.442  -7.958  1.00 96.57           N  
ATOM   2235  NH2 ARG A 291      25.078 -12.420  -7.866  1.00 96.57           N  
ATOM   2236  CZ  ARG A 291      25.033 -11.151  -8.165  1.00 96.57           C  
ATOM   2237  N   ALA A 292      21.719  -7.022 -13.837  1.00 94.60           N  
ATOM   2238  CA  ALA A 292      22.060  -6.502 -15.154  1.00 94.60           C  
ATOM   2239  C   ALA A 292      22.719  -5.124 -15.027  1.00 94.60           C  
ATOM   2240  CB  ALA A 292      20.788  -6.435 -16.009  1.00 94.60           C  
ATOM   2241  O   ALA A 292      22.367  -4.334 -14.153  1.00 94.60           O  
ATOM   2242  N   ARG A 293      23.669  -4.818 -15.916  1.00 95.16           N  
ATOM   2243  CA  ARG A 293      24.244  -3.473 -16.043  1.00 95.16           C  
ATOM   2244  C   ARG A 293      23.409  -2.672 -17.039  1.00 95.16           C  
ATOM   2245  CB  ARG A 293      25.724  -3.578 -16.432  1.00 95.16           C  
ATOM   2246  O   ARG A 293      23.265  -3.110 -18.179  1.00 95.16           O  
ATOM   2247  CG  ARG A 293      26.438  -2.221 -16.345  1.00 95.16           C  
ATOM   2248  CD  ARG A 293      27.939  -2.407 -16.595  1.00 95.16           C  
ATOM   2249  NE  ARG A 293      28.677  -1.142 -16.425  1.00 95.16           N  
ATOM   2250  NH1 ARG A 293      30.803  -2.022 -16.417  1.00 95.16           N  
ATOM   2251  NH2 ARG A 293      30.513   0.172 -16.123  1.00 95.16           N  
ATOM   2252  CZ  ARG A 293      29.990  -1.005 -16.324  1.00 95.16           C  
ATOM   2253  N   MET A 294      22.856  -1.542 -16.609  1.00 95.18           N  
ATOM   2254  CA  MET A 294      21.903  -0.747 -17.391  1.00 95.18           C  
ATOM   2255  C   MET A 294      22.160   0.754 -17.249  1.00 95.18           C  
ATOM   2256  CB  MET A 294      20.459  -1.065 -16.959  1.00 95.18           C  
ATOM   2257  O   MET A 294      22.670   1.202 -16.220  1.00 95.18           O  
ATOM   2258  CG  MET A 294      20.086  -2.535 -17.184  1.00 95.18           C  
ATOM   2259  SD  MET A 294      18.347  -2.937 -16.869  1.00 95.18           S  
ATOM   2260  CE  MET A 294      17.539  -2.241 -18.335  1.00 95.18           C  
ATOM   2261  N   ASP A 295      21.757   1.515 -18.267  1.00 95.50           N  
ATOM   2262  CA  ASP A 295      21.594   2.968 -18.174  1.00 95.50           C  
ATOM   2263  C   ASP A 295      20.203   3.263 -17.618  1.00 95.50           C  
ATOM   2264  CB  ASP A 295      21.779   3.641 -19.543  1.00 95.50           C  
ATOM   2265  O   ASP A 295      19.191   2.899 -18.225  1.00 95.50           O  
ATOM   2266  CG  ASP A 295      23.230   3.668 -20.023  1.00 95.50           C  
ATOM   2267  OD1 ASP A 295      24.140   3.584 -19.166  1.00 95.50           O  
ATOM   2268  OD2 ASP A 295      23.431   3.722 -21.257  1.00 95.50           O  
ATOM   2269  N   VAL A 296      20.152   3.894 -16.447  1.00 96.87           N  
ATOM   2270  CA  VAL A 296      18.913   4.169 -15.718  1.00 96.87           C  
ATOM   2271  C   VAL A 296      18.635   5.661 -15.743  1.00 96.87           C  
ATOM   2272  CB  VAL A 296      18.969   3.636 -14.276  1.00 96.87           C  
ATOM   2273  O   VAL A 296      19.448   6.452 -15.268  1.00 96.87           O  
ATOM   2274  CG1 VAL A 296      17.637   3.868 -13.546  1.00 96.87           C  
ATOM   2275  CG2 VAL A 296      19.256   2.129 -14.262  1.00 96.87           C  
ATOM   2276  N   PHE A 297      17.466   6.026 -16.262  1.00 96.65           N  
ATOM   2277  CA  PHE A 297      16.930   7.381 -16.236  1.00 96.65           C  
ATOM   2278  C   PHE A 297      15.676   7.403 -15.365  1.00 96.65           C  
ATOM   2279  CB  PHE A 297      16.614   7.861 -17.650  1.00 96.65           C  
ATOM   2280  O   PHE A 297      14.682   6.742 -15.689  1.00 96.65           O  
ATOM   2281  CG  PHE A 297      17.792   7.989 -18.583  1.00 96.65           C  
ATOM   2282  CD1 PHE A 297      18.375   9.248 -18.812  1.00 96.65           C  
ATOM   2283  CD2 PHE A 297      18.296   6.847 -19.234  1.00 96.65           C  
ATOM   2284  CE1 PHE A 297      19.461   9.366 -19.695  1.00 96.65           C  
ATOM   2285  CE2 PHE A 297      19.388   6.965 -20.109  1.00 96.65           C  
ATOM   2286  CZ  PHE A 297      19.968   8.224 -20.340  1.00 96.65           C  
ATOM   2287  N   LEU A 298      15.737   8.161 -14.274  1.00 95.76           N  
ATOM   2288  CA  LEU A 298      14.669   8.284 -13.288  1.00 95.76           C  
ATOM   2289  C   LEU A 298      14.405   9.769 -13.024  1.00 95.76           C  
ATOM   2290  CB  LEU A 298      15.081   7.534 -12.009  1.00 95.76           C  
ATOM   2291  O   LEU A 298      15.339  10.498 -12.685  1.00 95.76           O  
ATOM   2292  CG  LEU A 298      14.073   7.630 -10.844  1.00 95.76           C  
ATOM   2293  CD1 LEU A 298      12.699   7.029 -11.174  1.00 95.76           C  
ATOM   2294  CD2 LEU A 298      14.650   6.899  -9.632  1.00 95.76           C  
ATOM   2295  N   PRO A 299      13.166  10.249 -13.178  1.00 94.50           N  
ATOM   2296  CA  PRO A 299      12.879  11.644 -12.920  1.00 94.50           C  
ATOM   2297  C   PRO A 299      12.960  11.955 -11.427  1.00 94.50           C  
ATOM   2298  CB  PRO A 299      11.501  11.890 -13.507  1.00 94.50           C  
ATOM   2299  O   PRO A 299      12.613  11.130 -10.582  1.00 94.50           O  
ATOM   2300  CG  PRO A 299      10.830  10.516 -13.422  1.00 94.50           C  
ATOM   2301  CD  PRO A 299      11.985   9.562 -13.676  1.00 94.50           C  
ATOM   2302  N   ARG A 300      13.389  13.175 -11.111  1.00 91.29           N  
ATOM   2303  CA  ARG A 300      13.289  13.732  -9.765  1.00 91.29           C  
ATOM   2304  C   ARG A 300      11.828  14.057  -9.476  1.00 91.29           C  
ATOM   2305  CB  ARG A 300      14.172  14.982  -9.670  1.00 91.29           C  
ATOM   2306  O   ARG A 300      11.182  14.735 -10.278  1.00 91.29           O  
ATOM   2307  CG  ARG A 300      14.226  15.508  -8.232  1.00 91.29           C  
ATOM   2308  CD  ARG A 300      14.888  16.880  -8.143  1.00 91.29           C  
ATOM   2309  NE  ARG A 300      16.343  16.823  -8.368  1.00 91.29           N  
ATOM   2310  NH1 ARG A 300      16.699  19.093  -8.513  1.00 91.29           N  
ATOM   2311  NH2 ARG A 300      18.407  17.746  -8.584  1.00 91.29           N  
ATOM   2312  CZ  ARG A 300      17.129  17.870  -8.500  1.00 91.29           C  
ATOM   2313  N   PHE A 301      11.322  13.645  -8.321  1.00 90.50           N  
ATOM   2314  CA  PHE A 301       9.987  14.038  -7.888  1.00 90.50           C  
ATOM   2315  C   PHE A 301       9.876  14.121  -6.371  1.00 90.50           C  
ATOM   2316  CB  PHE A 301       8.918  13.108  -8.485  1.00 90.50           C  
ATOM   2317  O   PHE A 301      10.563  13.427  -5.624  1.00 90.50           O  
ATOM   2318  CG  PHE A 301       9.017  11.653  -8.071  1.00 90.50           C  
ATOM   2319  CD1 PHE A 301       9.768  10.751  -8.848  1.00 90.50           C  
ATOM   2320  CD2 PHE A 301       8.335  11.189  -6.930  1.00 90.50           C  
ATOM   2321  CE1 PHE A 301       9.826   9.392  -8.497  1.00 90.50           C  
ATOM   2322  CE2 PHE A 301       8.379   9.826  -6.588  1.00 90.50           C  
ATOM   2323  CZ  PHE A 301       9.114   8.927  -7.378  1.00 90.50           C  
ATOM   2324  N   ARG A 302       8.959  14.980  -5.935  1.00 90.82           N  
ATOM   2325  CA  ARG A 302       8.487  15.073  -4.561  1.00 90.82           C  
ATOM   2326  C   ARG A 302       6.973  15.107  -4.607  1.00 90.82           C  
ATOM   2327  CB  ARG A 302       9.086  16.312  -3.890  1.00 90.82           C  
ATOM   2328  O   ARG A 302       6.401  15.917  -5.336  1.00 90.82           O  
ATOM   2329  CG  ARG A 302       8.540  16.519  -2.472  1.00 90.82           C  
ATOM   2330  CD  ARG A 302       9.224  17.738  -1.863  1.00 90.82           C  
ATOM   2331  NE  ARG A 302       8.619  18.129  -0.578  1.00 90.82           N  
ATOM   2332  NH1 ARG A 302      10.481  19.194   0.220  1.00 90.82           N  
ATOM   2333  NH2 ARG A 302       8.569  19.296   1.377  1.00 90.82           N  
ATOM   2334  CZ  ARG A 302       9.224  18.873   0.329  1.00 90.82           C  
ATOM   2335  N   ILE A 303       6.336  14.223  -3.855  1.00 89.86           N  
ATOM   2336  CA  ILE A 303       4.880  14.130  -3.794  1.00 89.86           C  
ATOM   2337  C   ILE A 303       4.479  14.105  -2.331  1.00 89.86           C  
ATOM   2338  CB  ILE A 303       4.340  12.919  -4.587  1.00 89.86           C  
ATOM   2339  O   ILE A 303       5.126  13.469  -1.501  1.00 89.86           O  
ATOM   2340  CG1 ILE A 303       4.794  12.996  -6.059  1.00 89.86           C  
ATOM   2341  CG2 ILE A 303       2.798  12.897  -4.554  1.00 89.86           C  
ATOM   2342  CD1 ILE A 303       4.512  11.726  -6.852  1.00 89.86           C  
ATOM   2343  N   GLN A 304       3.413  14.833  -2.027  1.00 90.61           N  
ATOM   2344  CA  GLN A 304       2.787  14.831  -0.722  1.00 90.61           C  
ATOM   2345  C   GLN A 304       1.275  14.833  -0.906  1.00 90.61           C  
ATOM   2346  CB  GLN A 304       3.288  16.033   0.082  1.00 90.61           C  
ATOM   2347  O   GLN A 304       0.736  15.624  -1.684  1.00 90.61           O  
ATOM   2348  CG  GLN A 304       2.689  16.082   1.494  1.00 90.61           C  
ATOM   2349  CD  GLN A 304       3.237  17.241   2.320  1.00 90.61           C  
ATOM   2350  NE2 GLN A 304       2.608  17.553   3.431  1.00 90.61           N  
ATOM   2351  OE1 GLN A 304       4.233  17.875   1.996  1.00 90.61           O  
ATOM   2352  N   ASN A 305       0.587  13.961  -0.180  1.00 91.40           N  
ATOM   2353  CA  ASN A 305      -0.865  13.907  -0.176  1.00 91.40           C  
ATOM   2354  C   ASN A 305      -1.410  13.665   1.227  1.00 91.40           C  
ATOM   2355  CB  ASN A 305      -1.357  12.840  -1.164  1.00 91.40           C  
ATOM   2356  O   ASN A 305      -0.731  13.146   2.109  1.00 91.40           O  
ATOM   2357  CG  ASN A 305      -1.043  13.198  -2.597  1.00 91.40           C  
ATOM   2358  ND2 ASN A 305      -1.698  14.178  -3.180  1.00 91.40           N  
ATOM   2359  OD1 ASN A 305      -0.194  12.618  -3.231  1.00 91.40           O  
ATOM   2360  N   GLN A 306      -2.667  14.057   1.392  1.00 91.13           N  
ATOM   2361  CA  GLN A 306      -3.489  13.792   2.557  1.00 91.13           C  
ATOM   2362  C   GLN A 306      -4.793  13.161   2.072  1.00 91.13           C  
ATOM   2363  CB  GLN A 306      -3.703  15.102   3.326  1.00 91.13           C  
ATOM   2364  O   GLN A 306      -5.356  13.602   1.065  1.00 91.13           O  
ATOM   2365  CG  GLN A 306      -4.669  14.961   4.515  1.00 91.13           C  
ATOM   2366  CD  GLN A 306      -4.727  16.218   5.380  1.00 91.13           C  
ATOM   2367  NE2 GLN A 306      -5.756  16.380   6.181  1.00 91.13           N  
ATOM   2368  OE1 GLN A 306      -3.816  17.038   5.398  1.00 91.13           O  
ATOM   2369  N   PHE A 307      -5.258  12.143   2.787  1.00 91.16           N  
ATOM   2370  CA  PHE A 307      -6.496  11.428   2.514  1.00 91.16           C  
ATOM   2371  C   PHE A 307      -7.357  11.383   3.766  1.00 91.16           C  
ATOM   2372  CB  PHE A 307      -6.189  10.008   2.029  1.00 91.16           C  
ATOM   2373  O   PHE A 307      -6.847  11.117   4.854  1.00 91.16           O  
ATOM   2374  CG  PHE A 307      -5.454   9.989   0.711  1.00 91.16           C  
ATOM   2375  CD1 PHE A 307      -6.173  10.073  -0.495  1.00 91.16           C  
ATOM   2376  CD2 PHE A 307      -4.051   9.934   0.693  1.00 91.16           C  
ATOM   2377  CE1 PHE A 307      -5.490  10.097  -1.721  1.00 91.16           C  
ATOM   2378  CE2 PHE A 307      -3.375   9.944  -0.533  1.00 91.16           C  
ATOM   2379  CZ  PHE A 307      -4.088  10.019  -1.739  1.00 91.16           C  
ATOM   2380  N   ASN A 308      -8.661  11.592   3.589  1.00 91.34           N  
ATOM   2381  CA  ASN A 308      -9.644  11.131   4.555  1.00 91.34           C  
ATOM   2382  C   ASN A 308      -9.917   9.650   4.263  1.00 91.34           C  
ATOM   2383  CB  ASN A 308     -10.905  12.013   4.500  1.00 91.34           C  
ATOM   2384  O   ASN A 308     -10.418   9.303   3.193  1.00 91.34           O  
ATOM   2385  CG  ASN A 308     -11.825  11.699   5.670  1.00 91.34           C  
ATOM   2386  ND2 ASN A 308     -12.548  12.670   6.166  1.00 91.34           N  
ATOM   2387  OD1 ASN A 308     -11.865  10.577   6.149  1.00 91.34           O  
ATOM   2388  N   LEU A 309      -9.541   8.780   5.193  1.00 94.23           N  
ATOM   2389  CA  LEU A 309      -9.693   7.337   5.071  1.00 94.23           C  
ATOM   2390  C   LEU A 309     -11.149   6.893   5.201  1.00 94.23           C  
ATOM   2391  CB  LEU A 309      -8.833   6.634   6.132  1.00 94.23           C  
ATOM   2392  O   LEU A 309     -11.482   5.830   4.694  1.00 94.23           O  
ATOM   2393  CG  LEU A 309      -7.317   6.874   6.039  1.00 94.23           C  
ATOM   2394  CD1 LEU A 309      -6.638   6.054   7.140  1.00 94.23           C  
ATOM   2395  CD2 LEU A 309      -6.771   6.460   4.671  1.00 94.23           C  
ATOM   2396  N   LYS A 310     -12.029   7.687   5.820  1.00 93.18           N  
ATOM   2397  CA  LYS A 310     -13.444   7.341   6.014  1.00 93.18           C  
ATOM   2398  C   LYS A 310     -14.150   7.024   4.700  1.00 93.18           C  
ATOM   2399  CB  LYS A 310     -14.115   8.506   6.749  1.00 93.18           C  
ATOM   2400  O   LYS A 310     -14.834   6.012   4.600  1.00 93.18           O  
ATOM   2401  CG  LYS A 310     -15.601   8.299   7.061  1.00 93.18           C  
ATOM   2402  CD  LYS A 310     -16.022   9.434   8.001  1.00 93.18           C  
ATOM   2403  CE  LYS A 310     -17.503   9.408   8.368  1.00 93.18           C  
ATOM   2404  NZ  LYS A 310     -17.738  10.366   9.477  1.00 93.18           N  
ATOM   2405  N   SER A 311     -13.959   7.849   3.671  1.00 90.68           N  
ATOM   2406  CA  SER A 311     -14.587   7.629   2.360  1.00 90.68           C  
ATOM   2407  C   SER A 311     -14.062   6.367   1.669  1.00 90.68           C  
ATOM   2408  CB  SER A 311     -14.397   8.859   1.469  1.00 90.68           C  
ATOM   2409  O   SER A 311     -14.849   5.605   1.110  1.00 90.68           O  
ATOM   2410  OG  SER A 311     -13.022   9.142   1.297  1.00 90.68           O  
ATOM   2411  N   ILE A 312     -12.754   6.113   1.765  1.00 94.41           N  
ATOM   2412  CA  ILE A 312     -12.108   4.915   1.213  1.00 94.41           C  
ATOM   2413  C   ILE A 312     -12.618   3.665   1.938  1.00 94.41           C  
ATOM   2414  CB  ILE A 312     -10.566   5.043   1.296  1.00 94.41           C  
ATOM   2415  O   ILE A 312     -13.093   2.728   1.306  1.00 94.41           O  
ATOM   2416  CG1 ILE A 312     -10.070   6.284   0.511  1.00 94.41           C  
ATOM   2417  CG2 ILE A 312      -9.893   3.762   0.768  1.00 94.41           C  
ATOM   2418  CD1 ILE A 312      -8.575   6.584   0.680  1.00 94.41           C  
ATOM   2419  N   LEU A 313     -12.591   3.668   3.267  1.00 96.46           N  
ATOM   2420  CA  LEU A 313     -12.965   2.526   4.098  1.00 96.46           C  
ATOM   2421  C   LEU A 313     -14.463   2.209   4.019  1.00 96.46           C  
ATOM   2422  CB  LEU A 313     -12.496   2.824   5.530  1.00 96.46           C  
ATOM   2423  O   LEU A 313     -14.832   1.038   3.944  1.00 96.46           O  
ATOM   2424  CG  LEU A 313     -10.967   2.816   5.682  1.00 96.46           C  
ATOM   2425  CD1 LEU A 313     -10.596   3.341   7.064  1.00 96.46           C  
ATOM   2426  CD2 LEU A 313     -10.367   1.421   5.513  1.00 96.46           C  
ATOM   2427  N   ASN A 314     -15.321   3.227   3.908  1.00 95.48           N  
ATOM   2428  CA  ASN A 314     -16.742   3.029   3.621  1.00 95.48           C  
ATOM   2429  C   ASN A 314     -16.956   2.287   2.294  1.00 95.48           C  
ATOM   2430  CB  ASN A 314     -17.455   4.390   3.570  1.00 95.48           C  
ATOM   2431  O   ASN A 314     -17.823   1.417   2.217  1.00 95.48           O  
ATOM   2432  CG  ASN A 314     -17.777   4.972   4.933  1.00 95.48           C  
ATOM   2433  ND2 ASN A 314     -18.198   6.213   4.981  1.00 95.48           N  
ATOM   2434  OD1 ASN A 314     -17.741   4.333   5.964  1.00 95.48           O  
ATOM   2435  N   SER A 315     -16.160   2.588   1.260  1.00 94.50           N  
ATOM   2436  CA  SER A 315     -16.252   1.888  -0.031  1.00 94.50           C  
ATOM   2437  C   SER A 315     -15.865   0.407   0.057  1.00 94.50           C  
ATOM   2438  CB  SER A 315     -15.448   2.618  -1.115  1.00 94.50           C  
ATOM   2439  O   SER A 315     -16.253  -0.380  -0.801  1.00 94.50           O  
ATOM   2440  OG  SER A 315     -14.065   2.334  -1.085  1.00 94.50           O  
ATOM   2441  N   TRP A 316     -15.156   0.014   1.119  1.00 95.71           N  
ATOM   2442  CA  TRP A 316     -14.766  -1.369   1.410  1.00 95.71           C  
ATOM   2443  C   TRP A 316     -15.708  -2.069   2.391  1.00 95.71           C  
ATOM   2444  CB  TRP A 316     -13.329  -1.381   1.931  1.00 95.71           C  
ATOM   2445  O   TRP A 316     -15.440  -3.192   2.805  1.00 95.71           O  
ATOM   2446  CG  TRP A 316     -12.302  -0.802   1.018  1.00 95.71           C  
ATOM   2447  CD1 TRP A 316     -12.480  -0.416  -0.268  1.00 95.71           C  
ATOM   2448  CD2 TRP A 316     -10.892  -0.601   1.304  1.00 95.71           C  
ATOM   2449  CE2 TRP A 316     -10.274  -0.104   0.126  1.00 95.71           C  
ATOM   2450  CE3 TRP A 316     -10.066  -0.831   2.422  1.00 95.71           C  
ATOM   2451  NE1 TRP A 316     -11.290   0.029  -0.784  1.00 95.71           N  
ATOM   2452  CH2 TRP A 316      -8.097  -0.139   1.159  1.00 95.71           C  
ATOM   2453  CZ2 TRP A 316      -8.905   0.113   0.038  1.00 95.71           C  
ATOM   2454  CZ3 TRP A 316      -8.683  -0.588   2.353  1.00 95.71           C  
ATOM   2455  N   GLY A 317     -16.803  -1.414   2.783  1.00 96.76           N  
ATOM   2456  CA  GLY A 317     -17.771  -1.958   3.734  1.00 96.76           C  
ATOM   2457  C   GLY A 317     -17.434  -1.711   5.206  1.00 96.76           C  
ATOM   2458  O   GLY A 317     -18.169  -2.184   6.068  1.00 96.76           O  
ATOM   2459  N   VAL A 318     -16.384  -0.943   5.522  1.00 98.00           N  
ATOM   2460  CA  VAL A 318     -16.083  -0.518   6.900  1.00 98.00           C  
ATOM   2461  C   VAL A 318     -16.903   0.724   7.230  1.00 98.00           C  
ATOM   2462  CB  VAL A 318     -14.580  -0.290   7.133  1.00 98.00           C  
ATOM   2463  O   VAL A 318     -16.398   1.844   7.223  1.00 98.00           O  
ATOM   2464  CG1 VAL A 318     -14.267  -0.044   8.618  1.00 98.00           C  
ATOM   2465  CG2 VAL A 318     -13.728  -1.470   6.668  1.00 98.00           C  
ATOM   2466  N   THR A 319     -18.193   0.521   7.486  1.00 97.56           N  
ATOM   2467  CA  THR A 319     -19.140   1.606   7.771  1.00 97.56           C  
ATOM   2468  C   THR A 319     -19.397   1.793   9.257  1.00 97.56           C  
ATOM   2469  CB  THR A 319     -20.477   1.386   7.054  1.00 97.56           C  
ATOM   2470  O   THR A 319     -19.550   2.924   9.712  1.00 97.56           O  
ATOM   2471  CG2 THR A 319     -20.303   1.440   5.535  1.00 97.56           C  
ATOM   2472  OG1 THR A 319     -21.066   0.137   7.368  1.00 97.56           O  
ATOM   2473  N   ASP A 320     -19.433   0.701  10.025  1.00 97.85           N  
ATOM   2474  CA  ASP A 320     -19.868   0.740  11.425  1.00 97.85           C  
ATOM   2475  C   ASP A 320     -18.887   1.543  12.275  1.00 97.85           C  
ATOM   2476  CB  ASP A 320     -20.016  -0.679  12.000  1.00 97.85           C  
ATOM   2477  O   ASP A 320     -19.304   2.257  13.175  1.00 97.85           O  
ATOM   2478  CG  ASP A 320     -21.139  -1.507  11.367  1.00 97.85           C  
ATOM   2479  OD1 ASP A 320     -21.754  -1.062  10.367  1.00 97.85           O  
ATOM   2480  OD2 ASP A 320     -21.352  -2.641  11.852  1.00 97.85           O  
ATOM   2481  N   LEU A 321     -17.594   1.486  11.940  1.00 97.01           N  
ATOM   2482  CA  LEU A 321     -16.519   2.198  12.634  1.00 97.01           C  
ATOM   2483  C   LEU A 321     -16.769   3.712  12.755  1.00 97.01           C  
ATOM   2484  CB  LEU A 321     -15.223   1.932  11.847  1.00 97.01           C  
ATOM   2485  O   LEU A 321     -16.345   4.328  13.734  1.00 97.01           O  
ATOM   2486  CG  LEU A 321     -13.955   2.484  12.518  1.00 97.01           C  
ATOM   2487  CD1 LEU A 321     -13.628   1.710  13.795  1.00 97.01           C  
ATOM   2488  CD2 LEU A 321     -12.784   2.388  11.544  1.00 97.01           C  
ATOM   2489  N   PHE A 322     -17.448   4.293  11.763  1.00 95.28           N  
ATOM   2490  CA  PHE A 322     -17.685   5.731  11.646  1.00 95.28           C  
ATOM   2491  C   PHE A 322     -19.126   6.149  11.973  1.00 95.28           C  
ATOM   2492  CB  PHE A 322     -17.291   6.195  10.239  1.00 95.28           C  
ATOM   2493  O   PHE A 322     -19.471   7.321  11.798  1.00 95.28           O  
ATOM   2494  CG  PHE A 322     -15.879   5.850   9.817  1.00 95.28           C  
ATOM   2495  CD1 PHE A 322     -14.799   6.598  10.318  1.00 95.28           C  
ATOM   2496  CD2 PHE A 322     -15.645   4.802   8.907  1.00 95.28           C  
ATOM   2497  CE1 PHE A 322     -13.486   6.287   9.931  1.00 95.28           C  
ATOM   2498  CE2 PHE A 322     -14.331   4.488   8.524  1.00 95.28           C  
ATOM   2499  CZ  PHE A 322     -13.252   5.227   9.042  1.00 95.28           C  
ATOM   2500  N   ASP A 323     -19.974   5.211  12.405  1.00 93.82           N  
ATOM   2501  CA  ASP A 323     -21.387   5.441  12.709  1.00 93.82           C  
ATOM   2502  C   ASP A 323     -21.611   5.366  14.233  1.00 93.82           C  
ATOM   2503  CB  ASP A 323     -22.245   4.426  11.929  1.00 93.82           C  
ATOM   2504  O   ASP A 323     -21.456   4.289  14.815  1.00 93.82           O  
ATOM   2505  CG  ASP A 323     -23.766   4.593  12.097  1.00 93.82           C  
ATOM   2506  OD1 ASP A 323     -24.204   5.202  13.101  1.00 93.82           O  
ATOM   2507  OD2 ASP A 323     -24.503   4.073  11.220  1.00 93.82           O  
ATOM   2508  N   PRO A 324     -22.015   6.462  14.904  1.00 91.74           N  
ATOM   2509  CA  PRO A 324     -22.191   6.487  16.358  1.00 91.74           C  
ATOM   2510  C   PRO A 324     -23.269   5.521  16.874  1.00 91.74           C  
ATOM   2511  CB  PRO A 324     -22.551   7.940  16.689  1.00 91.74           C  
ATOM   2512  O   PRO A 324     -23.294   5.225  18.065  1.00 91.74           O  
ATOM   2513  CG  PRO A 324     -23.197   8.455  15.405  1.00 91.74           C  
ATOM   2514  CD  PRO A 324     -22.398   7.739  14.322  1.00 91.74           C  
ATOM   2515  N   LEU A 325     -24.171   5.031  16.016  1.00 93.45           N  
ATOM   2516  CA  LEU A 325     -25.222   4.086  16.401  1.00 93.45           C  
ATOM   2517  C   LEU A 325     -24.824   2.619  16.194  1.00 93.45           C  
ATOM   2518  CB  LEU A 325     -26.504   4.411  15.616  1.00 93.45           C  
ATOM   2519  O   LEU A 325     -25.510   1.733  16.703  1.00 93.45           O  
ATOM   2520  CG  LEU A 325     -27.075   5.816  15.869  1.00 93.45           C  
ATOM   2521  CD1 LEU A 325     -28.308   6.024  14.987  1.00 93.45           C  
ATOM   2522  CD2 LEU A 325     -27.494   6.021  17.328  1.00 93.45           C  
ATOM   2523  N   LYS A 326     -23.757   2.352  15.433  1.00 96.26           N  
ATOM   2524  CA  LYS A 326     -23.333   0.989  15.068  1.00 96.26           C  
ATOM   2525  C   LYS A 326     -21.933   0.636  15.542  1.00 96.26           C  
ATOM   2526  CB  LYS A 326     -23.390   0.800  13.553  1.00 96.26           C  
ATOM   2527  O   LYS A 326     -21.658  -0.548  15.730  1.00 96.26           O  
ATOM   2528  CG  LYS A 326     -24.788   1.006  12.969  1.00 96.26           C  
ATOM   2529  CD  LYS A 326     -24.688   0.789  11.464  1.00 96.26           C  
ATOM   2530  CE  LYS A 326     -25.996   1.183  10.793  1.00 96.26           C  
ATOM   2531  NZ  LYS A 326     -25.743   1.366   9.353  1.00 96.26           N  
ATOM   2532  N   ALA A 327     -21.062   1.629  15.715  1.00 96.98           N  
ATOM   2533  CA  ALA A 327     -19.696   1.424  16.160  1.00 96.98           C  
ATOM   2534  C   ALA A 327     -19.684   0.666  17.486  1.00 96.98           C  
ATOM   2535  CB  ALA A 327     -18.986   2.773  16.312  1.00 96.98           C  
ATOM   2536  O   ALA A 327     -20.257   1.106  18.484  1.00 96.98           O  
ATOM   2537  N   ASN A 328     -18.999  -0.472  17.498  1.00 96.98           N  
ATOM   2538  CA  ASN A 328     -18.737  -1.212  18.716  1.00 96.98           C  
ATOM   2539  C   ASN A 328     -17.237  -1.193  19.011  1.00 96.98           C  
ATOM   2540  CB  ASN A 328     -19.356  -2.609  18.620  1.00 96.98           C  
ATOM   2541  O   ASN A 328     -16.494  -2.092  18.622  1.00 96.98           O  
ATOM   2542  CG  ASN A 328     -19.269  -3.330  19.952  1.00 96.98           C  
ATOM   2543  ND2 ASN A 328     -19.738  -4.552  20.023  1.00 96.98           N  
ATOM   2544  OD1 ASN A 328     -18.798  -2.812  20.953  1.00 96.98           O  
ATOM   2545  N   LEU A 329     -16.811  -0.134  19.699  1.00 96.21           N  
ATOM   2546  CA  LEU A 329     -15.440   0.081  20.165  1.00 96.21           C  
ATOM   2547  C   LEU A 329     -15.335  -0.042  21.696  1.00 96.21           C  
ATOM   2548  CB  LEU A 329     -14.935   1.429  19.630  1.00 96.21           C  
ATOM   2549  O   LEU A 329     -14.532   0.638  22.341  1.00 96.21           O  
ATOM   2550  CG  LEU A 329     -14.830   1.553  18.102  1.00 96.21           C  
ATOM   2551  CD1 LEU A 329     -14.321   2.948  17.744  1.00 96.21           C  
ATOM   2552  CD2 LEU A 329     -13.870   0.521  17.507  1.00 96.21           C  
ATOM   2553  N   LYS A 330     -16.160  -0.906  22.306  1.00 94.89           N  
ATOM   2554  CA  LYS A 330     -16.185  -1.117  23.763  1.00 94.89           C  
ATOM   2555  C   LYS A 330     -14.868  -1.646  24.317  1.00 94.89           C  
ATOM   2556  CB  LYS A 330     -17.310  -2.084  24.138  1.00 94.89           C  
ATOM   2557  O   LYS A 330     -14.532  -1.324  25.453  1.00 94.89           O  
ATOM   2558  CG  LYS A 330     -18.664  -1.395  23.996  1.00 94.89           C  
ATOM   2559  CD  LYS A 330     -19.790  -2.333  24.429  1.00 94.89           C  
ATOM   2560  CE  LYS A 330     -21.065  -1.542  24.184  1.00 94.89           C  
ATOM   2561  NZ  LYS A 330     -22.275  -2.143  24.775  1.00 94.89           N  
ATOM   2562  N   GLY A 331     -14.083  -2.366  23.520  1.00 94.32           N  
ATOM   2563  CA  GLY A 331     -12.738  -2.770  23.917  1.00 94.32           C  
ATOM   2564  C   GLY A 331     -11.787  -1.582  24.124  1.00 94.32           C  
ATOM   2565  O   GLY A 331     -10.811  -1.722  24.860  1.00 94.32           O  
ATOM   2566  N   ILE A 332     -12.085  -0.410  23.538  1.00 94.48           N  
ATOM   2567  CA  ILE A 332     -11.315   0.834  23.704  1.00 94.48           C  
ATOM   2568  C   ILE A 332     -11.763   1.612  24.939  1.00 94.48           C  
ATOM   2569  CB  ILE A 332     -11.369   1.741  22.448  1.00 94.48           C  
ATOM   2570  O   ILE A 332     -10.922   1.919  25.777  1.00 94.48           O  
ATOM   2571  CG1 ILE A 332     -10.954   0.939  21.200  1.00 94.48           C  
ATOM   2572  CG2 ILE A 332     -10.482   2.983  22.670  1.00 94.48           C  
ATOM   2573  CD1 ILE A 332     -10.803   1.733  19.899  1.00 94.48           C  
ATOM   2574  N   SER A 333     -13.053   1.944  25.063  1.00 93.23           N  
ATOM   2575  CA  SER A 333     -13.545   2.855  26.117  1.00 93.23           C  
ATOM   2576  C   SER A 333     -14.555   2.241  27.089  1.00 93.23           C  
ATOM   2577  CB  SER A 333     -14.154   4.106  25.476  1.00 93.23           C  
ATOM   2578  O   SER A 333     -14.843   2.811  28.140  1.00 93.23           O  
ATOM   2579  OG  SER A 333     -15.333   3.750  24.780  1.00 93.23           O  
ATOM   2580  N   GLY A 334     -15.132   1.088  26.751  1.00 91.10           N  
ATOM   2581  CA  GLY A 334     -16.262   0.487  27.463  1.00 91.10           C  
ATOM   2582  C   GLY A 334     -17.591   1.239  27.306  1.00 91.10           C  
ATOM   2583  O   GLY A 334     -18.606   0.766  27.815  1.00 91.10           O  
ATOM   2584  N   GLN A 335     -17.611   2.384  26.617  1.00 88.83           N  
ATOM   2585  CA  GLN A 335     -18.802   3.218  26.448  1.00 88.83           C  
ATOM   2586  C   GLN A 335     -19.592   2.836  25.192  1.00 88.83           C  
ATOM   2587  CB  GLN A 335     -18.417   4.706  26.424  1.00 88.83           C  
ATOM   2588  O   GLN A 335     -19.024   2.515  24.148  1.00 88.83           O  
ATOM   2589  CG  GLN A 335     -17.835   5.176  27.765  1.00 88.83           C  
ATOM   2590  CD  GLN A 335     -17.512   6.666  27.764  1.00 88.83           C  
ATOM   2591  NE2 GLN A 335     -17.778   7.378  28.838  1.00 88.83           N  
ATOM   2592  OE1 GLN A 335     -16.997   7.227  26.816  1.00 88.83           O  
ATOM   2593  N   ASP A 336     -20.920   2.911  25.289  1.00 87.40           N  
ATOM   2594  CA  ASP A 336     -21.799   2.874  24.121  1.00 87.40           C  
ATOM   2595  C   ASP A 336     -21.679   4.176  23.320  1.00 87.40           C  
ATOM   2596  CB  ASP A 336     -23.254   2.630  24.549  1.00 87.40           C  
ATOM   2597  O   ASP A 336     -21.535   5.260  23.887  1.00 87.40           O  
ATOM   2598  CG  ASP A 336     -23.493   1.186  24.990  1.00 87.40           C  
ATOM   2599  OD1 ASP A 336     -23.222   0.270  24.183  1.00 87.40           O  
ATOM   2600  OD2 ASP A 336     -23.944   0.952  26.129  1.00 87.40           O  
ATOM   2601  N   GLY A 337     -21.756   4.070  21.993  1.00 88.39           N  
ATOM   2602  CA  GLY A 337     -21.662   5.220  21.095  1.00 88.39           C  
ATOM   2603  C   GLY A 337     -20.248   5.771  20.905  1.00 88.39           C  
ATOM   2604  O   GLY A 337     -20.116   6.877  20.383  1.00 88.39           O  
ATOM   2605  N   PHE A 338     -19.207   5.026  21.308  1.00 93.42           N  
ATOM   2606  CA  PHE A 338     -17.814   5.350  20.993  1.00 93.42           C  
ATOM   2607  C   PHE A 338     -17.466   4.937  19.562  1.00 93.42           C  
ATOM   2608  CB  PHE A 338     -16.855   4.785  22.053  1.00 93.42           C  
ATOM   2609  O   PHE A 338     -17.574   3.765  19.203  1.00 93.42           O  
ATOM   2610  CG  PHE A 338     -15.454   5.378  21.989  1.00 93.42           C  
ATOM   2611  CD1 PHE A 338     -14.385   4.643  21.448  1.00 93.42           C  
ATOM   2612  CD2 PHE A 338     -15.208   6.674  22.478  1.00 93.42           C  
ATOM   2613  CE1 PHE A 338     -13.100   5.203  21.360  1.00 93.42           C  
ATOM   2614  CE2 PHE A 338     -13.930   7.250  22.363  1.00 93.42           C  
ATOM   2615  CZ  PHE A 338     -12.871   6.512  21.815  1.00 93.42           C  
ATOM   2616  N   TYR A 339     -17.064   5.908  18.741  1.00 94.78           N  
ATOM   2617  CA  TYR A 339     -16.862   5.748  17.298  1.00 94.78           C  
ATOM   2618  C   TYR A 339     -15.673   6.574  16.802  1.00 94.78           C  
ATOM   2619  CB  TYR A 339     -18.150   6.116  16.537  1.00 94.78           C  
ATOM   2620  O   TYR A 339     -15.270   7.552  17.437  1.00 94.78           O  
ATOM   2621  CG  TYR A 339     -18.454   7.601  16.435  1.00 94.78           C  
ATOM   2622  CD1 TYR A 339     -18.878   8.317  17.570  1.00 94.78           C  
ATOM   2623  CD2 TYR A 339     -18.314   8.271  15.204  1.00 94.78           C  
ATOM   2624  CE1 TYR A 339     -19.129   9.699  17.490  1.00 94.78           C  
ATOM   2625  CE2 TYR A 339     -18.588   9.650  15.115  1.00 94.78           C  
ATOM   2626  OH  TYR A 339     -19.158  11.712  16.189  1.00 94.78           O  
ATOM   2627  CZ  TYR A 339     -18.981  10.368  16.261  1.00 94.78           C  
ATOM   2628  N   VAL A 340     -15.124   6.201  15.643  1.00 94.69           N  
ATOM   2629  CA  VAL A 340     -14.104   7.006  14.963  1.00 94.69           C  
ATOM   2630  C   VAL A 340     -14.799   8.151  14.241  1.00 94.69           C  
ATOM   2631  CB  VAL A 340     -13.256   6.175  13.988  1.00 94.69           C  
ATOM   2632  O   VAL A 340     -15.578   7.946  13.313  1.00 94.69           O  
ATOM   2633  CG1 VAL A 340     -12.201   7.044  13.291  1.00 94.69           C  
ATOM   2634  CG2 VAL A 340     -12.507   5.056  14.719  1.00 94.69           C  
ATOM   2635  N   SER A 341     -14.508   9.375  14.658  1.00 92.32           N  
ATOM   2636  CA  SER A 341     -15.077  10.574  14.052  1.00 92.32           C  
ATOM   2637  C   SER A 341     -14.390  10.883  12.726  1.00 92.32           C  
ATOM   2638  CB  SER A 341     -14.989  11.741  15.036  1.00 92.32           C  
ATOM   2639  O   SER A 341     -15.067  11.038  11.711  1.00 92.32           O  
ATOM   2640  OG  SER A 341     -15.525  11.322  16.281  1.00 92.32           O  
ATOM   2641  N   GLU A 342     -13.054  10.867  12.729  1.00 90.81           N  
ATOM   2642  CA  GLU A 342     -12.211  11.134  11.563  1.00 90.81           C  
ATOM   2643  C   GLU A 342     -11.016  10.179  11.506  1.00 90.81           C  
ATOM   2644  CB  GLU A 342     -11.714  12.591  11.583  1.00 90.81           C  
ATOM   2645  O   GLU A 342     -10.469   9.768  12.531  1.00 90.81           O  
ATOM   2646  CG  GLU A 342     -12.809  13.616  11.247  1.00 90.81           C  
ATOM   2647  CD  GLU A 342     -13.405  13.378   9.850  1.00 90.81           C  
ATOM   2648  OE1 GLU A 342     -14.641  13.473   9.697  1.00 90.81           O  
ATOM   2649  OE2 GLU A 342     -12.626  13.031   8.929  1.00 90.81           O  
ATOM   2650  N   ALA A 343     -10.587   9.851  10.288  1.00 93.29           N  
ATOM   2651  CA  ALA A 343      -9.391   9.060  10.039  1.00 93.29           C  
ATOM   2652  C   ALA A 343      -8.615   9.677   8.875  1.00 93.29           C  
ATOM   2653  CB  ALA A 343      -9.792   7.602   9.788  1.00 93.29           C  
ATOM   2654  O   ALA A 343      -9.095   9.721   7.745  1.00 93.29           O  
ATOM   2655  N   ILE A 344      -7.412  10.168   9.149  1.00 94.03           N  
ATOM   2656  CA  ILE A 344      -6.594  10.943   8.222  1.00 94.03           C  
ATOM   2657  C   ILE A 344      -5.281  10.204   7.995  1.00 94.03           C  
ATOM   2658  CB  ILE A 344      -6.374  12.379   8.755  1.00 94.03           C  
ATOM   2659  O   ILE A 344      -4.629   9.763   8.938  1.00 94.03           O  
ATOM   2660  CG1 ILE A 344      -7.727  13.109   8.942  1.00 94.03           C  
ATOM   2661  CG2 ILE A 344      -5.464  13.176   7.796  1.00 94.03           C  
ATOM   2662  CD1 ILE A 344      -7.620  14.438   9.699  1.00 94.03           C  
ATOM   2663  N   HIS A 345      -4.862  10.114   6.738  1.00 94.95           N  
ATOM   2664  CA  HIS A 345      -3.536   9.631   6.381  1.00 94.95           C  
ATOM   2665  C   HIS A 345      -2.781  10.675   5.564  1.00 94.95           C  
ATOM   2666  CB  HIS A 345      -3.648   8.297   5.654  1.00 94.95           C  
ATOM   2667  O   HIS A 345      -3.297  11.172   4.561  1.00 94.95           O  
ATOM   2668  CG  HIS A 345      -2.309   7.758   5.236  1.00 94.95           C  
ATOM   2669  CD2 HIS A 345      -1.844   7.691   3.955  1.00 94.95           C  
ATOM   2670  ND1 HIS A 345      -1.300   7.316   6.061  1.00 94.95           N  
ATOM   2671  CE1 HIS A 345      -0.254   6.994   5.288  1.00 94.95           C  
ATOM   2672  NE2 HIS A 345      -0.541   7.187   3.988  1.00 94.95           N  
ATOM   2673  N   LYS A 346      -1.554  10.994   5.977  1.00 94.16           N  
ATOM   2674  CA  LYS A 346      -0.629  11.870   5.254  1.00 94.16           C  
ATOM   2675  C   LYS A 346       0.580  11.076   4.799  1.00 94.16           C  
ATOM   2676  CB  LYS A 346      -0.199  13.071   6.106  1.00 94.16           C  
ATOM   2677  O   LYS A 346       1.204  10.379   5.591  1.00 94.16           O  
ATOM   2678  CG  LYS A 346      -1.405  13.901   6.553  1.00 94.16           C  
ATOM   2679  CD  LYS A 346      -0.997  15.224   7.207  1.00 94.16           C  
ATOM   2680  CE  LYS A 346      -2.272  15.833   7.786  1.00 94.16           C  
ATOM   2681  NZ  LYS A 346      -2.279  17.308   7.799  1.00 94.16           N  
ATOM   2682  N   ALA A 347       0.946  11.238   3.540  1.00 93.39           N  
ATOM   2683  CA  ALA A 347       2.113  10.597   2.966  1.00 93.39           C  
ATOM   2684  C   ALA A 347       2.981  11.627   2.241  1.00 93.39           C  
ATOM   2685  CB  ALA A 347       1.651   9.445   2.075  1.00 93.39           C  
ATOM   2686  O   ALA A 347       2.463  12.511   1.553  1.00 93.39           O  
ATOM   2687  N   LYS A 348       4.301  11.510   2.393  1.00 92.08           N  
ATOM   2688  CA  LYS A 348       5.310  12.311   1.692  1.00 92.08           C  
ATOM   2689  C   LYS A 348       6.429  11.395   1.207  1.00 92.08           C  
ATOM   2690  CB  LYS A 348       5.840  13.416   2.624  1.00 92.08           C  
ATOM   2691  O   LYS A 348       6.991  10.638   1.991  1.00 92.08           O  
ATOM   2692  CG  LYS A 348       6.932  14.297   1.981  1.00 92.08           C  
ATOM   2693  CD  LYS A 348       7.563  15.245   3.016  1.00 92.08           C  
ATOM   2694  CE  LYS A 348       8.847  15.896   2.473  1.00 92.08           C  
ATOM   2695  NZ  LYS A 348       9.716  16.417   3.565  1.00 92.08           N  
ATOM   2696  N   ILE A 349       6.789  11.524  -0.064  1.00 91.10           N  
ATOM   2697  CA  ILE A 349       7.951  10.857  -0.650  1.00 91.10           C  
ATOM   2698  C   ILE A 349       8.793  11.860  -1.434  1.00 91.10           C  
ATOM   2699  CB  ILE A 349       7.522   9.639  -1.496  1.00 91.10           C  
ATOM   2700  O   ILE A 349       8.262  12.717  -2.149  1.00 91.10           O  
ATOM   2701  CG1 ILE A 349       8.760   8.798  -1.859  1.00 91.10           C  
ATOM   2702  CG2 ILE A 349       6.728  10.054  -2.747  1.00 91.10           C  
ATOM   2703  CD1 ILE A 349       8.448   7.467  -2.546  1.00 91.10           C  
ATOM   2704  N   GLU A 350      10.110  11.743  -1.306  1.00 90.31           N  
ATOM   2705  CA  GLU A 350      11.075  12.571  -2.020  1.00 90.31           C  
ATOM   2706  C   GLU A 350      12.158  11.695  -2.667  1.00 90.31           C  
ATOM   2707  CB  GLU A 350      11.588  13.645  -1.047  1.00 90.31           C  
ATOM   2708  O   GLU A 350      12.866  10.938  -2.005  1.00 90.31           O  
ATOM   2709  CG  GLU A 350      12.560  14.650  -1.678  1.00 90.31           C  
ATOM   2710  CD  GLU A 350      12.451  16.073  -1.096  1.00 90.31           C  
ATOM   2711  OE1 GLU A 350      12.729  17.033  -1.853  1.00 90.31           O  
ATOM   2712  OE2 GLU A 350      11.928  16.264   0.027  1.00 90.31           O  
ATOM   2713  N   VAL A 351      12.254  11.778  -3.997  1.00 90.95           N  
ATOM   2714  CA  VAL A 351      13.180  11.001  -4.827  1.00 90.95           C  
ATOM   2715  C   VAL A 351      14.135  11.972  -5.516  1.00 90.95           C  
ATOM   2716  CB  VAL A 351      12.409  10.100  -5.813  1.00 90.95           C  
ATOM   2717  O   VAL A 351      13.793  12.619  -6.510  1.00 90.95           O  
ATOM   2718  CG1 VAL A 351      13.353   9.262  -6.676  1.00 90.95           C  
ATOM   2719  CG2 VAL A 351      11.527   9.104  -5.045  1.00 90.95           C  
ATOM   2720  N   LEU A 352      15.336  12.080  -4.945  1.00 90.98           N  
ATOM   2721  CA  LEU A 352      16.410  12.995  -5.342  1.00 90.98           C  
ATOM   2722  C   LEU A 352      17.695  12.226  -5.666  1.00 90.98           C  
ATOM   2723  CB  LEU A 352      16.690  13.989  -4.195  1.00 90.98           C  
ATOM   2724  O   LEU A 352      17.776  11.013  -5.497  1.00 90.98           O  
ATOM   2725  CG  LEU A 352      15.495  14.801  -3.678  1.00 90.98           C  
ATOM   2726  CD1 LEU A 352      15.972  15.673  -2.519  1.00 90.98           C  
ATOM   2727  CD2 LEU A 352      14.878  15.697  -4.748  1.00 90.98           C  
ATOM   2728  N   GLU A 353      18.739  12.941  -6.076  1.00 87.89           N  
ATOM   2729  CA  GLU A 353      20.061  12.367  -6.333  1.00 87.89           C  
ATOM   2730  C   GLU A 353      20.812  11.946  -5.059  1.00 87.89           C  
ATOM   2731  CB  GLU A 353      20.922  13.390  -7.095  1.00 87.89           C  
ATOM   2732  O   GLU A 353      21.768  11.178  -5.153  1.00 87.89           O  
ATOM   2733  CG  GLU A 353      20.401  13.734  -8.496  1.00 87.89           C  
ATOM   2734  CD  GLU A 353      19.376  14.877  -8.546  1.00 87.89           C  
ATOM   2735  OE1 GLU A 353      19.173  15.446  -9.642  1.00 87.89           O  
ATOM   2736  OE2 GLU A 353      18.806  15.306  -7.514  1.00 87.89           O  
ATOM   2737  N   GLU A 354      20.418  12.481  -3.896  1.00 71.87           N  
ATOM   2738  CA  GLU A 354      21.340  12.898  -2.837  1.00 71.87           C  
ATOM   2739  C   GLU A 354      22.555  12.008  -2.534  1.00 71.87           C  
ATOM   2740  CB  GLU A 354      20.623  13.230  -1.519  1.00 71.87           C  
ATOM   2741  O   GLU A 354      22.483  10.822  -2.198  1.00 71.87           O  
ATOM   2742  CG  GLU A 354      19.913  14.593  -1.568  1.00 71.87           C  
ATOM   2743  CD  GLU A 354      19.703  15.197  -0.172  1.00 71.87           C  
ATOM   2744  OE1 GLU A 354      19.665  16.444  -0.109  1.00 71.87           O  
ATOM   2745  OE2 GLU A 354      19.643  14.420   0.805  1.00 71.87           O  
ATOM   2746  N   GLY A 355      23.689  12.724  -2.556  1.00 46.84           N  
ATOM   2747  CA  GLY A 355      24.866  12.569  -1.715  1.00 46.84           C  
ATOM   2748  C   GLY A 355      26.106  13.183  -2.369  1.00 46.84           C  
ATOM   2749  O   GLY A 355      26.944  12.458  -2.908  1.00 46.84           O  
ATOM   2750  N   THR A 356      26.248  14.512  -2.295  1.00 27.68           N  
ATOM   2751  CA  THR A 356      27.442  15.246  -2.749  1.00 27.68           C  
ATOM   2752  C   THR A 356      28.642  14.958  -1.843  1.00 27.68           C  
ATOM   2753  CB  THR A 356      27.195  16.768  -2.816  1.00 27.68           C  
ATOM   2754  O   THR A 356      28.861  15.626  -0.838  1.00 27.68           O  
ATOM   2755  CG2 THR A 356      28.364  17.534  -3.447  1.00 27.68           C  
ATOM   2756  OG1 THR A 356      26.074  17.023  -3.625  1.00 27.68           O  
ATOM   2757  N   LYS A 357      29.459  13.980  -2.236  1.00 26.65           N  
ATOM   2758  CA  LYS A 357      30.915  14.128  -2.403  1.00 26.65           C  
ATOM   2759  C   LYS A 357      31.443  12.875  -3.092  1.00 26.65           C  
ATOM   2760  CB  LYS A 357      31.682  14.383  -1.082  1.00 26.65           C  
ATOM   2761  O   LYS A 357      31.358  11.781  -2.546  1.00 26.65           O  
ATOM   2762  CG  LYS A 357      32.379  15.758  -1.111  1.00 26.65           C  
ATOM   2763  CD  LYS A 357      33.170  16.028   0.177  1.00 26.65           C  
ATOM   2764  CE  LYS A 357      33.822  17.418   0.133  1.00 26.65           C  
ATOM   2765  NZ  LYS A 357      34.535  17.732   1.397  1.00 26.65           N  
ATOM   2766  N   ALA A 358      31.955  13.094  -4.300  1.00 26.91           N  
ATOM   2767  CA  ALA A 358      32.926  12.287  -5.026  1.00 26.91           C  
ATOM   2768  C   ALA A 358      33.319  10.958  -4.357  1.00 26.91           C  
ATOM   2769  CB  ALA A 358      34.160  13.184  -5.212  1.00 26.91           C  
ATOM   2770  O   ALA A 358      34.171  10.929  -3.471  1.00 26.91           O  
ATOM   2771  N   SER A 359      32.764   9.847  -4.835  1.00 28.87           N  
ATOM   2772  CA  SER A 359      33.459   8.569  -4.725  1.00 28.87           C  
ATOM   2773  C   SER A 359      33.004   7.625  -5.825  1.00 28.87           C  
ATOM   2774  CB  SER A 359      33.278   7.929  -3.348  1.00 28.87           C  
ATOM   2775  O   SER A 359      31.826   7.295  -5.925  1.00 28.87           O  
ATOM   2776  OG  SER A 359      34.411   7.117  -3.107  1.00 28.87           O  
ATOM   2777  N   GLY A 360      33.961   7.212  -6.653  1.00 30.84           N  
ATOM   2778  CA  GLY A 360      33.772   6.140  -7.620  1.00 30.84           C  
ATOM   2779  C   GLY A 360      33.650   6.581  -9.070  1.00 30.84           C  
ATOM   2780  O   GLY A 360      32.742   6.144  -9.768  1.00 30.84           O  
ATOM   2781  N   ALA A 361      34.629   7.337  -9.570  1.00 27.46           N  
ATOM   2782  CA  ALA A 361      35.052   7.155 -10.951  1.00 27.46           C  
ATOM   2783  C   ALA A 361      35.468   5.681 -11.132  1.00 27.46           C  
ATOM   2784  CB  ALA A 361      36.195   8.134 -11.256  1.00 27.46           C  
ATOM   2785  O   ALA A 361      36.613   5.310 -10.913  1.00 27.46           O  
ATOM   2786  N   THR A 362      34.520   4.816 -11.489  1.00 33.99           N  
ATOM   2787  CA  THR A 362      34.805   3.557 -12.194  1.00 33.99           C  
ATOM   2788  C   THR A 362      34.470   3.756 -13.670  1.00 33.99           C  
ATOM   2789  CB  THR A 362      34.135   2.324 -11.567  1.00 33.99           C  
ATOM   2790  O   THR A 362      33.771   2.974 -14.308  1.00 33.99           O  
ATOM   2791  CG2 THR A 362      34.922   1.050 -11.881  1.00 33.99           C  
ATOM   2792  OG1 THR A 362      34.111   2.438 -10.165  1.00 33.99           O  
ATOM   2793  N   ALA A 363      34.951   4.876 -14.206  1.00 26.48           N  
ATOM   2794  CA  ALA A 363      35.250   5.003 -15.615  1.00 26.48           C  
ATOM   2795  C   ALA A 363      36.654   4.425 -15.814  1.00 26.48           C  
ATOM   2796  CB  ALA A 363      35.147   6.476 -16.021  1.00 26.48           C  
ATOM   2797  O   ALA A 363      37.524   4.638 -14.978  1.00 26.48           O  
ATOM   2798  N   LEU A 364      36.855   3.715 -16.922  1.00 26.97           N  
ATOM   2799  CA  LEU A 364      38.052   2.939 -17.257  1.00 26.97           C  
ATOM   2800  C   LEU A 364      38.135   1.601 -16.528  1.00 26.97           C  
ATOM   2801  CB  LEU A 364      39.360   3.749 -17.132  1.00 26.97           C  
ATOM   2802  O   LEU A 364      38.917   1.422 -15.607  1.00 26.97           O  
ATOM   2803  CG  LEU A 364      39.386   5.028 -17.987  1.00 26.97           C  
ATOM   2804  CD1 LEU A 364      39.691   6.266 -17.148  1.00 26.97           C  
ATOM   2805  CD2 LEU A 364      40.451   4.899 -19.075  1.00 26.97           C  
ATOM   2806  N   LEU A 365      37.364   0.632 -17.018  1.00 28.20           N  
ATOM   2807  CA  LEU A 365      37.930  -0.615 -17.531  1.00 28.20           C  
ATOM   2808  C   LEU A 365      36.802  -1.470 -18.133  1.00 28.20           C  
ATOM   2809  CB  LEU A 365      38.748  -1.366 -16.446  1.00 28.20           C  
ATOM   2810  O   LEU A 365      35.829  -1.813 -17.471  1.00 28.20           O  
ATOM   2811  CG  LEU A 365      40.267  -1.036 -16.498  1.00 28.20           C  
ATOM   2812  CD1 LEU A 365      40.909  -1.200 -15.123  1.00 28.20           C  
ATOM   2813  CD2 LEU A 365      41.031  -1.913 -17.492  1.00 28.20           C  
ATOM   2814  N   LEU A 366      37.017  -1.844 -19.397  1.00 29.03           N  
ATOM   2815  CA  LEU A 366      36.618  -3.126 -19.983  1.00 29.03           C  
ATOM   2816  C   LEU A 366      35.215  -3.261 -20.623  1.00 29.03           C  
ATOM   2817  CB  LEU A 366      37.001  -4.265 -19.007  1.00 29.03           C  
ATOM   2818  O   LEU A 366      34.214  -3.556 -19.984  1.00 29.03           O  
ATOM   2819  CG  LEU A 366      38.516  -4.349 -18.730  1.00 29.03           C  
ATOM   2820  CD1 LEU A 366      38.777  -5.255 -17.531  1.00 29.03           C  
ATOM   2821  CD2 LEU A 366      39.317  -4.866 -19.927  1.00 29.03           C  
ATOM   2822  N   LEU A 367      35.277  -3.237 -21.965  1.00 34.12           N  
ATOM   2823  CA  LEU A 367      34.771  -4.258 -22.903  1.00 34.12           C  
ATOM   2824  C   LEU A 367      33.517  -3.936 -23.739  1.00 34.12           C  
ATOM   2825  CB  LEU A 367      34.726  -5.676 -22.292  1.00 34.12           C  
ATOM   2826  O   LEU A 367      32.387  -3.984 -23.282  1.00 34.12           O  
ATOM   2827  CG  LEU A 367      36.110  -6.252 -21.932  1.00 34.12           C  
ATOM   2828  CD1 LEU A 367      35.963  -7.409 -20.945  1.00 34.12           C  
ATOM   2829  CD2 LEU A 367      36.872  -6.755 -23.159  1.00 34.12           C  
ATOM   2830  N   LYS A 368      33.813  -3.801 -25.042  1.00 35.41           N  
ATOM   2831  CA  LYS A 368      33.032  -4.157 -26.240  1.00 35.41           C  
ATOM   2832  C   LYS A 368      31.685  -3.455 -26.462  1.00 35.41           C  
ATOM   2833  CB  LYS A 368      32.909  -5.690 -26.357  1.00 35.41           C  
ATOM   2834  O   LYS A 368      30.737  -3.593 -25.704  1.00 35.41           O  
ATOM   2835  CG  LYS A 368      34.250  -6.354 -26.726  1.00 35.41           C  
ATOM   2836  CD  LYS A 368      34.109  -7.877 -26.866  1.00 35.41           C  
ATOM   2837  CE  LYS A 368      35.432  -8.509 -27.327  1.00 35.41           C  
ATOM   2838  NZ  LYS A 368      35.332  -9.988 -27.444  1.00 35.41           N  
ATOM   2839  N   ARG A 369      31.626  -2.816 -27.640  1.00 41.05           N  
ATOM   2840  CA  ARG A 369      30.487  -2.283 -28.414  1.00 41.05           C  
ATOM   2841  C   ARG A 369      29.253  -3.209 -28.459  1.00 41.05           C  
ATOM   2842  CB  ARG A 369      30.983  -2.027 -29.857  1.00 41.05           C  
ATOM   2843  O   ARG A 369      28.869  -3.696 -29.517  1.00 41.05           O  
ATOM   2844  CG  ARG A 369      32.023  -0.912 -30.034  1.00 41.05           C  
ATOM   2845  CD  ARG A 369      32.512  -0.923 -31.492  1.00 41.05           C  
ATOM   2846  NE  ARG A 369      33.386   0.226 -31.795  1.00 41.05           N  
ATOM   2847  NH1 ARG A 369      34.395  -0.625 -33.684  1.00 41.05           N  
ATOM   2848  NH2 ARG A 369      34.887   1.439 -33.007  1.00 41.05           N  
ATOM   2849  CZ  ARG A 369      34.215   0.338 -32.823  1.00 41.05           C  
ATOM   2850  N   SER A 370      28.611  -3.416 -27.322  1.00 54.25           N  
ATOM   2851  CA  SER A 370      27.220  -3.837 -27.210  1.00 54.25           C  
ATOM   2852  C   SER A 370      26.478  -2.687 -26.537  1.00 54.25           C  
ATOM   2853  CB  SER A 370      27.096  -5.180 -26.480  1.00 54.25           C  
ATOM   2854  O   SER A 370      26.995  -2.084 -25.598  1.00 54.25           O  
ATOM   2855  OG  SER A 370      27.632  -5.146 -25.174  1.00 54.25           O  
ATOM   2856  N   ARG A 371      25.332  -2.283 -27.096  1.00 76.27           N  
ATOM   2857  CA  ARG A 371      24.547  -1.164 -26.559  1.00 76.27           C  
ATOM   2858  C   ARG A 371      24.062  -1.563 -25.164  1.00 76.27           C  
ATOM   2859  CB  ARG A 371      23.368  -0.829 -27.493  1.00 76.27           C  
ATOM   2860  O   ARG A 371      23.332  -2.545 -25.052  1.00 76.27           O  
ATOM   2861  CG  ARG A 371      23.809  -0.215 -28.833  1.00 76.27           C  
ATOM   2862  CD  ARG A 371      22.586   0.113 -29.702  1.00 76.27           C  
ATOM   2863  NE  ARG A 371      22.967   0.720 -30.995  1.00 76.27           N  
ATOM   2864  NH1 ARG A 371      20.845   0.949 -31.851  1.00 76.27           N  
ATOM   2865  NH2 ARG A 371      22.590   1.638 -33.053  1.00 76.27           N  
ATOM   2866  CZ  ARG A 371      22.137   1.097 -31.956  1.00 76.27           C  
ATOM   2867  N   ILE A 372      24.498  -0.839 -24.131  1.00 86.40           N  
ATOM   2868  CA  ILE A 372      24.023  -1.033 -22.757  1.00 86.40           C  
ATOM   2869  C   ILE A 372      22.490  -0.895 -22.775  1.00 86.40           C  
ATOM   2870  CB  ILE A 372      24.699  -0.034 -21.786  1.00 86.40           C  
ATOM   2871  O   ILE A 372      21.981   0.056 -23.375  1.00 86.40           O  
ATOM   2872  CG1 ILE A 372      26.225  -0.300 -21.748  1.00 86.40           C  
ATOM   2873  CG2 ILE A 372      24.100  -0.140 -20.372  1.00 86.40           C  
ATOM   2874  CD1 ILE A 372      27.021   0.680 -20.877  1.00 86.40           C  
ATOM   2875  N   PRO A 373      21.732  -1.849 -22.205  1.00 92.51           N  
ATOM   2876  CA  PRO A 373      20.281  -1.738 -22.130  1.00 92.51           C  
ATOM   2877  C   PRO A 373      19.857  -0.501 -21.332  1.00 92.51           C  
ATOM   2878  CB  PRO A 373      19.797  -3.033 -21.474  1.00 92.51           C  
ATOM   2879  O   PRO A 373      20.428  -0.210 -20.283  1.00 92.51           O  
ATOM   2880  CG  PRO A 373      20.920  -4.026 -21.761  1.00 92.51           C  
ATOM   2881  CD  PRO A 373      22.166  -3.148 -21.717  1.00 92.51           C  
ATOM   2882  N   ILE A 374      18.829   0.196 -21.815  1.00 94.70           N  
ATOM   2883  CA  ILE A 374      18.324   1.433 -21.210  1.00 94.70           C  
ATOM   2884  C   ILE A 374      17.009   1.140 -20.488  1.00 94.70           C  
ATOM   2885  CB  ILE A 374      18.171   2.547 -22.275  1.00 94.70           C  
ATOM   2886  O   ILE A 374      16.088   0.571 -21.078  1.00 94.70           O  
ATOM   2887  CG1 ILE A 374      19.520   2.849 -22.972  1.00 94.70           C  
ATOM   2888  CG2 ILE A 374      17.596   3.823 -21.630  1.00 94.70           C  
ATOM   2889  CD1 ILE A 374      19.414   3.787 -24.181  1.00 94.70           C  
ATOM   2890  N   PHE A 375      16.899   1.583 -19.239  1.00 96.41           N  
ATOM   2891  CA  PHE A 375      15.632   1.745 -18.538  1.00 96.41           C  
ATOM   2892  C   PHE A 375      15.373   3.238 -18.357  1.00 96.41           C  
ATOM   2893  CB  PHE A 375      15.666   1.011 -17.196  1.00 96.41           C  
ATOM   2894  O   PHE A 375      16.111   3.918 -17.647  1.00 96.41           O  
ATOM   2895  CG  PHE A 375      14.313   0.986 -16.512  1.00 96.41           C  
ATOM   2896  CD1 PHE A 375      13.874   2.086 -15.750  1.00 96.41           C  
ATOM   2897  CD2 PHE A 375      13.489  -0.148 -16.638  1.00 96.41           C  
ATOM   2898  CE1 PHE A 375      12.617   2.049 -15.121  1.00 96.41           C  
ATOM   2899  CE2 PHE A 375      12.238  -0.189 -15.998  1.00 96.41           C  
ATOM   2900  CZ  PHE A 375      11.803   0.909 -15.238  1.00 96.41           C  
ATOM   2901  N   LYS A 376      14.338   3.762 -19.014  1.00 95.54           N  
ATOM   2902  CA  LYS A 376      14.032   5.193 -18.998  1.00 95.54           C  
ATOM   2903  C   LYS A 376      12.581   5.434 -18.616  1.00 95.54           C  
ATOM   2904  CB  LYS A 376      14.462   5.809 -20.341  1.00 95.54           C  
ATOM   2905  O   LYS A 376      11.684   5.157 -19.408  1.00 95.54           O  
ATOM   2906  CG  LYS A 376      14.191   7.314 -20.429  1.00 95.54           C  
ATOM   2907  CD  LYS A 376      14.866   7.940 -21.655  1.00 95.54           C  
ATOM   2908  CE  LYS A 376      14.732   9.468 -21.603  1.00 95.54           C  
ATOM   2909  NZ  LYS A 376      13.979   9.987 -22.763  1.00 95.54           N  
ATOM   2910  N   ALA A 377      12.379   5.948 -17.406  1.00 95.49           N  
ATOM   2911  CA  ALA A 377      11.079   6.316 -16.859  1.00 95.49           C  
ATOM   2912  C   ALA A 377      10.641   7.701 -17.382  1.00 95.49           C  
ATOM   2913  CB  ALA A 377      11.169   6.211 -15.331  1.00 95.49           C  
ATOM   2914  O   ALA A 377      10.533   8.667 -16.633  1.00 95.49           O  
ATOM   2915  N   ASP A 378      10.444   7.809 -18.700  1.00 93.83           N  
ATOM   2916  CA  ASP A 378      10.059   9.039 -19.415  1.00 93.83           C  
ATOM   2917  C   ASP A 378       8.582   9.086 -19.838  1.00 93.83           C  
ATOM   2918  CB  ASP A 378      10.996   9.279 -20.607  1.00 93.83           C  
ATOM   2919  O   ASP A 378       8.214   9.833 -20.745  1.00 93.83           O  
ATOM   2920  CG  ASP A 378      10.940   8.226 -21.728  1.00 93.83           C  
ATOM   2921  OD1 ASP A 378      10.241   7.191 -21.604  1.00 93.83           O  
ATOM   2922  OD2 ASP A 378      11.708   8.437 -22.705  1.00 93.83           O  
ATOM   2923  N   ARG A 379       7.747   8.267 -19.202  1.00 92.97           N  
ATOM   2924  CA  ARG A 379       6.291   8.166 -19.382  1.00 92.97           C  
ATOM   2925  C   ARG A 379       5.667   7.557 -18.122  1.00 92.97           C  
ATOM   2926  CB  ARG A 379       5.989   7.327 -20.638  1.00 92.97           C  
ATOM   2927  O   ARG A 379       6.447   7.063 -17.306  1.00 92.97           O  
ATOM   2928  CG  ARG A 379       6.385   5.852 -20.482  1.00 92.97           C  
ATOM   2929  CD  ARG A 379       6.200   5.106 -21.809  1.00 92.97           C  
ATOM   2930  NE  ARG A 379       6.857   3.788 -21.795  1.00 92.97           N  
ATOM   2931  NH1 ARG A 379       9.061   4.517 -21.831  1.00 92.97           N  
ATOM   2932  NH2 ARG A 379       8.606   2.352 -21.823  1.00 92.97           N  
ATOM   2933  CZ  ARG A 379       8.159   3.567 -21.816  1.00 92.97           C  
ATOM   2934  N   PRO A 380       4.329   7.548 -17.950  1.00 93.56           N  
ATOM   2935  CA  PRO A 380       3.696   7.007 -16.760  1.00 93.56           C  
ATOM   2936  C   PRO A 380       4.231   5.642 -16.317  1.00 93.56           C  
ATOM   2937  CB  PRO A 380       2.199   6.955 -17.064  1.00 93.56           C  
ATOM   2938  O   PRO A 380       4.368   4.723 -17.127  1.00 93.56           O  
ATOM   2939  CG  PRO A 380       2.002   8.147 -17.992  1.00 93.56           C  
ATOM   2940  CD  PRO A 380       3.328   8.251 -18.740  1.00 93.56           C  
ATOM   2941  N   PHE A 381       4.529   5.524 -15.025  1.00 94.59           N  
ATOM   2942  CA  PHE A 381       5.084   4.319 -14.410  1.00 94.59           C  
ATOM   2943  C   PHE A 381       4.526   4.114 -13.001  1.00 94.59           C  
ATOM   2944  CB  PHE A 381       6.622   4.381 -14.411  1.00 94.59           C  
ATOM   2945  O   PHE A 381       4.155   5.074 -12.324  1.00 94.59           O  
ATOM   2946  CG  PHE A 381       7.263   5.481 -13.578  1.00 94.59           C  
ATOM   2947  CD1 PHE A 381       7.579   6.721 -14.162  1.00 94.59           C  
ATOM   2948  CD2 PHE A 381       7.592   5.259 -12.228  1.00 94.59           C  
ATOM   2949  CE1 PHE A 381       8.222   7.724 -13.420  1.00 94.59           C  
ATOM   2950  CE2 PHE A 381       8.234   6.263 -11.481  1.00 94.59           C  
ATOM   2951  CZ  PHE A 381       8.564   7.490 -12.081  1.00 94.59           C  
ATOM   2952  N   ILE A 382       4.497   2.858 -12.556  1.00 94.81           N  
ATOM   2953  CA  ILE A 382       4.216   2.504 -11.158  1.00 94.81           C  
ATOM   2954  C   ILE A 382       5.538   2.456 -10.408  1.00 94.81           C  
ATOM   2955  CB  ILE A 382       3.454   1.166 -11.058  1.00 94.81           C  
ATOM   2956  O   ILE A 382       6.550   1.988 -10.942  1.00 94.81           O  
ATOM   2957  CG1 ILE A 382       2.020   1.311 -11.583  1.00 94.81           C  
ATOM   2958  CG2 ILE A 382       3.418   0.559  -9.642  1.00 94.81           C  
ATOM   2959  CD1 ILE A 382       1.482   0.001 -12.161  1.00 94.81           C  
ATOM   2960  N   TYR A 383       5.517   2.897  -9.158  1.00 95.23           N  
ATOM   2961  CA  TYR A 383       6.598   2.641  -8.227  1.00 95.23           C  
ATOM   2962  C   TYR A 383       6.067   2.074  -6.916  1.00 95.23           C  
ATOM   2963  CB  TYR A 383       7.455   3.893  -8.019  1.00 95.23           C  
ATOM   2964  O   TYR A 383       4.945   2.351  -6.499  1.00 95.23           O  
ATOM   2965  CG  TYR A 383       6.819   4.961  -7.151  1.00 95.23           C  
ATOM   2966  CD1 TYR A 383       6.038   5.971  -7.744  1.00 95.23           C  
ATOM   2967  CD2 TYR A 383       6.963   4.914  -5.750  1.00 95.23           C  
ATOM   2968  CE1 TYR A 383       5.422   6.950  -6.941  1.00 95.23           C  
ATOM   2969  CE2 TYR A 383       6.299   5.856  -4.942  1.00 95.23           C  
ATOM   2970  OH  TYR A 383       4.808   7.725  -4.763  1.00 95.23           O  
ATOM   2971  CZ  TYR A 383       5.543   6.887  -5.537  1.00 95.23           C  
ATOM   2972  N   PHE A 384       6.896   1.286  -6.247  1.00 96.00           N  
ATOM   2973  CA  PHE A 384       6.614   0.846  -4.890  1.00 96.00           C  
ATOM   2974  C   PHE A 384       7.904   0.686  -4.094  1.00 96.00           C  
ATOM   2975  CB  PHE A 384       5.746  -0.421  -4.903  1.00 96.00           C  
ATOM   2976  O   PHE A 384       8.950   0.328  -4.640  1.00 96.00           O  
ATOM   2977  CG  PHE A 384       6.315  -1.621  -5.625  1.00 96.00           C  
ATOM   2978  CD1 PHE A 384       6.071  -1.794  -6.999  1.00 96.00           C  
ATOM   2979  CD2 PHE A 384       7.038  -2.594  -4.911  1.00 96.00           C  
ATOM   2980  CE1 PHE A 384       6.550  -2.938  -7.659  1.00 96.00           C  
ATOM   2981  CE2 PHE A 384       7.514  -3.740  -5.571  1.00 96.00           C  
ATOM   2982  CZ  PHE A 384       7.269  -3.913  -6.945  1.00 96.00           C  
ATOM   2983  N   LEU A 385       7.827   0.976  -2.798  1.00 93.88           N  
ATOM   2984  CA  LEU A 385       8.929   0.785  -1.861  1.00 93.88           C  
ATOM   2985  C   LEU A 385       8.683  -0.490  -1.077  1.00 93.88           C  
ATOM   2986  CB  LEU A 385       9.077   1.995  -0.925  1.00 93.88           C  
ATOM   2987  O   LEU A 385       7.625  -0.645  -0.467  1.00 93.88           O  
ATOM   2988  CG  LEU A 385       9.663   3.236  -1.615  1.00 93.88           C  
ATOM   2989  CD1 LEU A 385       9.530   4.451  -0.705  1.00 93.88           C  
ATOM   2990  CD2 LEU A 385      11.152   3.068  -1.915  1.00 93.88           C  
ATOM   2991  N   ARG A 386       9.662  -1.391  -1.082  1.00 91.88           N  
ATOM   2992  CA  ARG A 386       9.573  -2.663  -0.369  1.00 91.88           C  
ATOM   2993  C   ARG A 386      10.732  -2.813   0.600  1.00 91.88           C  
ATOM   2994  CB  ARG A 386       9.496  -3.805  -1.384  1.00 91.88           C  
ATOM   2995  O   ARG A 386      11.885  -2.611   0.219  1.00 91.88           O  
ATOM   2996  CG  ARG A 386       8.978  -5.100  -0.757  1.00 91.88           C  
ATOM   2997  CD  ARG A 386       8.975  -6.199  -1.819  1.00 91.88           C  
ATOM   2998  NE  ARG A 386       8.333  -7.415  -1.304  1.00 91.88           N  
ATOM   2999  NH1 ARG A 386       9.199  -8.895  -2.797  1.00 91.88           N  
ATOM   3000  NH2 ARG A 386       7.760  -9.607  -1.250  1.00 91.88           N  
ATOM   3001  CZ  ARG A 386       8.437  -8.635  -1.781  1.00 91.88           C  
ATOM   3002  N   GLU A 387      10.420  -3.194   1.829  1.00 88.60           N  
ATOM   3003  CA  GLU A 387      11.416  -3.574   2.828  1.00 88.60           C  
ATOM   3004  C   GLU A 387      11.879  -5.010   2.500  1.00 88.60           C  
ATOM   3005  CB  GLU A 387      10.802  -3.385   4.225  1.00 88.60           C  
ATOM   3006  O   GLU A 387      11.050  -5.925   2.441  1.00 88.60           O  
ATOM   3007  CG  GLU A 387      11.810  -3.422   5.387  1.00 88.60           C  
ATOM   3008  CD  GLU A 387      12.377  -4.814   5.611  1.00 88.60           C  
ATOM   3009  OE1 GLU A 387      13.606  -5.045   5.600  1.00 88.60           O  
ATOM   3010  OE2 GLU A 387      11.546  -5.730   5.711  1.00 88.60           O  
ATOM   3011  N   PRO A 388      13.166  -5.232   2.176  1.00 84.87           N  
ATOM   3012  CA  PRO A 388      13.622  -6.485   1.585  1.00 84.87           C  
ATOM   3013  C   PRO A 388      13.620  -7.652   2.570  1.00 84.87           C  
ATOM   3014  CB  PRO A 388      15.029  -6.199   1.054  1.00 84.87           C  
ATOM   3015  O   PRO A 388      13.505  -8.796   2.128  1.00 84.87           O  
ATOM   3016  CG  PRO A 388      15.523  -5.065   1.945  1.00 84.87           C  
ATOM   3017  CD  PRO A 388      14.255  -4.275   2.236  1.00 84.87           C  
ATOM   3018  N   ASN A 389      13.729  -7.407   3.881  1.00 82.24           N  
ATOM   3019  CA  ASN A 389      13.719  -8.494   4.845  1.00 82.24           C  
ATOM   3020  C   ASN A 389      12.318  -9.083   4.926  1.00 82.24           C  
ATOM   3021  CB  ASN A 389      14.282  -8.063   6.206  1.00 82.24           C  
ATOM   3022  O   ASN A 389      12.145 -10.237   4.560  1.00 82.24           O  
ATOM   3023  CG  ASN A 389      15.711  -7.579   6.081  1.00 82.24           C  
ATOM   3024  ND2 ASN A 389      15.958  -6.328   6.365  1.00 82.24           N  
ATOM   3025  OD1 ASN A 389      16.602  -8.325   5.706  1.00 82.24           O  
ATOM   3026  N   THR A 390      11.329  -8.335   5.401  1.00 83.67           N  
ATOM   3027  CA  THR A 390       9.909  -8.680   5.614  1.00 83.67           C  
ATOM   3028  C   THR A 390       9.112  -8.826   4.323  1.00 83.67           C  
ATOM   3029  CB  THR A 390       9.203  -7.631   6.489  1.00 83.67           C  
ATOM   3030  O   THR A 390       8.102  -9.528   4.304  1.00 83.67           O  
ATOM   3031  CG2 THR A 390       9.887  -7.399   7.841  1.00 83.67           C  
ATOM   3032  OG1 THR A 390       9.092  -6.407   5.809  1.00 83.67           O  
ATOM   3033  N   GLY A 391       9.560  -8.192   3.240  1.00 86.04           N  
ATOM   3034  CA  GLY A 391       8.849  -8.153   1.971  1.00 86.04           C  
ATOM   3035  C   GLY A 391       7.625  -7.237   1.982  1.00 86.04           C  
ATOM   3036  O   GLY A 391       6.846  -7.300   1.031  1.00 86.04           O  
ATOM   3037  N   ILE A 392       7.432  -6.415   3.017  1.00 89.37           N  
ATOM   3038  CA  ILE A 392       6.290  -5.506   3.118  1.00 89.37           C  
ATOM   3039  C   ILE A 392       6.456  -4.318   2.176  1.00 89.37           C  
ATOM   3040  CB  ILE A 392       6.060  -5.076   4.582  1.00 89.37           C  
ATOM   3041  O   ILE A 392       7.517  -3.696   2.098  1.00 89.37           O  
ATOM   3042  CG1 ILE A 392       5.626  -6.286   5.439  1.00 89.37           C  
ATOM   3043  CG2 ILE A 392       5.037  -3.927   4.714  1.00 89.37           C  
ATOM   3044  CD1 ILE A 392       4.328  -6.974   5.002  1.00 89.37           C  
ATOM   3045  N   THR A 393       5.374  -4.011   1.468  1.00 90.87           N  
ATOM   3046  CA  THR A 393       5.250  -2.828   0.624  1.00 90.87           C  
ATOM   3047  C   THR A 393       4.850  -1.633   1.483  1.00 90.87           C  
ATOM   3048  CB  THR A 393       4.218  -3.081  -0.475  1.00 90.87           C  
ATOM   3049  O   THR A 393       3.758  -1.600   2.047  1.00 90.87           O  
ATOM   3050  CG2 THR A 393       4.086  -1.891  -1.409  1.00 90.87           C  
ATOM   3051  OG1 THR A 393       4.633  -4.180  -1.259  1.00 90.87           O  
ATOM   3052  N   VAL A 394       5.741  -0.653   1.586  1.00 91.00           N  
ATOM   3053  CA  VAL A 394       5.565   0.540   2.425  1.00 91.00           C  
ATOM   3054  C   VAL A 394       4.859   1.662   1.662  1.00 91.00           C  
ATOM   3055  CB  VAL A 394       6.920   1.020   2.978  1.00 91.00           C  
ATOM   3056  O   VAL A 394       4.048   2.379   2.240  1.00 91.00           O  
ATOM   3057  CG1 VAL A 394       6.707   2.080   4.057  1.00 91.00           C  
ATOM   3058  CG2 VAL A 394       7.733  -0.124   3.603  1.00 91.00           C  
ATOM   3059  N   PHE A 395       5.119   1.771   0.359  1.00 92.51           N  
ATOM   3060  CA  PHE A 395       4.450   2.685  -0.574  1.00 92.51           C  
ATOM   3061  C   PHE A 395       4.103   1.936  -1.854  1.00 92.51           C  
ATOM   3062  CB  PHE A 395       5.359   3.867  -0.918  1.00 92.51           C  
ATOM   3063  O   PHE A 395       4.892   1.087  -2.274  1.00 92.51           O  
ATOM   3064  CG  PHE A 395       5.544   4.855   0.209  1.00 92.51           C  
ATOM   3065  CD1 PHE A 395       4.703   5.977   0.285  1.00 92.51           C  
ATOM   3066  CD2 PHE A 395       6.559   4.673   1.167  1.00 92.51           C  
ATOM   3067  CE1 PHE A 395       4.923   6.950   1.275  1.00 92.51           C  
ATOM   3068  CE2 PHE A 395       6.773   5.643   2.157  1.00 92.51           C  
ATOM   3069  CZ  PHE A 395       5.973   6.798   2.193  1.00 92.51           C  
ATOM   3070  N   PHE A 396       2.971   2.261  -2.477  1.00 93.82           N  
ATOM   3071  CA  PHE A 396       2.574   1.712  -3.774  1.00 93.82           C  
ATOM   3072  C   PHE A 396       1.752   2.744  -4.541  1.00 93.82           C  
ATOM   3073  CB  PHE A 396       1.776   0.414  -3.587  1.00 93.82           C  
ATOM   3074  O   PHE A 396       0.627   3.046  -4.155  1.00 93.82           O  
ATOM   3075  CG  PHE A 396       1.653  -0.388  -4.869  1.00 93.82           C  
ATOM   3076  CD1 PHE A 396       0.829   0.058  -5.920  1.00 93.82           C  
ATOM   3077  CD2 PHE A 396       2.407  -1.564  -5.038  1.00 93.82           C  
ATOM   3078  CE1 PHE A 396       0.781  -0.647  -7.133  1.00 93.82           C  
ATOM   3079  CE2 PHE A 396       2.349  -2.282  -6.242  1.00 93.82           C  
ATOM   3080  CZ  PHE A 396       1.545  -1.816  -7.294  1.00 93.82           C  
ATOM   3081  N   ASP A 397       2.311   3.275  -5.624  1.00 92.87           N  
ATOM   3082  CA  ASP A 397       1.817   4.495  -6.256  1.00 92.87           C  
ATOM   3083  C   ASP A 397       2.184   4.570  -7.745  1.00 92.87           C  
ATOM   3084  CB  ASP A 397       2.471   5.677  -5.548  1.00 92.87           C  
ATOM   3085  O   ASP A 397       2.889   3.722  -8.298  1.00 92.87           O  
ATOM   3086  CG  ASP A 397       2.065   5.864  -4.094  1.00 92.87           C  
ATOM   3087  OD1 ASP A 397       0.856   6.054  -3.844  1.00 92.87           O  
ATOM   3088  OD2 ASP A 397       2.989   5.940  -3.248  1.00 92.87           O  
ATOM   3089  N   ARG A 398       1.734   5.642  -8.405  1.00 89.71           N  
ATOM   3090  CA  ARG A 398       2.057   5.941  -9.801  1.00 89.71           C  
ATOM   3091  C   ARG A 398       2.534   7.367  -9.998  1.00 89.71           C  
ATOM   3092  CB  ARG A 398       0.868   5.621 -10.715  1.00 89.71           C  
ATOM   3093  O   ARG A 398       2.055   8.304  -9.361  1.00 89.71           O  
ATOM   3094  CG  ARG A 398      -0.360   6.514 -10.457  1.00 89.71           C  
ATOM   3095  CD  ARG A 398      -1.537   6.037 -11.305  1.00 89.71           C  
ATOM   3096  NE  ARG A 398      -2.730   6.896 -11.185  1.00 89.71           N  
ATOM   3097  NH1 ARG A 398      -4.185   5.386 -12.133  1.00 89.71           N  
ATOM   3098  NH2 ARG A 398      -4.971   7.317 -11.325  1.00 89.71           N  
ATOM   3099  CZ  ARG A 398      -3.953   6.529 -11.545  1.00 89.71           C  
ATOM   3100  N   ILE A 399       3.401   7.524 -10.987  1.00 85.05           N  
ATOM   3101  CA  ILE A 399       3.730   8.810 -11.587  1.00 85.05           C  
ATOM   3102  C   ILE A 399       3.062   8.860 -12.952  1.00 85.05           C  
ATOM   3103  CB  ILE A 399       5.256   8.974 -11.691  1.00 85.05           C  
ATOM   3104  O   ILE A 399       3.363   8.036 -13.809  1.00 85.05           O  
ATOM   3105  CG1 ILE A 399       5.969   8.875 -10.328  1.00 85.05           C  
ATOM   3106  CG2 ILE A 399       5.594  10.307 -12.369  1.00 85.05           C  
ATOM   3107  CD1 ILE A 399       5.536   9.908  -9.294  1.00 85.05           C  
ATOM   3108  N   GLN A 400       2.167   9.822 -13.164  1.00 82.44           N  
ATOM   3109  CA  GLN A 400       1.527  10.063 -14.461  1.00 82.44           C  
ATOM   3110  C   GLN A 400       1.952  11.379 -15.109  1.00 82.44           C  
ATOM   3111  CB  GLN A 400       0.008  10.070 -14.308  1.00 82.44           C  
ATOM   3112  O   GLN A 400       2.018  11.486 -16.334  1.00 82.44           O  
ATOM   3113  CG  GLN A 400      -0.574   8.691 -13.955  1.00 82.44           C  
ATOM   3114  CD  GLN A 400      -2.027   8.574 -14.400  1.00 82.44           C  
ATOM   3115  NE2 GLN A 400      -2.707   7.476 -14.185  1.00 82.44           N  
ATOM   3116  OE1 GLN A 400      -2.586   9.459 -15.002  1.00 82.44           O  
ATOM   3117  N   ILE A 401       2.239  12.378 -14.283  1.00 76.04           N  
ATOM   3118  CA  ILE A 401       2.670  13.719 -14.672  1.00 76.04           C  
ATOM   3119  C   ILE A 401       3.853  14.056 -13.771  1.00 76.04           C  
ATOM   3120  CB  ILE A 401       1.493  14.719 -14.523  1.00 76.04           C  
ATOM   3121  O   ILE A 401       3.931  13.557 -12.664  1.00 76.04           O  
ATOM   3122  CG1 ILE A 401       0.295  14.291 -15.407  1.00 76.04           C  
ATOM   3123  CG2 ILE A 401       1.936  16.150 -14.884  1.00 76.04           C  
ATOM   3124  CD1 ILE A 401      -0.967  15.147 -15.270  1.00 76.04           C  
ATOM   3125  N   ILE A 402       4.802  14.889 -14.173  1.00 65.26           N  
ATOM   3126  CA  ILE A 402       5.797  15.404 -13.222  1.00 65.26           C  
ATOM   3127  C   ILE A 402       5.788  16.906 -13.358  1.00 65.26           C  
ATOM   3128  CB  ILE A 402       7.177  14.756 -13.413  1.00 65.26           C  
ATOM   3129  O   ILE A 402       6.267  17.460 -14.346  1.00 65.26           O  
ATOM   3130  CG1 ILE A 402       7.041  13.233 -13.236  1.00 65.26           C  
ATOM   3131  CG2 ILE A 402       8.214  15.357 -12.440  1.00 65.26           C  
ATOM   3132  CD1 ILE A 402       8.348  12.483 -13.400  1.00 65.26           C  
ATOM   3133  N   TYR A 403       5.183  17.563 -12.372  1.00 59.57           N  
ATOM   3134  CA  TYR A 403       5.243  19.008 -12.292  1.00 59.57           C  
ATOM   3135  C   TYR A 403       6.657  19.409 -11.899  1.00 59.57           C  
ATOM   3136  CB  TYR A 403       4.175  19.561 -11.348  1.00 59.57           C  
ATOM   3137  O   TYR A 403       7.258  18.870 -10.970  1.00 59.57           O  
ATOM   3138  CG  TYR A 403       2.769  19.294 -11.848  1.00 59.57           C  
ATOM   3139  CD1 TYR A 403       2.255  20.037 -12.930  1.00 59.57           C  
ATOM   3140  CD2 TYR A 403       1.992  18.280 -11.258  1.00 59.57           C  
ATOM   3141  CE1 TYR A 403       0.959  19.773 -13.416  1.00 59.57           C  
ATOM   3142  CE2 TYR A 403       0.696  18.017 -11.740  1.00 59.57           C  
ATOM   3143  OH  TYR A 403      -1.084  18.516 -13.255  1.00 59.57           O  
ATOM   3144  CZ  TYR A 403       0.175  18.766 -12.813  1.00 59.57           C  
ATOM   3145  N   GLN A 404       7.200  20.352 -12.655  1.00 42.94           N  
ATOM   3146  CA  GLN A 404       8.519  20.894 -12.417  1.00 42.94           C  
ATOM   3147  C   GLN A 404       8.499  21.652 -11.078  1.00 42.94           C  
ATOM   3148  CB  GLN A 404       8.873  21.781 -13.630  1.00 42.94           C  
ATOM   3149  O   GLN A 404       7.856  22.695 -10.963  1.00 42.94           O  
ATOM   3150  CG  GLN A 404      10.322  21.635 -14.114  1.00 42.94           C  
ATOM   3151  CD  GLN A 404      10.580  22.423 -15.402  1.00 42.94           C  
ATOM   3152  NE2 GLN A 404      11.712  22.233 -16.041  1.00 42.94           N  
ATOM   3153  OE1 GLN A 404       9.793  23.240 -15.853  1.00 42.94           O  
ATOM   3154  N   CYS A 405       9.255  21.184 -10.081  1.00 34.00           N  
ATOM   3155  CA  CYS A 405       9.871  22.106  -9.131  1.00 34.00           C  
ATOM   3156  C   CYS A 405      10.959  22.849  -9.909  1.00 34.00           C  
ATOM   3157  CB  CYS A 405      10.425  21.372  -7.895  1.00 34.00           C  
ATOM   3158  O   CYS A 405      12.120  22.436  -9.939  1.00 34.00           O  
ATOM   3159  SG  CYS A 405       9.242  21.454  -6.520  1.00 34.00           S  
ATOM   3160  N   LEU A 406      10.575  23.922 -10.603  1.00 28.06           N  
ATOM   3161  CA  LEU A 406      11.550  24.917 -11.015  1.00 28.06           C  
ATOM   3162  C   LEU A 406      12.080  25.545  -9.731  1.00 28.06           C  
ATOM   3163  CB  LEU A 406      10.929  25.949 -11.972  1.00 28.06           C  
ATOM   3164  O   LEU A 406      11.389  26.308  -9.060  1.00 28.06           O  
ATOM   3165  CG  LEU A 406      10.762  25.430 -13.410  1.00 28.06           C  
ATOM   3166  CD1 LEU A 406       9.896  26.394 -14.216  1.00 28.06           C  
ATOM   3167  CD2 LEU A 406      12.109  25.279 -14.128  1.00 28.06           C  
ATOM   3168  N   SER A 407      13.311  25.179  -9.382  1.00 25.86           N  
ATOM   3169  CA  SER A 407      14.143  25.975  -8.493  1.00 25.86           C  
ATOM   3170  C   SER A 407      14.310  27.353  -9.137  1.00 25.86           C  
ATOM   3171  CB  SER A 407      15.488  25.277  -8.278  1.00 25.86           C  
ATOM   3172  O   SER A 407      15.194  27.582  -9.959  1.00 25.86           O  
ATOM   3173  OG  SER A 407      16.352  26.103  -7.528  1.00 25.86           O  
ATOM   3174  N   SER A 408      13.389  28.254  -8.813  1.00 27.66           N  
ATOM   3175  CA  SER A 408      13.661  29.674  -8.726  1.00 27.66           C  
ATOM   3176  C   SER A 408      13.985  29.939  -7.266  1.00 27.66           C  
ATOM   3177  CB  SER A 408      12.453  30.492  -9.191  1.00 27.66           C  
ATOM   3178  O   SER A 408      13.231  29.548  -6.374  1.00 27.66           O  
ATOM   3179  OG  SER A 408      12.703  31.875  -9.038  1.00 27.66           O  
ATOM   3180  N   ASN A 409      15.095  30.628  -7.012  1.00 28.90           N  
ATOM   3181  CA  ASN A 409      15.230  31.405  -5.789  1.00 28.90           C  
ATOM   3182  C   ASN A 409      13.909  32.166  -5.582  1.00 28.90           C  
ATOM   3183  CB  ASN A 409      16.408  32.388  -5.959  1.00 28.90           C  
ATOM   3184  O   ASN A 409      13.562  33.004  -6.412  1.00 28.90           O  
ATOM   3185  CG  ASN A 409      17.725  31.872  -5.415  1.00 28.90           C  
ATOM   3186  ND2 ASN A 409      18.836  32.330  -5.940  1.00 28.90           N  
ATOM   3187  OD1 ASN A 409      17.781  31.102  -4.476  1.00 28.90           O  
ATOM   3188  N   LYS A 410      13.214  31.867  -4.479  1.00 25.39           N  
ATOM   3189  CA  LYS A 410      11.857  32.311  -4.095  1.00 25.39           C  
ATOM   3190  C   LYS A 410      10.729  31.430  -4.645  1.00 25.39           C  
ATOM   3191  CB  LYS A 410      11.615  33.807  -4.355  1.00 25.39           C  
ATOM   3192  O   LYS A 410      10.514  31.328  -5.848  1.00 25.39           O  
ATOM   3193  CG  LYS A 410      12.706  34.679  -3.715  1.00 25.39           C  
ATOM   3194  CD  LYS A 410      12.443  36.158  -3.984  1.00 25.39           C  
ATOM   3195  CE  LYS A 410      13.528  36.987  -3.293  1.00 25.39           C  
ATOM   3196  NZ  LYS A 410      13.263  38.437  -3.440  1.00 25.39           N  
ATOM   3197  N   GLY A 411      10.024  30.799  -3.705  1.00 24.82           N  
ATOM   3198  CA  GLY A 411       8.954  29.841  -3.940  1.00 24.82           C  
ATOM   3199  C   GLY A 411       7.827  30.395  -4.803  1.00 24.82           C  
ATOM   3200  O   GLY A 411       7.271  31.459  -4.543  1.00 24.82           O  
ATOM   3201  N   SER A 412       7.474  29.649  -5.843  1.00 24.00           N  
ATOM   3202  CA  SER A 412       6.163  29.723  -6.484  1.00 24.00           C  
ATOM   3203  C   SER A 412       5.901  28.380  -7.162  1.00 24.00           C  
ATOM   3204  CB  SER A 412       6.046  30.863  -7.515  1.00 24.00           C  
ATOM   3205  O   SER A 412       6.669  27.957  -8.024  1.00 24.00           O  
ATOM   3206  OG  SER A 412       6.922  31.943  -7.267  1.00 24.00           O  
ATOM   3207  N   PHE A 413       4.830  27.691  -6.766  1.00 30.84           N  
ATOM   3208  CA  PHE A 413       4.344  26.499  -7.460  1.00 30.84           C  
ATOM   3209  C   PHE A 413       3.557  26.934  -8.699  1.00 30.84           C  
ATOM   3210  CB  PHE A 413       3.464  25.659  -6.519  1.00 30.84           C  
ATOM   3211  O   PHE A 413       2.587  27.681  -8.581  1.00 30.84           O  
ATOM   3212  CG  PHE A 413       4.228  24.896  -5.452  1.00 30.84           C  
ATOM   3213  CD1 PHE A 413       4.624  23.566  -5.691  1.00 30.84           C  
ATOM   3214  CD2 PHE A 413       4.536  25.502  -4.218  1.00 30.84           C  
ATOM   3215  CE1 PHE A 413       5.327  22.847  -4.708  1.00 30.84           C  
ATOM   3216  CE2 PHE A 413       5.241  24.784  -3.235  1.00 30.84           C  
ATOM   3217  CZ  PHE A 413       5.637  23.457  -3.480  1.00 30.84           C  
ATOM   3218  N   VAL A 414       3.934  26.456  -9.887  1.00 25.01           N  
ATOM   3219  CA  VAL A 414       3.110  26.629 -11.092  1.00 25.01           C  
ATOM   3220  C   VAL A 414       2.197  25.414 -11.224  1.00 25.01           C  
ATOM   3221  CB  VAL A 414       3.949  26.896 -12.358  1.00 25.01           C  
ATOM   3222  O   VAL A 414       2.592  24.370 -11.741  1.00 25.01           O  
ATOM   3223  CG1 VAL A 414       3.042  27.149 -13.573  1.00 25.01           C  
ATOM   3224  CG2 VAL A 414       4.838  28.135 -12.178  1.00 25.01           C  
ATOM   3225  N   HIS A 415       0.962  25.547 -10.740  1.00 27.72           N  
ATOM   3226  CA  HIS A 415      -0.121  24.633 -11.091  1.00 27.72           C  
ATOM   3227  C   HIS A 415      -0.560  24.913 -12.531  1.00 27.72           C  
ATOM   3228  CB  HIS A 415      -1.303  24.787 -10.116  1.00 27.72           C  
ATOM   3229  O   HIS A 415      -1.037  26.005 -12.835  1.00 27.72           O  
ATOM   3230  CG  HIS A 415      -1.261  23.813  -8.968  1.00 27.72           C  
ATOM   3231  CD2 HIS A 415      -0.801  24.046  -7.700  1.00 27.72           C  
ATOM   3232  ND1 HIS A 415      -1.701  22.508  -9.007  1.00 27.72           N  
ATOM   3233  CE1 HIS A 415      -1.510  21.968  -7.792  1.00 27.72           C  
ATOM   3234  NE2 HIS A 415      -0.960  22.867  -6.965  1.00 27.72           N  
ATOM   3235  N   TYR A 416      -0.450  23.921 -13.414  1.00 27.87           N  
ATOM   3236  CA  TYR A 416      -1.200  23.934 -14.669  1.00 27.87           C  
ATOM   3237  C   TYR A 416      -2.602  23.386 -14.382  1.00 27.87           C  
ATOM   3238  CB  TYR A 416      -0.485  23.115 -15.750  1.00 27.87           C  
ATOM   3239  O   TYR A 416      -2.714  22.205 -14.041  1.00 27.87           O  
ATOM   3240  CG  TYR A 416       0.775  23.772 -16.275  1.00 27.87           C  
ATOM   3241  CD1 TYR A 416       0.692  24.695 -17.336  1.00 27.87           C  
ATOM   3242  CD2 TYR A 416       2.024  23.478 -15.694  1.00 27.87           C  
ATOM   3243  CE1 TYR A 416       1.857  25.317 -17.822  1.00 27.87           C  
ATOM   3244  CE2 TYR A 416       3.192  24.098 -16.177  1.00 27.87           C  
ATOM   3245  OH  TYR A 416       4.228  25.624 -17.717  1.00 27.87           O  
ATOM   3246  CZ  TYR A 416       3.108  25.019 -17.244  1.00 27.87           C  
ATOM   3247  N   PRO A 417      -3.676  24.192 -14.481  1.00 25.75           N  
ATOM   3248  CA  PRO A 417      -5.021  23.663 -14.348  1.00 25.75           C  
ATOM   3249  C   PRO A 417      -5.306  22.733 -15.529  1.00 25.75           C  
ATOM   3250  CB  PRO A 417      -5.949  24.882 -14.294  1.00 25.75           C  
ATOM   3251  O   PRO A 417      -5.145  23.116 -16.692  1.00 25.75           O  
ATOM   3252  CG  PRO A 417      -5.172  25.964 -15.044  1.00 25.75           C  
ATOM   3253  CD  PRO A 417      -3.707  25.616 -14.782  1.00 25.75           C  
ATOM   3254  N   LEU A 418      -5.757  21.512 -15.231  1.00 29.16           N  
ATOM   3255  CA  LEU A 418      -6.459  20.683 -16.203  1.00 29.16           C  
ATOM   3256  C   LEU A 418      -7.661  21.502 -16.682  1.00 29.16           C  
ATOM   3257  CB  LEU A 418      -6.891  19.355 -15.544  1.00 29.16           C  
ATOM   3258  O   LEU A 418      -8.583  21.779 -15.915  1.00 29.16           O  
ATOM   3259  CG  LEU A 418      -5.754  18.323 -15.408  1.00 29.16           C  
ATOM   3260  CD1 LEU A 418      -6.109  17.268 -14.361  1.00 29.16           C  
ATOM   3261  CD2 LEU A 418      -5.488  17.609 -16.736  1.00 29.16           C  
ATOM   3262  N   LYS A 419      -7.631  21.958 -17.939  1.00 29.50           N  
ATOM   3263  CA  LYS A 419      -8.815  22.542 -18.568  1.00 29.50           C  
ATOM   3264  C   LYS A 419      -9.893  21.463 -18.574  1.00 29.50           C  
ATOM   3265  CB  LYS A 419      -8.525  23.038 -19.997  1.00 29.50           C  
ATOM   3266  O   LYS A 419      -9.814  20.530 -19.369  1.00 29.50           O  
ATOM   3267  CG  LYS A 419      -8.025  24.489 -20.038  1.00 29.50           C  
ATOM   3268  CD  LYS A 419      -7.872  24.961 -21.493  1.00 29.50           C  
ATOM   3269  CE  LYS A 419      -7.492  26.445 -21.539  1.00 29.50           C  
ATOM   3270  NZ  LYS A 419      -7.353  26.936 -22.934  1.00 29.50           N  
ATOM   3271  N   ASN A 420     -10.896  21.626 -17.714  1.00 27.79           N  
ATOM   3272  CA  ASN A 420     -12.180  20.952 -17.834  1.00 27.79           C  
ATOM   3273  C   ASN A 420     -12.685  21.141 -19.268  1.00 27.79           C  
ATOM   3274  CB  ASN A 420     -13.176  21.549 -16.814  1.00 27.79           C  
ATOM   3275  O   ASN A 420     -13.145  22.222 -19.636  1.00 27.79           O  
ATOM   3276  CG  ASN A 420     -13.054  20.959 -15.421  1.00 27.79           C  
ATOM   3277  ND2 ASN A 420     -13.594  21.611 -14.419  1.00 27.79           N  
ATOM   3278  OD1 ASN A 420     -12.498  19.898 -15.218  1.00 27.79           O  
ATOM   3279  N   LYS A 421     -12.605  20.089 -20.084  1.00 30.70           N  
ATOM   3280  CA  LYS A 421     -13.431  19.965 -21.283  1.00 30.70           C  
ATOM   3281  C   LYS A 421     -14.813  19.484 -20.848  1.00 30.70           C  
ATOM   3282  CB  LYS A 421     -12.785  19.053 -22.337  1.00 30.70           C  
ATOM   3283  O   LYS A 421     -15.180  18.338 -21.050  1.00 30.70           O  
ATOM   3284  CG  LYS A 421     -11.786  19.793 -23.236  1.00 30.70           C  
ATOM   3285  CD  LYS A 421     -11.381  18.863 -24.388  1.00 30.70           C  
ATOM   3286  CE  LYS A 421     -10.476  19.565 -25.402  1.00 30.70           C  
ATOM   3287  NZ  LYS A 421     -10.152  18.652 -26.527  1.00 30.70           N  
ATOM   3288  N   HIS A 422     -15.557  20.398 -20.242  1.00 27.24           N  
ATOM   3289  CA  HIS A 422     -17.011  20.374 -20.246  1.00 27.24           C  
ATOM   3290  C   HIS A 422     -17.477  21.771 -20.645  1.00 27.24           C  
ATOM   3291  CB  HIS A 422     -17.581  19.903 -18.899  1.00 27.24           C  
ATOM   3292  O   HIS A 422     -17.660  22.648 -19.804  1.00 27.24           O  
ATOM   3293  CG  HIS A 422     -17.594  18.402 -18.761  1.00 27.24           C  
ATOM   3294  CD2 HIS A 422     -16.897  17.655 -17.851  1.00 27.24           C  
ATOM   3295  ND1 HIS A 422     -18.322  17.521 -19.533  1.00 27.24           N  
ATOM   3296  CE1 HIS A 422     -18.060  16.277 -19.102  1.00 27.24           C  
ATOM   3297  NE2 HIS A 422     -17.201  16.309 -18.074  1.00 27.24           N  
ATOM   3298  N   SER A 423     -17.610  21.981 -21.952  1.00 28.87           N  
ATOM   3299  CA  SER A 423     -18.447  23.034 -22.517  1.00 28.87           C  
ATOM   3300  C   SER A 423     -18.798  22.702 -23.972  1.00 28.87           C  
ATOM   3301  CB  SER A 423     -17.832  24.436 -22.363  1.00 28.87           C  
ATOM   3302  O   SER A 423     -17.913  22.635 -24.825  1.00 28.87           O  
ATOM   3303  OG  SER A 423     -16.435  24.487 -22.593  1.00 28.87           O  
ATOM   3304  N   PHE A 424     -20.114  22.560 -24.172  1.00 35.05           N  
ATOM   3305  CA  PHE A 424     -20.912  22.365 -25.391  1.00 35.05           C  
ATOM   3306  C   PHE A 424     -21.059  20.949 -25.944  1.00 35.05           C  
ATOM   3307  CB  PHE A 424     -20.650  23.462 -26.423  1.00 35.05           C  
ATOM   3308  O   PHE A 424     -20.073  20.372 -26.450  1.00 35.05           O  
ATOM   3309  CG  PHE A 424     -21.010  24.820 -25.861  1.00 35.05           C  
ATOM   3310  CD1 PHE A 424     -22.361  25.207 -25.787  1.00 35.05           C  
ATOM   3311  CD2 PHE A 424     -20.013  25.650 -25.319  1.00 35.05           C  
ATOM   3312  CE1 PHE A 424     -22.713  26.426 -25.182  1.00 35.05           C  
ATOM   3313  CE2 PHE A 424     -20.364  26.867 -24.708  1.00 35.05           C  
ATOM   3314  CZ  PHE A 424     -21.714  27.255 -24.641  1.00 35.05           C  
ATOM   3315  OXT PHE A 424     -22.218  20.495 -25.821  1.00 35.05           O  
TER    3316      PHE A 424                                                      
ENDMDL                                                                          
END                                                                             
